# Supplementary material for: Impaired Expression of Chloroplast HSP90C Chaperone Activates Plant Defense Responses with a Possible Link to a Disease-Symptom-Like Phenotype
Source: Int J Mol Sci. 2020 Jun 12;21(12):4202. doi: 10.3390/ijms21124202 (PMC7352560; doi:10.3390/ijms21124202)
Supplement: Supplementary file 1 [file ijms-21-04202-s001.zip]

Archive with 9 entries (9 files):
- IJMS20200609suppl/Figs_S1-4_Table_S2-3.pdf
- IJMS20200609suppl/Table S1.xlsx
- IJMS20200609suppl/Table S10.xlsx
- IJMS20200609suppl/Table S4.xlsx
- IJMS20200609suppl/Table S5.xlsx
- IJMS20200609suppl/Table S6.xlsx
- IJMS20200609suppl/Table S7.xlsx
- IJMS20200609suppl/Table S8.xlsx
- IJMS20200609suppl/Table S9.xlsx
