# Supplementary material for: Impaired Expression of Chloroplast HSP90C Chaperone Activates Plant Defense Responses with a Possible Link to a Disease-Symptom-Like Phenotype
Source: Int J Mol Sci. 2020 Jun 12;21(12):4202. doi: 10.3390/ijms21124202 (PMC7352560; doi:10.3390/ijms21124202)
Supplement: Supplementary file 1 [file ijms-21-04202-s001.zip › IJMS20200609suppl/Table S1.xlsx]

## Sheet: Transcript ID_AGI code
Table S1. Transcript ID and Gene ID mapping file.
mRNA_ID	Gene_ID (with/without AGI)
mRNA_27	-
mRNA_28	-
mRNA_34	-
mRNA_35	-
mRNA_43	-
mRNA_50	-
mRNA_51	-
mRNA_52	-
mRNA_53	-
mRNA_54	-
mRNA_55	-
mRNA_56	-
mRNA_57	-
mRNA_58	-
mRNA_59	-
mRNA_60	-
mRNA_61	-
mRNA_62	-
mRNA_63	-
mRNA_64	-
mRNA_75	-
mRNA_77	-
mRNA_78	-
mRNA_82	-
mRNA_91	-
mRNA_110	-
mRNA_118	-
mRNA_119	-
mRNA_120	-
mRNA_121	-
mRNA_122	-
mRNA_123	-
mRNA_132	-
mRNA_133	-
mRNA_135	-
mRNA_136	-
mRNA_137	-
mRNA_141	-
mRNA_142	-
mRNA_143	-
mRNA_144	-
mRNA_145	-
mRNA_149	-
mRNA_150	-
mRNA_152	-
mRNA_153	-
mRNA_154	-
mRNA_155	-
mRNA_156	-
mRNA_157	-
mRNA_158	-
mRNA_159	-
mRNA_160	-
mRNA_161	-
mRNA_162	-
mRNA_163	-
mRNA_164	-
mRNA_165	-
mRNA_166	-
mRNA_167	-
mRNA_168	-
mRNA_169	-
mRNA_170	-
mRNA_171	-
mRNA_172	-
mRNA_173	-
mRNA_174	-
mRNA_175	-
mRNA_176	-
mRNA_177	-
mRNA_178	-
mRNA_179	-
mRNA_183	-
mRNA_184	-
mRNA_185	-
mRNA_186	-
mRNA_187	-
mRNA_188	-
mRNA_193	-
mRNA_194	-
mRNA_195	-
mRNA_196	-
mRNA_206	-
mRNA_207	-
mRNA_208	-
mRNA_209	-
mRNA_210	-
mRNA_211	-
mRNA_212	-
mRNA_213	-
mRNA_214	-
mRNA_215	-
mRNA_216	-
mRNA_217	-
mRNA_218	-
mRNA_219	-
mRNA_220	-
mRNA_221	-
mRNA_222	-
mRNA_239	-
mRNA_240	-
mRNA_241	-
mRNA_242	-
mRNA_243	-
mRNA_244	-
mRNA_245	-
mRNA_248	-
mRNA_249	-
mRNA_250	-
mRNA_251	-
mRNA_252	-
mRNA_255	-
mRNA_260	-
mRNA_270	-
mRNA_280	-
mRNA_297	-
mRNA_302	-
mRNA_312	-
mRNA_326	-
mRNA_327	-
mRNA_328	-
mRNA_329	-
mRNA_330	-
mRNA_331	-
mRNA_332	-
mRNA_333	-
mRNA_334	-
mRNA_335	-
mRNA_336	-
mRNA_340	-
mRNA_341	-
mRNA_342	-
mRNA_343	-
mRNA_344	-
mRNA_345	-
mRNA_346	-
mRNA_347	-
mRNA_348	-
mRNA_350	-
mRNA_351	-
mRNA_352	-
mRNA_353	-
mRNA_354	-
mRNA_355	-
mRNA_356	-
mRNA_357	-
mRNA_358	-
mRNA_359	-
mRNA_360	-
mRNA_361	-
mRNA_370	-
mRNA_374	-
mRNA_375	-
mRNA_376	-
mRNA_377	-
mRNA_378	-
mRNA_379	-
mRNA_393	-
mRNA_400	-
mRNA_401	-
mRNA_402	-
mRNA_417	-
mRNA_446	-
mRNA_449	-
mRNA_452	-
mRNA_454	-
mRNA_458	-
mRNA_463	-
mRNA_472	-
mRNA_473	-
mRNA_474	-
mRNA_495	-
mRNA_501	-
mRNA_505	-
mRNA_512	-
mRNA_520	-
mRNA_521	-
mRNA_522	-
mRNA_523	-
mRNA_524	-
mRNA_530	-
mRNA_531	-
mRNA_532	-
mRNA_533	-
mRNA_537	-
mRNA_538	-
mRNA_539	-
mRNA_540	-
mRNA_541	-
mRNA_542	-
mRNA_554	-
mRNA_555	-
mRNA_561	-
mRNA_562	-
mRNA_563	-
mRNA_564	-
mRNA_565	-
mRNA_566	-
mRNA_567	-
mRNA_570	-
mRNA_605	-
mRNA_606	-
mRNA_607	-
mRNA_608	-
mRNA_609	-
mRNA_616	-
mRNA_617	-
mRNA_618	-
mRNA_626	-
mRNA_628	-
mRNA_629	-
mRNA_631	-
mRNA_632	-
mRNA_635	-
mRNA_636	-
mRNA_637	-
mRNA_642	-
mRNA_643	-
mRNA_644	-
mRNA_645	-
mRNA_646	-
mRNA_647	-
mRNA_648	-
mRNA_651	-
mRNA_652	-
mRNA_664	-
mRNA_665	-
mRNA_666	-
mRNA_667	-
mRNA_668	-
mRNA_670	-
mRNA_671	-
mRNA_680	-
mRNA_691	-
mRNA_692	-
mRNA_695	-
mRNA_696	-
mRNA_697	-
mRNA_698	-
mRNA_699	-
mRNA_700	-
mRNA_701	-
mRNA_702	-
mRNA_703	-
mRNA_704	-
mRNA_705	-
mRNA_706	-
mRNA_707	-
mRNA_708	-
mRNA_709	-
mRNA_710	-
mRNA_711	-
mRNA_712	-
mRNA_713	-
mRNA_714	-
mRNA_715	-
mRNA_716	-
mRNA_717	-
mRNA_718	-
mRNA_721	-
mRNA_722	-
mRNA_723	-
mRNA_724	-
mRNA_730	-
mRNA_740	-
mRNA_741	-
mRNA_742	-
mRNA_743	-
mRNA_744	-
mRNA_761	-
mRNA_792	-
mRNA_793	-
mRNA_794	-
mRNA_795	-
mRNA_796	-
mRNA_797	-
mRNA_798	-
mRNA_799	-
mRNA_800	-
mRNA_801	-
mRNA_802	-
mRNA_803	-
mRNA_804	-
mRNA_805	-
mRNA_806	-
mRNA_807	-
mRNA_808	-
mRNA_809	-
mRNA_810	-
mRNA_811	-
mRNA_812	-
mRNA_813	-
mRNA_814	-
mRNA_815	-
mRNA_816	-
mRNA_817	-
mRNA_818	-
mRNA_819	-
mRNA_820	-
mRNA_821	-
mRNA_822	-
mRNA_826	-
mRNA_833	-
mRNA_834	-
mRNA_837	-
mRNA_840	-
mRNA_841	-
mRNA_842	-
mRNA_858	-
mRNA_859	-
mRNA_860	-
mRNA_862	-
mRNA_867	-
mRNA_868	-
mRNA_871	-
mRNA_872	-
mRNA_873	-
mRNA_874	-
mRNA_878	-
mRNA_879	-
mRNA_895	-
mRNA_896	-
mRNA_897	-
mRNA_898	-
mRNA_899	-
mRNA_902	-
mRNA_919	-
mRNA_920	-
mRNA_921	-
mRNA_922	-
mRNA_923	-
mRNA_924	-
mRNA_927	-
mRNA_928	-
mRNA_929	-
mRNA_931	-
mRNA_938	-
mRNA_939	-
mRNA_940	-
mRNA_941	-
mRNA_942	-
mRNA_943	-
mRNA_944	-
mRNA_945	-
mRNA_946	-
mRNA_966	-
mRNA_967	-
mRNA_968	-
mRNA_973	-
mRNA_974	-
mRNA_975	-
mRNA_976	-
mRNA_984	-
mRNA_985	-
mRNA_992	-
mRNA_993	-
mRNA_994	-
mRNA_995	-
mRNA_1000	-
mRNA_1002	-
mRNA_1003	-
mRNA_1004	-
mRNA_1008	-
mRNA_1014	-
mRNA_1021	-
mRNA_1022	-
mRNA_1023	-
mRNA_1024	-
mRNA_1025	-
mRNA_1030	-
mRNA_1031	-
mRNA_1034	-
mRNA_1035	-
mRNA_1036	-
mRNA_1037	-
mRNA_1044	-
mRNA_1051	-
mRNA_1055	-
mRNA_1056	-
mRNA_1057	-
mRNA_1058	-
mRNA_1059	-
mRNA_1060	-
mRNA_1061	-
mRNA_1062	-
mRNA_1063	-
mRNA_1064	-
mRNA_1065	-
mRNA_1066	-
mRNA_1067	-
mRNA_1071	-
mRNA_1073	-
mRNA_1074	-
mRNA_1075	-
mRNA_1076	-
mRNA_1077	-
mRNA_1081	-
mRNA_1117	-
mRNA_1118	-
mRNA_1119	-
mRNA_1120	-
mRNA_1121	-
mRNA_1122	-
mRNA_1123	-
mRNA_1131	-
mRNA_1132	-
mRNA_1133	-
mRNA_1134	-
mRNA_1136	-
mRNA_1148	-
mRNA_1149	-
mRNA_1184	-
mRNA_1185	-
mRNA_1186	-
mRNA_1198	-
mRNA_1199	-
mRNA_1203	-
mRNA_1204	-
mRNA_1205	-
mRNA_1207	-
mRNA_1209	-
mRNA_1210	-
mRNA_1211	-
mRNA_1212	-
mRNA_1213	-
mRNA_1214	-
mRNA_1215	-
mRNA_1216	-
mRNA_1222	-
mRNA_1223	-
mRNA_1230	-
mRNA_1231	-
mRNA_1239	-
mRNA_1241	-
mRNA_1246	-
mRNA_1247	-
mRNA_1250	-
mRNA_1256	-
mRNA_1257	-
mRNA_1263	-
mRNA_1264	-
mRNA_1265	-
mRNA_1266	-
mRNA_1267	-
mRNA_1268	-
mRNA_1269	-
mRNA_1270	-
mRNA_1271	-
mRNA_1277	-
mRNA_1278	-
mRNA_1281	-
mRNA_1282	-
mRNA_1283	-
mRNA_1284	-
mRNA_1285	-
mRNA_1287	-
mRNA_1288	-
mRNA_1289	-
mRNA_1290	-
mRNA_1301	-
mRNA_1302	-
mRNA_1303	-
mRNA_1304	-
mRNA_1305	-
mRNA_1306	-
mRNA_1307	-
mRNA_1308	-
mRNA_1309	-
mRNA_1310	-
mRNA_1311	-
mRNA_1312	-
mRNA_1313	-
mRNA_1314	-
mRNA_1315	-
mRNA_1316	-
mRNA_1317	-
mRNA_1318	-
mRNA_1320	-
mRNA_1321	-
mRNA_1327	-
mRNA_1328	-
mRNA_1329	-
mRNA_1330	-
mRNA_1331	-
mRNA_1332	-
mRNA_1333	-
mRNA_1337	-
mRNA_1338	-
mRNA_1339	-
mRNA_1357	-
mRNA_1363	-
mRNA_1364	-
mRNA_1366	-
mRNA_1367	-
mRNA_1373	-
mRNA_1374	-
mRNA_1375	-
mRNA_1382	-
mRNA_1387	-
mRNA_1388	-
mRNA_1389	-
mRNA_1390	-
mRNA_1430	-
mRNA_1431	-
mRNA_1432	-
mRNA_1434	-
mRNA_1440	-
mRNA_1441	-
mRNA_1442	-
mRNA_1443	-
mRNA_1445	-
mRNA_1446	-
mRNA_1447	-
mRNA_1448	-
mRNA_1465	-
mRNA_1466	-
mRNA_1467	-
mRNA_1469	-
mRNA_1479	-
mRNA_1480	-
mRNA_1481	-
mRNA_1491	-
mRNA_1492	-
mRNA_1493	-
mRNA_1494	-
mRNA_1495	-
mRNA_1496	-
mRNA_1502	-
mRNA_1503	-
mRNA_1504	-
mRNA_1509	-
mRNA_1510	-
mRNA_1511	-
mRNA_1512	-
mRNA_1513	-
mRNA_1514	-
mRNA_1515	-
mRNA_1516	-
mRNA_1518	-
mRNA_1519	-
mRNA_1537	-
mRNA_1538	-
mRNA_1542	-
mRNA_1546	-
mRNA_1547	-
mRNA_1549	-
mRNA_1550	-
mRNA_1551	-
mRNA_1552	-
mRNA_1553	-
mRNA_1554	-
mRNA_1555	-
mRNA_1556	-
mRNA_1559	-
mRNA_1560	-
mRNA_1576	-
mRNA_1577	-
mRNA_1579	-
mRNA_1581	-
mRNA_1582	-
mRNA_1583	-
mRNA_1584	-
mRNA_1585	-
mRNA_1586	-
mRNA_1587	-
mRNA_1590	-
mRNA_1591	-
mRNA_1592	-
mRNA_1593	-
mRNA_1595	-
mRNA_1596	-
mRNA_1597	-
mRNA_1598	-
mRNA_1599	-
mRNA_1601	-
mRNA_1613	-
mRNA_1614	-
mRNA_1615	-
mRNA_1616	-
mRNA_1617	-
mRNA_1618	-
mRNA_1638	-
mRNA_1639	-
mRNA_1640	-
mRNA_1641	-
mRNA_1656	-
mRNA_1661	-
mRNA_1662	-
mRNA_1663	-
mRNA_1664	-
mRNA_1665	-
mRNA_1666	-
mRNA_1667	-
mRNA_1668	-
mRNA_1669	-
mRNA_1670	-
mRNA_1679	-
mRNA_1680	-
mRNA_1684	-
mRNA_1686	-
mRNA_1693	-
mRNA_1695	-
mRNA_1696	-
mRNA_1697	-
mRNA_1707	-
mRNA_1708	-
mRNA_1709	-
mRNA_1710	-
mRNA_1711	-
mRNA_1712	-
mRNA_1713	-
mRNA_1714	-
mRNA_1715	-
mRNA_1716	-
mRNA_1717	-
mRNA_1720	-
mRNA_1730	-
mRNA_1731	-
mRNA_1732	-
mRNA_1733	-
mRNA_1735	-
mRNA_1737	-
mRNA_1740	-
mRNA_1741	-
mRNA_1742	-
mRNA_1743	-
mRNA_1744	-
mRNA_1745	-
mRNA_1749	-
mRNA_1750	-
mRNA_1752	-
mRNA_1753	-
mRNA_1754	-
mRNA_1755	-
mRNA_1756	-
mRNA_1786	-
mRNA_1787	-
mRNA_1788	-
mRNA_1789	-
mRNA_1790	-
mRNA_1791	-
mRNA_1797	-
mRNA_1798	-
mRNA_1804	-
mRNA_1805	-
mRNA_1809	-
mRNA_1812	-
mRNA_1813	-
mRNA_1818	-
mRNA_1819	-
mRNA_1820	-
mRNA_1846	-
mRNA_1847	-
mRNA_1848	-
mRNA_1849	-
mRNA_1850	-
mRNA_1851	-
mRNA_1858	-
mRNA_1860	-
mRNA_1861	-
mRNA_1862	-
mRNA_1863	-
mRNA_1864	-
mRNA_1884	-
mRNA_1885	-
mRNA_1891	-
mRNA_1908	-
mRNA_1910	-
mRNA_1911	-
mRNA_1924	-
mRNA_1925	-
mRNA_1926	-
mRNA_1927	-
mRNA_1928	-
mRNA_1929	-
mRNA_1930	-
mRNA_1931	-
mRNA_1932	-
mRNA_1933	-
mRNA_1947	-
mRNA_1976	-
mRNA_1984	-
mRNA_1985	-
mRNA_1986	-
mRNA_1988	-
mRNA_1989	-
mRNA_1992	-
mRNA_2007	-
mRNA_2008	-
mRNA_2009	-
mRNA_2010	-
mRNA_2011	-
mRNA_2012	-
mRNA_2013	-
mRNA_2014	-
mRNA_2015	-
mRNA_2016	-
mRNA_2017	-
mRNA_2023	-
mRNA_2024	-
mRNA_2026	-
mRNA_2034	-
mRNA_2052	-
mRNA_2059	-
mRNA_2060	-
mRNA_2061	-
mRNA_2062	-
mRNA_2063	-
mRNA_2064	-
mRNA_2065	-
mRNA_2066	-
mRNA_2067	-
mRNA_2075	-
mRNA_2076	-
mRNA_2077	-
mRNA_2078	-
mRNA_2079	-
mRNA_2090	-
mRNA_2091	-
mRNA_2092	-
mRNA_2093	-
mRNA_2096	-
mRNA_2097	-
mRNA_2100	-
mRNA_2101	-
mRNA_2102	-
mRNA_2105	-
mRNA_2106	-
mRNA_2107	-
mRNA_2108	-
mRNA_2109	-
mRNA_2112	-
mRNA_2113	-
mRNA_2114	-
mRNA_2121	-
mRNA_2122	-
mRNA_2139	-
mRNA_2142	-
mRNA_2143	-
mRNA_2149	-
mRNA_2150	-
mRNA_2152	-
mRNA_2153	-
mRNA_2154	-
mRNA_2155	-
mRNA_2156	-
mRNA_2157	-
mRNA_2158	-
mRNA_2163	-
mRNA_2164	-
mRNA_2165	-
mRNA_2166	-
mRNA_2167	-
mRNA_2168	-
mRNA_2169	-
mRNA_2175	-
mRNA_2177	-
mRNA_2178	-
mRNA_2179	-
mRNA_2180	-
mRNA_2188	-
mRNA_2189	-
mRNA_2191	-
mRNA_2192	-
mRNA_2193	-
mRNA_2194	-
mRNA_2195	-
mRNA_2196	-
mRNA_2197	-
mRNA_2224	-
mRNA_2225	-
mRNA_2226	-
mRNA_2227	-
mRNA_2228	-
mRNA_2229	-
mRNA_2230	-
mRNA_2231	-
mRNA_2232	-
mRNA_2233	-
mRNA_2234	-
mRNA_2235	-
mRNA_2236	-
mRNA_2237	-
mRNA_2238	-
mRNA_2239	-
mRNA_2251	-
mRNA_2263	-
mRNA_2268	-
mRNA_2269	-
mRNA_2270	-
mRNA_2271	-
mRNA_2287	-
mRNA_2288	-
mRNA_2289	-
mRNA_2290	-
mRNA_2291	-
mRNA_2292	-
mRNA_2293	-
mRNA_2294	-
mRNA_2295	-
mRNA_2296	-
mRNA_2297	-
mRNA_2298	-
mRNA_2299	-
mRNA_2300	-
mRNA_2301	-
mRNA_2302	-
mRNA_2303	-
mRNA_2304	-
mRNA_2305	-
mRNA_2306	-
mRNA_2307	-
mRNA_2308	-
mRNA_2309	-
mRNA_2310	-
mRNA_2311	-
mRNA_2312	-
mRNA_2313	-
mRNA_2315	-
mRNA_2316	-
mRNA_2317	-
mRNA_2318	-
mRNA_2319	-
mRNA_2320	-
mRNA_2330	-
mRNA_2331	-
mRNA_2349	-
mRNA_2350	-
mRNA_2351	-
mRNA_2352	-
mRNA_2353	-
mRNA_2354	-
mRNA_2355	-
mRNA_2356	-
mRNA_2357	-
mRNA_2358	-
mRNA_2359	-
mRNA_2360	-
mRNA_2361	-
mRNA_2366	-
mRNA_2367	-
mRNA_2368	-
mRNA_2369	-
mRNA_2370	-
mRNA_2371	-
mRNA_2372	-
mRNA_2373	-
mRNA_2374	-
mRNA_2375	-
mRNA_2376	-
mRNA_2377	-
mRNA_2395	-
mRNA_2396	-
mRNA_2397	-
mRNA_2400	-
mRNA_2412	-
mRNA_2413	-
mRNA_2414	-
mRNA_2415	-
mRNA_2416	-
mRNA_2417	-
mRNA_2418	-
mRNA_2425	-
mRNA_2426	-
mRNA_2427	-
mRNA_2428	-
mRNA_2432	-
mRNA_2433	-
mRNA_2434	-
mRNA_2435	-
mRNA_2436	-
mRNA_2437	-
mRNA_2460	-
mRNA_2461	-
mRNA_2462	-
mRNA_2463	-
mRNA_2464	-
mRNA_2465	-
mRNA_2466	-
mRNA_2467	-
mRNA_2468	-
mRNA_2469	-
mRNA_2470	-
mRNA_2472	-
mRNA_2473	-
mRNA_2491	-
mRNA_2496	-
mRNA_2497	-
mRNA_2498	-
mRNA_2524	-
mRNA_2525	-
mRNA_2533	-
mRNA_2534	-
mRNA_2535	-
mRNA_2536	-
mRNA_2537	-
mRNA_2538	-
mRNA_2539	-
mRNA_2540	-
mRNA_2542	-
mRNA_2543	-
mRNA_2544	-
mRNA_2545	-
mRNA_2546	-
mRNA_2547	-
mRNA_2574	-
mRNA_2575	-
mRNA_2576	-
mRNA_2584	-
mRNA_2585	-
mRNA_2586	-
mRNA_2587	-
mRNA_2589	-
mRNA_2592	-
mRNA_2593	-
mRNA_2594	-
mRNA_2595	-
mRNA_2603	-
mRNA_2605	-
mRNA_2612	-
mRNA_2613	-
mRNA_2616	-
mRNA_2618	-
mRNA_2619	-
mRNA_2620	-
mRNA_2621	-
mRNA_2622	-
mRNA_2623	-
mRNA_2631	-
mRNA_2632	-
mRNA_2633	-
mRNA_2636	-
mRNA_2649	-
mRNA_2650	-
mRNA_2651	-
mRNA_2657	-
mRNA_2658	-
mRNA_2660	-
mRNA_2661	-
mRNA_2667	-
mRNA_2668	-
mRNA_2669	-
mRNA_2670	-
mRNA_2675	-
mRNA_2676	-
mRNA_2677	-
mRNA_2678	-
mRNA_2686	-
mRNA_2689	-
mRNA_2690	-
mRNA_2691	-
mRNA_2692	-
mRNA_2694	-
mRNA_2695	-
mRNA_2696	-
mRNA_2697	-
mRNA_2703	-
mRNA_2704	-
mRNA_2709	-
mRNA_2710	-
mRNA_2711	-
mRNA_2712	-
mRNA_2715	-
mRNA_2720	-
mRNA_2721	-
mRNA_2722	-
mRNA_2727	-
mRNA_2733	-
mRNA_2773	-
mRNA_2774	-
mRNA_2775	-
mRNA_2776	-
mRNA_2777	-
mRNA_2778	-
mRNA_2779	-
mRNA_2780	-
mRNA_2781	-
mRNA_2782	-
mRNA_2783	-
mRNA_2784	-
mRNA_2785	-
mRNA_2787	-
mRNA_2788	-
mRNA_2810	-
mRNA_2811	-
mRNA_2812	-
mRNA_2813	-
mRNA_2814	-
mRNA_2818	-
mRNA_2819	-
mRNA_2820	-
mRNA_2838	-
mRNA_2840	-
mRNA_2842	-
mRNA_2843	-
mRNA_2844	-
mRNA_2845	-
mRNA_2849	-
mRNA_2850	-
mRNA_2867	-
mRNA_2868	-
mRNA_2872	-
mRNA_2879	-
mRNA_2880	-
mRNA_2881	-
mRNA_2882	-
mRNA_2883	-
mRNA_2884	-
mRNA_2885	-
mRNA_2894	-
mRNA_2895	-
mRNA_2896	-
mRNA_2897	-
mRNA_2898	-
mRNA_2899	-
mRNA_2900	-
mRNA_2901	-
mRNA_2902	-
mRNA_2903	-
mRNA_2904	-
mRNA_2905	-
mRNA_2906	-
mRNA_2907	-
mRNA_2908	-
mRNA_2909	-
mRNA_2910	-
mRNA_2911	-
mRNA_2912	-
mRNA_2915	-
mRNA_2937	-
mRNA_2938	-
mRNA_2939	-
mRNA_2940	-
mRNA_2941	-
mRNA_2942	-
mRNA_2943	-
mRNA_2944	-
mRNA_2945	-
mRNA_2949	-
mRNA_2950	-
mRNA_2951	-
mRNA_2952	-
mRNA_2954	-
mRNA_2980	-
mRNA_2981	-
mRNA_2982	-
mRNA_2983	-
mRNA_2984	-
mRNA_2985	-
mRNA_2988	-
mRNA_2989	-
mRNA_2997	-
mRNA_2998	-
mRNA_2999	-
mRNA_3000	-
mRNA_3012	-
mRNA_3013	-
mRNA_3014	-
mRNA_3015	-
mRNA_3016	-
mRNA_3021	-
mRNA_3022	-
mRNA_3036	-
mRNA_3037	-
mRNA_3038	-
mRNA_3047	-
mRNA_3048	-
mRNA_3049	-
mRNA_3050	-
mRNA_3051	-
mRNA_3059	-
mRNA_3060	-
mRNA_3068	-
mRNA_3071	-
mRNA_3072	-
mRNA_3073	-
mRNA_3074	-
mRNA_3076	-
mRNA_3079	-
mRNA_3110	-
mRNA_3111	-
mRNA_3112	-
mRNA_3113	-
mRNA_3114	-
mRNA_3118	-
mRNA_3119	-
mRNA_3120	-
mRNA_3121	-
mRNA_3122	-
mRNA_3124	-
mRNA_3125	-
mRNA_3126	-
mRNA_3128	-
mRNA_3129	-
mRNA_3130	-
mRNA_3131	-
mRNA_3132	-
mRNA_3134	-
mRNA_3135	-
mRNA_3136	-
mRNA_3137	-
mRNA_3138	-
mRNA_3139	-
mRNA_3140	-
mRNA_3141	-
mRNA_3142	-
mRNA_3143	-
mRNA_3144	-
mRNA_3145	-
mRNA_3146	-
mRNA_3147	-
mRNA_3148	-
mRNA_3169	-
mRNA_3178	-
mRNA_3180	-
mRNA_3181	-
mRNA_3182	-
mRNA_3203	-
mRNA_3204	-
mRNA_3205	-
mRNA_3206	-
mRNA_3207	-
mRNA_3208	-
mRNA_3214	-
mRNA_3215	-
mRNA_3216	-
mRNA_3221	-
mRNA_3222	-
mRNA_3227	-
mRNA_3228	-
mRNA_3229	-
mRNA_3230	-
mRNA_3234	-
mRNA_3235	-
mRNA_3239	-
mRNA_3240	-
mRNA_3241	-
mRNA_3249	-
mRNA_3250	-
mRNA_3252	-
mRNA_3253	-
mRNA_3254	-
mRNA_3255	-
mRNA_3260	-
mRNA_3263	-
mRNA_3264	-
mRNA_3265	-
mRNA_3266	-
mRNA_3267	-
mRNA_3268	-
mRNA_3273	-
mRNA_3274	-
mRNA_3275	-
mRNA_3276	-
mRNA_3277	-
mRNA_3278	-
mRNA_3300	-
mRNA_3301	-
mRNA_3302	-
mRNA_3303	-
mRNA_3304	-
mRNA_3305	-
mRNA_3306	-
mRNA_3307	-
mRNA_3308	-
mRNA_3309	-
mRNA_3310	-
mRNA_3311	-
mRNA_3312	-
mRNA_3313	-
mRNA_3316	-
mRNA_3320	-
mRNA_3322	-
mRNA_3324	-
mRNA_3325	-
mRNA_3328	-
mRNA_3332	-
mRNA_3342	-
mRNA_3343	-
mRNA_3345	-
mRNA_3349	-
mRNA_3350	-
mRNA_3351	-
mRNA_3352	-
mRNA_3353	-
mRNA_3354	-
mRNA_3355	-
mRNA_3368	-
mRNA_3369	-
mRNA_3379	-
mRNA_3380	-
mRNA_3393	-
mRNA_3394	-
mRNA_3395	-
mRNA_3396	-
mRNA_3403	-
mRNA_3408	-
mRNA_3409	-
mRNA_3410	-
mRNA_3411	-
mRNA_3412	-
mRNA_3413	-
mRNA_3414	-
mRNA_3415	-
mRNA_3416	-
mRNA_3417	-
mRNA_3418	-
mRNA_3419	-
mRNA_3420	-
mRNA_3421	-
mRNA_3422	-
mRNA_3423	-
mRNA_3424	-
mRNA_3426	-
mRNA_3435	-
mRNA_3436	-
mRNA_3438	-
mRNA_3439	-
mRNA_3440	-
mRNA_3442	-
mRNA_3445	-
mRNA_3446	-
mRNA_3447	-
mRNA_3448	-
mRNA_3449	-
mRNA_3450	-
mRNA_3454	-
mRNA_3456	-
mRNA_3463	-
mRNA_3464	-
mRNA_3465	-
mRNA_3466	-
mRNA_3490	-
mRNA_3491	-
mRNA_3492	-
mRNA_3493	-
mRNA_3494	-
mRNA_3495	-
mRNA_3497	-
mRNA_3498	-
mRNA_3499	-
mRNA_3500	-
mRNA_3501	-
mRNA_3502	-
mRNA_3509	-
mRNA_3515	-
mRNA_3516	-
mRNA_3518	-
mRNA_3519	-
mRNA_3520	-
mRNA_3521	-
mRNA_3522	-
mRNA_3541	-
mRNA_3542	-
mRNA_3543	-
mRNA_3561	-
mRNA_3562	-
mRNA_3563	-
mRNA_3564	-
mRNA_3565	-
mRNA_3566	-
mRNA_3567	-
mRNA_3568	-
mRNA_3569	-
mRNA_3570	-
mRNA_3571	-
mRNA_3572	-
mRNA_3573	-
mRNA_3574	-
mRNA_3580	-
mRNA_3582	-
mRNA_3583	-
mRNA_3584	-
mRNA_3585	-
mRNA_3586	-
mRNA_3587	-
mRNA_3588	-
mRNA_3589	-
mRNA_3590	-
mRNA_3596	-
mRNA_3597	-
mRNA_3598	-
mRNA_3600	-
mRNA_3601	-
mRNA_3609	-
mRNA_3610	-
mRNA_3611	-
mRNA_3612	-
mRNA_3613	-
mRNA_3614	-
mRNA_3615	-
mRNA_3623	-
mRNA_3631	-
mRNA_3632	-
mRNA_3633	-
mRNA_3634	-
mRNA_3642	-
mRNA_3643	-
mRNA_3644	-
mRNA_3645	-
mRNA_3651	-
mRNA_3652	-
mRNA_3653	-
mRNA_3658	-
mRNA_3660	-
mRNA_3662	-
mRNA_3663	-
mRNA_3664	-
mRNA_3665	-
mRNA_3667	-
mRNA_3668	-
mRNA_3669	-
mRNA_3670	-
mRNA_3671	-
mRNA_3676	-
mRNA_3677	-
mRNA_3678	-
mRNA_3679	-
mRNA_3680	-
mRNA_3681	-
mRNA_3682	-
mRNA_3684	-
mRNA_3685	-
mRNA_3686	-
mRNA_3687	-
mRNA_3693	-
mRNA_3694	-
mRNA_3703	-
mRNA_3704	-
mRNA_3705	-
mRNA_3710	-
mRNA_3711	-
mRNA_3712	-
mRNA_3725	-
mRNA_3730	-
mRNA_3731	-
mRNA_3732	-
mRNA_3733	-
mRNA_3734	-
mRNA_3735	-
mRNA_3737	-
mRNA_3738	-
mRNA_3740	-
mRNA_3748	-
mRNA_3749	-
mRNA_3750	-
mRNA_3751	-
mRNA_3752	-
mRNA_3759	-
mRNA_3763	-
mRNA_3764	-
mRNA_3765	-
mRNA_3766	-
mRNA_3767	-
mRNA_3779	-
mRNA_3780	-
mRNA_3781	-
mRNA_3784	-
mRNA_3785	-
mRNA_3786	-
mRNA_3787	-
mRNA_3792	-
mRNA_3796	-
mRNA_3797	-
mRNA_3798	-
mRNA_3806	-
mRNA_3810	-
mRNA_3811	-
mRNA_3812	-
mRNA_3813	-
mRNA_3814	-
mRNA_3815	-
mRNA_3816	-
mRNA_3820	-
mRNA_3821	-
mRNA_3822	-
mRNA_3823	-
mRNA_3824	-
mRNA_3825	-
mRNA_3826	-
mRNA_3827	-
mRNA_3828	-
mRNA_3829	-
mRNA_3832	-
mRNA_3833	-
mRNA_3836	-
mRNA_3837	-
mRNA_3838	-
mRNA_3839	-
mRNA_3840	-
mRNA_3841	-
mRNA_3842	-
mRNA_3844	-
mRNA_3845	-
mRNA_3846	-
mRNA_3847	-
mRNA_3848	-
mRNA_3854	-
mRNA_3859	-
mRNA_3860	-
mRNA_3861	-
mRNA_3862	-
mRNA_3869	-
mRNA_3893	-
mRNA_3894	-
mRNA_3895	-
mRNA_3900	-
mRNA_3901	-
mRNA_3903	-
mRNA_3904	-
mRNA_3909	-
mRNA_3910	-
mRNA_3911	-
mRNA_3912	-
mRNA_3913	-
mRNA_3914	-
mRNA_3915	-
mRNA_3916	-
mRNA_3917	-
mRNA_3919	-
mRNA_3921	-
mRNA_3922	-
mRNA_3924	-
mRNA_3925	-
mRNA_3942	-
mRNA_3943	-
mRNA_3950	-
mRNA_3951	-
mRNA_3952	-
mRNA_3953	-
mRNA_3954	-
mRNA_3975	-
mRNA_3976	-
mRNA_3977	-
mRNA_3978	-
mRNA_3979	-
mRNA_3980	-
mRNA_3981	-
mRNA_3982	-
mRNA_3983	-
mRNA_3984	-
mRNA_3985	-
mRNA_3986	-
mRNA_3988	-
mRNA_3989	-
mRNA_3990	-
mRNA_3997	-
mRNA_3998	-
mRNA_4000	-
mRNA_4002	-
mRNA_4003	-
mRNA_4004	-
mRNA_4005	-
mRNA_4006	-
mRNA_4036	-
mRNA_4039	-
mRNA_4040	-
mRNA_4047	-
mRNA_4048	-
mRNA_4055	-
mRNA_4060	-
mRNA_4061	-
mRNA_4062	-
mRNA_4063	-
mRNA_4064	-
mRNA_4065	-
mRNA_4066	-
mRNA_4067	-
mRNA_4068	-
mRNA_4069	-
mRNA_4070	-
mRNA_4071	-
mRNA_4072	-
mRNA_4073	-
mRNA_4074	-
mRNA_4075	-
mRNA_4076	-
mRNA_4084	-
mRNA_4085	-
mRNA_4086	-
mRNA_4087	-
mRNA_4088	-
mRNA_4089	-
mRNA_4090	-
mRNA_4091	-
mRNA_4092	-
mRNA_4093	-
mRNA_4098	-
mRNA_4099	-
mRNA_4100	-
mRNA_4101	-
mRNA_4102	-
mRNA_4103	-
mRNA_4104	-
mRNA_4105	-
mRNA_4109	-
mRNA_4110	-
mRNA_4111	-
mRNA_4112	-
mRNA_4113	-
mRNA_4114	-
mRNA_4115	-
mRNA_4116	-
mRNA_4117	-
mRNA_4118	-
mRNA_4125	-
mRNA_4126	-
mRNA_4127	-
mRNA_4128	-
mRNA_4129	-
mRNA_4130	-
mRNA_4131	-
mRNA_4138	-
mRNA_4143	-
mRNA_4144	-
mRNA_4145	-
mRNA_4146	-
mRNA_4147	-
mRNA_4148	-
mRNA_4149	-
mRNA_4150	-
mRNA_4151	-
mRNA_4152	-
mRNA_4155	-
mRNA_4156	-
mRNA_4176	-
mRNA_4177	-
mRNA_4179	-
mRNA_4180	-
mRNA_4181	-
mRNA_4184	-
mRNA_4185	-
mRNA_4191	-
mRNA_4193	-
mRNA_4194	-
mRNA_4195	-
mRNA_4196	-
mRNA_4197	-
mRNA_4198	-
mRNA_4199	-
mRNA_4200	-
mRNA_4201	-
mRNA_4202	-
mRNA_4203	-
mRNA_4204	-
mRNA_4205	-
mRNA_4206	-
mRNA_4207	-
mRNA_4208	-
mRNA_4209	-
mRNA_4210	-
mRNA_4211	-
mRNA_4212	-
mRNA_4224	-
mRNA_4226	-
mRNA_4232	-
mRNA_4233	-
mRNA_4234	-
mRNA_4236	-
mRNA_4238	-
mRNA_4243	-
mRNA_4244	-
mRNA_4245	-
mRNA_4246	-
mRNA_4247	-
mRNA_4248	-
mRNA_4251	-
mRNA_4252	-
mRNA_4254	-
mRNA_4256	-
mRNA_4258	-
mRNA_4261	-
mRNA_4262	-
mRNA_4264	-
mRNA_4265	-
mRNA_4269	-
mRNA_4272	-
mRNA_4274	-
mRNA_4275	-
mRNA_4276	-
mRNA_4277	-
mRNA_4278	-
mRNA_4279	-
mRNA_4281	-
mRNA_4286	-
mRNA_4288	-
mRNA_4289	-
mRNA_4290	-
mRNA_4291	-
mRNA_4292	-
mRNA_4293	-
mRNA_4294	-
mRNA_4303	-
mRNA_4304	-
mRNA_4305	-
mRNA_4316	-
mRNA_4317	-
mRNA_4318	-
mRNA_4321	-
mRNA_4339	-
mRNA_4340	-
mRNA_4341	-
mRNA_4342	-
mRNA_4343	-
mRNA_4344	-
mRNA_4345	-
mRNA_4346	-
mRNA_4347	-
mRNA_4348	-
mRNA_4349	-
mRNA_4350	-
mRNA_4351	-
mRNA_4352	-
mRNA_4353	-
mRNA_4354	-
mRNA_4355	-
mRNA_4356	-
mRNA_4357	-
mRNA_4358	-
mRNA_4362	-
mRNA_4363	-
mRNA_4364	-
mRNA_4365	-
mRNA_4366	-
mRNA_4368	-
mRNA_4373	-
mRNA_4376	-
mRNA_4378	-
mRNA_4379	-
mRNA_4392	-
mRNA_4394	-
mRNA_4395	-
mRNA_4396	-
mRNA_4397	-
mRNA_4399	-
mRNA_4401	-
mRNA_4418	-
mRNA_4419	-
mRNA_4420	-
mRNA_4421	-
mRNA_4422	-
mRNA_4423	-
mRNA_4424	-
mRNA_4434	-
mRNA_4435	-
mRNA_4436	-
mRNA_4437	-
mRNA_4438	-
mRNA_4439	-
mRNA_4440	-
mRNA_4441	-
mRNA_4442	-
mRNA_4443	-
mRNA_4444	-
mRNA_4454	-
mRNA_4455	-
mRNA_4456	-
mRNA_4457	-
mRNA_4461	-
mRNA_4465	-
mRNA_4466	-
mRNA_4467	-
mRNA_4468	-
mRNA_4469	-
mRNA_4470	-
mRNA_4471	-
mRNA_4474	-
mRNA_4475	-
mRNA_4476	-
mRNA_4482	-
mRNA_4485	-
mRNA_4490	-
mRNA_4495	-
mRNA_4506	-
mRNA_4507	-
mRNA_4509	-
mRNA_4510	-
mRNA_4512	-
mRNA_4513	-
mRNA_4532	-
mRNA_4533	-
mRNA_4549	-
mRNA_4550	-
mRNA_4551	-
mRNA_4552	-
mRNA_4553	-
mRNA_4566	-
mRNA_4567	-
mRNA_4568	-
mRNA_4569	-
mRNA_4584	-
mRNA_4585	-
mRNA_4586	-
mRNA_4587	-
mRNA_4591	-
mRNA_4592	-
mRNA_4593	-
mRNA_4594	-
mRNA_4595	-
mRNA_4596	-
mRNA_4607	-
mRNA_4611	-
mRNA_4620	-
mRNA_4647	-
mRNA_4661	-
mRNA_4662	-
mRNA_4663	-
mRNA_4664	-
mRNA_4665	-
mRNA_4666	-
mRNA_4667	-
mRNA_4668	-
mRNA_4669	-
mRNA_4673	-
mRNA_4676	-
mRNA_4677	-
mRNA_4678	-
mRNA_4689	-
mRNA_4690	-
mRNA_4691	-
mRNA_4692	-
mRNA_4701	-
mRNA_4702	-
mRNA_4703	-
mRNA_4704	-
mRNA_4705	-
mRNA_4706	-
mRNA_4716	-
mRNA_4766	-
mRNA_4767	-
mRNA_4768	-
mRNA_4769	-
mRNA_4770	-
mRNA_4771	-
mRNA_4772	-
mRNA_4773	-
mRNA_4774	-
mRNA_4775	-
mRNA_4776	-
mRNA_4777	-
mRNA_4778	-
mRNA_4779	-
mRNA_4782	-
mRNA_4783	-
mRNA_4797	-
mRNA_4805	-
mRNA_4806	-
mRNA_4815	-
mRNA_4816	-
mRNA_4817	-
mRNA_4818	-
mRNA_4819	-
mRNA_4820	-
mRNA_4821	-
mRNA_4822	-
mRNA_4823	-
mRNA_4827	-
mRNA_4828	-
mRNA_4829	-
mRNA_4830	-
mRNA_4831	-
mRNA_4838	-
mRNA_4846	-
mRNA_4847	-
mRNA_4851	-
mRNA_4854	-
mRNA_4855	-
mRNA_4887	-
mRNA_4888	-
mRNA_4889	-
mRNA_4890	-
mRNA_4891	-
mRNA_4892	-
mRNA_4900	-
mRNA_4901	-
mRNA_4902	-
mRNA_4903	-
mRNA_4908	-
mRNA_4909	-
mRNA_4913	-
mRNA_4915	-
mRNA_4924	-
mRNA_4925	-
mRNA_4928	-
mRNA_4930	-
mRNA_4931	-
mRNA_4935	-
mRNA_4936	-
mRNA_4937	-
mRNA_4939	-
mRNA_4940	-
mRNA_4941	-
mRNA_4943	-
mRNA_4944	-
mRNA_4954	-
mRNA_4955	-
mRNA_4956	-
mRNA_4957	-
mRNA_4958	-
mRNA_4959	-
mRNA_4960	-
mRNA_4961	-
mRNA_4962	-
mRNA_4981	-
mRNA_4982	-
mRNA_4983	-
mRNA_4984	-
mRNA_4985	-
mRNA_4991	-
mRNA_4992	-
mRNA_4997	-
mRNA_4999	-
mRNA_5000	-
mRNA_5002	-
mRNA_5048	-
mRNA_5078	-
mRNA_5079	-
mRNA_5080	-
mRNA_5081	-
mRNA_5086	-
mRNA_5087	-
mRNA_5088	-
mRNA_5089	-
mRNA_5090	-
mRNA_5091	-
mRNA_5099	-
mRNA_5100	-
mRNA_5101	-
mRNA_5104	-
mRNA_5105	-
mRNA_5106	-
mRNA_5107	-
mRNA_5108	-
mRNA_5109	-
mRNA_5115	-
mRNA_5116	-
mRNA_5124	-
mRNA_5125	-
mRNA_5126	-
mRNA_5128	-
mRNA_5147	-
mRNA_5152	-
mRNA_5153	-
mRNA_5162	-
mRNA_5163	-
mRNA_5168	-
mRNA_5169	-
mRNA_5171	-
mRNA_5172	-
mRNA_5173	-
mRNA_5174	-
mRNA_5175	-
mRNA_5176	-
mRNA_5177	-
mRNA_5178	-
mRNA_5179	-
mRNA_5180	-
mRNA_5181	-
mRNA_5182	-
mRNA_5183	-
mRNA_5185	-
mRNA_5187	-
mRNA_5201	-
mRNA_5216	-
mRNA_5222	-
mRNA_5223	-
mRNA_5224	-
mRNA_5225	-
mRNA_5226	-
mRNA_5228	-
mRNA_5229	-
mRNA_5230	-
mRNA_5231	-
mRNA_5233	-
mRNA_5234	-
mRNA_5235	-
mRNA_5236	-
mRNA_5237	-
mRNA_5238	-
mRNA_5239	-
mRNA_5240	-
mRNA_5241	-
mRNA_5242	-
mRNA_5243	-
mRNA_5244	-
mRNA_5245	-
mRNA_5257	-
mRNA_5258	-
mRNA_5259	-
mRNA_5260	-
mRNA_5261	-
mRNA_5262	-
mRNA_5265	-
mRNA_5266	-
mRNA_5267	-
mRNA_5277	-
mRNA_5278	-
mRNA_5279	-
mRNA_5280	-
mRNA_5281	-
mRNA_5282	-
mRNA_5283	-
mRNA_5307	-
mRNA_5308	-
mRNA_5309	-
mRNA_5310	-
mRNA_5313	-
mRNA_5315	-
mRNA_5316	-
mRNA_5320	-
mRNA_5321	-
mRNA_5322	-
mRNA_5323	-
mRNA_5324	-
mRNA_5325	-
mRNA_5326	-
mRNA_5327	-
mRNA_5328	-
mRNA_5329	-
mRNA_5373	-
mRNA_5377	-
mRNA_5379	-
mRNA_5380	-
mRNA_5384	-
mRNA_5392	-
mRNA_5393	-
mRNA_5394	-
mRNA_5395	-
mRNA_5402	-
mRNA_5411	-
mRNA_5412	-
mRNA_5413	-
mRNA_5414	-
mRNA_5415	-
mRNA_5416	-
mRNA_5421	-
mRNA_5422	-
mRNA_5423	-
mRNA_5424	-
mRNA_5425	-
mRNA_5426	-
mRNA_5427	-
mRNA_5428	-
mRNA_5437	-
mRNA_5441	-
mRNA_5443	-
mRNA_5446	-
mRNA_5447	-
mRNA_5450	-
mRNA_5451	-
mRNA_5452	-
mRNA_5453	-
mRNA_5454	-
mRNA_5455	-
mRNA_5456	-
mRNA_5457	-
mRNA_5458	-
mRNA_5459	-
mRNA_5460	-
mRNA_5461	-
mRNA_5462	-
mRNA_5468	-
mRNA_5470	-
mRNA_5471	-
mRNA_5472	-
mRNA_5473	-
mRNA_5474	-
mRNA_5475	-
mRNA_5477	-
mRNA_5478	-
mRNA_5479	-
mRNA_5480	-
mRNA_5482	-
mRNA_5483	-
mRNA_5484	-
mRNA_5502	-
mRNA_5503	-
mRNA_5504	-
mRNA_5505	-
mRNA_5506	-
mRNA_5518	-
mRNA_5519	-
mRNA_5521	-
mRNA_5522	-
mRNA_5523	-
mRNA_5524	-
mRNA_5530	-
mRNA_5535	-
mRNA_5552	-
mRNA_5553	-
mRNA_5554	-
mRNA_5558	-
mRNA_5559	-
mRNA_5560	-
mRNA_5581	-
mRNA_5582	-
mRNA_5583	-
mRNA_5584	-
[truncated: 187,415 more rows]
