# Supplementary material for: Impaired Expression of Chloroplast HSP90C Chaperone Activates Plant Defense Responses with a Possible Link to a Disease-Symptom-Like Phenotype
Source: Int J Mol Sci. 2020 Jun 12;21(12):4202. doi: 10.3390/ijms21124202 (PMC7352560; doi:10.3390/ijms21124202)
Supplement: Supplementary file 1 [file ijms-21-04202-s001.zip › IJMS20200609suppl/Table S10.xlsx]

## Sheet: Table S10
Table S10 – Description of DEGs under the GO term "protein localization to chloroplast (GO:0072598)"
Gene IDs	Mapped IDs	HD vs HC		HD vs SD		HD vs SC		Gene Name / Gene Symbol / Ortholog	PANTHER Family / Sub-family	PANTHER Protein Class
		Log2(FC)	P-adj	Log2(FC)	P-adj	Log2(FC)	P-adj
ARATH|TAIR=locus=504954480|UniProtKB=P56786	ATCG01280	-3.84219	1.61654e-43	-3.24669	4.58927e-28	-3.84219	1.61654e-43	Protein Ycf2;ycf2-B;ortholog	PROTEIN YCF2 (PTHR33078:SF22)
ARATH|TAIR=locus=2175564|UniProtKB=Q9LU68	AT5G57180	-3.37242	2.15289e-20	-4.09211	1.0274e-22	-3.37242	2.15289e-20	Protein CHLOROPLAST IMPORT APPARATUS 2;CIA2;ortholog	PROTEIN CHLOROPLAST IMPORT APPARATUS 2 (PTHR31874:SF38)
ARATH|TAIR=locus=2150620|UniProtKB=P37107	AT5G03940	-3.24999	2.1487e-43	-2.57629	7.88694e-28	-3.24999	2.1487e-43	Signal recognition particle 54 kDa protein, chloroplastic;FFC;ortholog	SIGNAL RECOGNITION PARTICLE 54 KDA PROTEIN, CHLOROPLASTIC (PTHR11564:SF7)	RNA binding protein(PC00031)
ARATH|TAIR=locus=2049651|UniProtKB=Q9SIF2	AT2G04030	-3.1098	1.12403e-54	-2.93647	3.43759e-25	-3.1098	1.12403e-54	Heat shock protein 90-5, chloroplastic;HSP90-5;ortholog	HEAT SHOCK PROTEIN 90-5, CHLOROPLASTIC (PTHR11528:SF54)	Hsp90 family chaperone(PC00028)
ARATH|TAIR=locus=2158834|UniProtKB=Q9LTX9	AT5G49910	-2.68716	2.34546e-24	-2.31703	4.36738e-21	-2.68716	2.34546e-24	Heat shock 70 kDa protein 7, chloroplastic;HSP70-7;ortholog	STRESS-70 PROTEIN, MITOCHONDRIAL (PTHR19375:SF184)
ARATH|TAIR=locus=2149735|UniProtKB=Q7Y1W1	AT5G01590	-2.60441	2.22186e-32	-2.05344	5.79162e-17	-2.60441	2.22186e-32	Protein TIC 56, chloroplastic;TIC56;ortholog	PROTEIN TIC 56, CHLOROPLASTIC (PTHR37755:SF1)
ARATH|TAIR=locus=2174819|UniProtKB=F4KF14	AT5G64580	-2.49473	1.28973e-26	-1.82162	1.95029e-09	-2.49473	1.28973e-26	Probable inactive ATP-dependent zinc metalloprotease FTSHI 4, chloroplastic;FTSHI4;ortholog	INACTIVE ATP-DEPENDENT ZINC METALLOPROTEASE FTSHI 4, CHLOROPLASTIC-RELATED (PTHR23076:SF99)	metalloprotease(PC00153)
ARATH|TAIR=locus=2138146|UniProtKB=O22993	AT4G23940	-2.17968	4.10007e-07	-1.73899	0.00103437	-2.17968	4.10007e-07	Probable inactive ATP-dependent zinc metalloprotease FTSHI 1, chloroplastic;FTSHI1;ortholog	INACTIVE ATP-DEPENDENT ZINC METALLOPROTEASE FTSHI 1, CHLOROPLASTIC-RELATED (PTHR23076:SF111)	metalloprotease(PC00153)
ARATH|TAIR=locus=2162469|UniProtKB=Q8LPR8	AT5G22640	-2.1337	2.08837e-19	-2.03491	1.59698e-15	-2.1337	2.08837e-19	Protein TIC 100;TIC100;ortholog	PROTEIN TIC 100 (PTHR23084:SF238)
ARATH|TAIR=locus=2053230|UniProtKB=Q8LBP4	AT2G28800	-2.00302	1.93753e-08	-1.8003	2.02546e-08	-2.00302	1.93753e-08	Inner membrane protein ALBINO3, chloroplastic;ALB3;ortholog	INNER MEMBRANE PROTEIN ALBINO3, CHLOROPLASTIC (PTHR12428:SF47)	transporter(PC00227)
ARATH|TAIR=locus=2103055|UniProtKB=F4J3N2	AT3G04340	-1.83499	2.68131e-14	-1.43634	5.40652e-08	-1.83499	2.68131e-14	Probable inactive ATP-dependent zinc metalloprotease FTSHI 5, chloroplastic;FTSHI5;ortholog	INACTIVE ATP-DEPENDENT ZINC METALLOPROTEASE FTSHI 5, CHLOROPLASTIC-RELATED (PTHR23076:SF58)	metalloprotease(PC00153)
ARATH|TAIR=locus=2007437|UniProtKB=Q8LPR9	AT1G06950	-1.76549	5.59382e-15	-1.24114	3.84835e-05	-1.76549	5.59382e-15	Protein TIC110, chloroplastic;TIC110;ortholog	PROTEIN TIC110, CHLOROPLASTIC (PTHR34935:SF3)
ARATH|TAIR=locus=2132298|UniProtKB=O81283	AT4G02510	-1.72246	4.84205e-20	-1.70431	5.89453e-13	-1.72246	4.84205e-20	Translocase of chloroplast 159, chloroplastic;TOC159;ortholog	TRANSLOCASE OF CHLOROPLAST 159, CHLOROPLASTIC (PTHR10903:SF120)	small GTPase(PC00208)
ARATH|TAIR=locus=2051353|UniProtKB=Q9SKT0	AT2G20890	-1.72076	1.50185e-06	-1.46977	8.40881e-06	-1.72076	1.50185e-06	Protein THYLAKOID FORMATION 1, chloroplastic;THF1;ortholog	PROTEIN THYLAKOID FORMATION 1, CHLOROPLASTIC (PTHR34793:SF1)
ARATH|TAIR=locus=2010617|UniProtKB=Q8GZ79	AT1G04940	-1.68056	5.69668e-15	-1.64432	3.69883e-13	-1.68056	5.69668e-15	Protein TIC 20-I, chloroplastic;TIC20-I;ortholog	HIT-TYPE ZINC FINGER FAMILY PROTEIN-RELATED (PTHR33510:SF9)
ARATH|TAIR=locus=2062046|UniProtKB=O22265	AT2G47450	-1.65664	5.07553e-09	-1.44442	5.1077e-09	-1.65664	5.07553e-09	Signal recognition particle 43 kDa protein, chloroplastic;CAO;ortholog	SIGNAL RECOGNITION PARTICLE 43 KDA PROTEIN, CHLOROPLASTIC (PTHR24128:SF43)
ARATH|TAIR=locus=2206380|UniProtKB=Q9SAJ3	AT1G79560	-1.65334	2.94651e-19	-1.21913	1.04177e-05	-1.65334	2.94651e-19	ATP-dependent zinc metalloprotease FTSH 12, chloroplastic;FTSH12;ortholog	ATP-DEPENDENT ZINC METALLOPROTEASE FTSH 12, CHLOROPLASTIC (PTHR43655:SF19)	metalloprotease(PC00153)
ARATH|TAIR=locus=2827572|UniProtKB=Q29Q26	AT2G17390	-1.57934	5.3329e-09	-1.45089	4.2376e-11	-1.57934	5.3329e-09	Ankyrin repeat domain-containing protein 2B;AKR2B;ortholog	ANKYRIN REPEAT DOMAIN-CONTAINING PROTEIN 2B (PTHR24203:SF48)
ARATH|TAIR=locus=2157383|UniProtKB=Q9FI56	AT5G50920	-1.50135	3.53405e-10	-1.26505	2.29452e-10	-1.50135	3.53405e-10	Chaperone protein ClpC1, chloroplastic;CLPC1;ortholog	CHAPERONE PROTEIN CLPC1, CHLOROPLASTIC-RELATED (PTHR43572:SF8)
ARATH|TAIR=locus=2094892|UniProtKB=A8MPR5	AT3G16290	-1.36863	5.87096e-11	-1.37205	1.83968e-07	-1.36863	5.87096e-11	Probable inactive ATP-dependent zinc metalloprotease FTSHI 2, chloroplastic;FTSHI2;ortholog	INACTIVE ATP-DEPENDENT ZINC METALLOPROTEASE FTSHI 2, CHLOROPLASTIC-RELATED (PTHR23076:SF56)	metalloprotease(PC00153)
ARATH|TAIR=locus=2079177|UniProtKB=Q9SN86	AT3G47520	-1.3629	3.44134e-08	-0.741552	0.0174657	-1.3629	3.44134e-08	Malate dehydrogenase, chloroplastic;At3g47520;ortholog	MALATE DEHYDROGENASE, CHLOROPLASTIC-RELATED (PTHR11540:SF46)	dehydrogenase(PC00092)
ARATH|TAIR=locus=2153959|UniProtKB=Q9FLT9	AT5G24650	-1.31793	9.25554e-13	-1.09835	0.000164875	-1.31793	9.25554e-13	Chloroplastic import inner membrane translocase subunit HP30-2;HP30-2;ortholog	CHLOROPLASTIC IMPORT INNER MEMBRANE TRANSLOCASE SUBUNIT HP30-2 (PTHR14110:SF6)	transporter(PC00227)
ARATH|EnsemblGenome=AT2G45770|UniProtKB=O80842	AT2G45770	-1.31124	2.01698e-09	-0.886345	0.00110713	-1.31124	2.01698e-09	Cell division protein FtsY homolog, chloroplastic;CPFTSY;ortholog	CELL DIVISION PROTEIN FTSY HOMOLOG, CHLOROPLASTIC (PTHR43134:SF7)	G-protein(PC00020)
ARATH|TAIR=locus=2049113|UniProtKB=Q9SHU7	AT2G15290	-1.19455	1.0245e-08	-0.984672	0.000345839	-1.19455	1.0245e-08	Protein TIC 21, chloroplastic;TIC21;ortholog	PROTEIN TIC 21, CHLOROPLASTIC (PTHR34548:SF2)
ARATH|TAIR=locus=2175259|UniProtKB=Q38906	AT5G05000	-1.18716	1.00075e-05	-1.00709	0.00469627	-1.18716	1.00075e-05	Translocase of chloroplast 34, chloroplastic;TOC34;ortholog	TRANSLOCASE OF CHLOROPLAST 34, CHLOROPLASTIC (PTHR10903:SF145)	small GTPase(PC00208)
ARATH|TAIR=locus=2156722|UniProtKB=Q9XH75	AT5G52440	-1.13846	1.28416e-05	-0.944808	0.0015832	-1.13846	1.28416e-05	Sec-independent protein translocase protein TATB, chloroplastic;TATB;ortholog	SEC-INDEPENDENT PROTEIN TRANSLOCASE PROTEIN TATB, CHLOROPLASTIC (PTHR33162:SF3)
ARATH|TAIR=locus=2065868|UniProtKB=F4IQV7	AT2G31530	-0.991138	0.00146645	-0.773634	0.069247	-0.991138	0.00146645	Preprotein translocase subunit SCY2, chloroplastic;SCY2;ortholog	PREPROTEIN TRANSLOCASE SUBUNIT SCY2, CHLOROPLASTIC (PTHR10906:SF2)	transporter(PC00227)
ARATH|TAIR=locus=2047329|UniProtKB=Q9SK50	AT2G24820	-0.988791	0.0144063	-0.881307	0.00139194	-0.988791	0.0144063	Protein TIC 55, chloroplastic;TIC55;ortholog	PROTEIN TIC 55, CHLOROPLASTIC (PTHR21266:SF29)	oxygenase(PC00177)
