# Supplementary material for: Impaired Expression of Chloroplast HSP90C Chaperone Activates Plant Defense Responses with a Possible Link to a Disease-Symptom-Like Phenotype
Source: Int J Mol Sci. 2020 Jun 12;21(12):4202. doi: 10.3390/ijms21124202 (PMC7352560; doi:10.3390/ijms21124202)
Supplement: Supplementary file 1 [file ijms-21-04202-s001.zip › IJMS20200609suppl/Table S5.xlsx]

## Sheet: Common_Down_Gene Description
Supplementary Table 5. List of downregulated DEGs in chlorosis model plants (commonly downregulated DEGs in all three comparisons).
Gene IDs	Mapped IDs	mRNA IDs	HD vs HC		HD vs SD		HD vs SC		Gene Name / Gene Symbol / Ortholog	PANTHER Family / Sub-family	PANTHER Protein Class
			log2(FC)	P-adj	log2(FC)	P-adj	log2(FC)	P-adj
ARATH|Gene=AT1G01060|UniProtKB=Q6R0H1	AT1G01060	mRNA_49963	-5.65796	0.0151107	-8.01117	2.65289e-07	-6.17232	0.00582029	Superoxide dismutase [Fe] 2, chloroplastic;FSD2;ortholog	SUPEROXIDE DISMUTASE [FE] 2, CHLOROPLASTIC (PTHR42769:SF3)	oxidoreductase(PC00176)
ARATH|TAIR=AT1G01090|UniProtKB=O24457	AT1G01090	mRNA_148431	-1.39701	0.000184847	-1.11672	0.000197034	-1.49509	6.26323e-05	Probable membrane-associated kinase regulator 1;MAKR1;ortholog	MEMBRANE-ASSOCIATED KINASE REGULATOR 1-RELATED (PTHR33312:SF8)
ARATH|Gene=AT1G01110|UniProtKB=Q9MAM4	AT1G01110	mRNA_25326	-2.80252	0.0201914	-6.25632	0.00246601	-6.64912	0.000483183	Uroporphyrinogen decarboxylase 2, chloroplastic;HEME2;ortholog	UROPORPHYRINOGEN DECARBOXYLASE 2, CHLOROPLASTIC (PTHR21091:SF172)
ARATH|TAIR=AT1G01120|UniProtKB=Q9MAM3	AT1G01120	mRNA_169128	-1.2656	0.0256532	-1.62288	0.00136071	-1.93083	1.50916e-05	Flavonol synthase/flavanone 3-hydroxylase;FLS1;ortholog	FLAVONOL SYNTHASE/FLAVANONE 3-HYDROXYLASE-RELATED (PTHR10209:SF95)
ARATH|TAIR=AT1G01200|UniProtKB=Q9LNK1	AT1G01200	mRNA_91292	-6.10757	0.000948293	-3.74745	0.0133447	-3.81404	0.0106771	Filament-like protein (DUF869);At3g19370;ortholog	FILAMENT-LIKE PROTEIN (DUF869) (PTHR31580:SF8)
ARATH|TAIR=AT1G01225|UniProtKB=Q29PY0	AT1G01225	mRNA_24138	-2.53577	1.28711e-08	-2.85465	5.05481e-08	-2.72569	1.45197e-08	Outer envelope protein 64, chloroplastic;OEP64;ortholog	OUTER ENVELOPE PROTEIN 64, CHLOROPLASTIC (PTHR46310:SF5)
ARATH|Gene=AT1G01320|UniProtKB=F4HS99	AT1G01320	mRNA_23994	-3.23467	3.91806e-10	-3.50999	7.11084e-28	-3.82275	2.27265e-36	Polycomb group protein FERTILIZATION-INDEPENDENT ENDOSPERM;FIE;ortholog	POLYCOMB PROTEIN EED (PTHR10253:SF5)
ARATH|TAIR=AT1G01360|UniProtKB=Q84MC7	AT1G01360	mRNA_140798	-6.15507	0.000803686	-7.23301	1.1753e-05	-7.57221	2.64772e-06	3-oxoacyl-[acyl-carrier-protein] reductase, chloroplastic;At1g24360;ortholog	3-OXOACYL-[ACYL-CARRIER-PROTEIN] REDUCTASE, CHLOROPLASTIC (PTHR42760:SF16)	dehydrogenase(PC00092);reductase(PC00198)
ARATH|TAIR=AT1G01430|UniProtKB=Q84JH9	AT1G01430	mRNA_23876	-2.94696	9.76431e-07	-3.31066	4.37222e-14	-3.40929	1.06129e-09	Probable cinnamyl alcohol dehydrogenase 9;CAD9;ortholog	CINNAMYL ALCOHOL DEHYDROGENASE 9-RELATED (PTHR42683:SF52)	dehydrogenase(PC00092);reductase(PC00198)
ARATH|TAIR=AT1G01490|UniProtKB=O03982	AT1G01490	mRNA_86818	-4.89288	6.28739e-10	-1.95266	0.0136431	-1.85671	0.0339525	DNA replication licensing factor MCM7;MCM7;ortholog	DNA REPLICATION LICENSING FACTOR MCM7 (PTHR11630:SF26)	DNA helicase(PC00011);hydrolase(PC00121)
ARATH|TAIR=AT1G01520|UniProtKB=Q6R0H0	AT1G01520	mRNA_57878	-2.80782	0.0061727	-2.75522	0.00371669	-3.1899	0.00024035	ABC transporter F family member 5;ABCF5;ortholog	ABC TRANSPORTER F FAMILY MEMBER 5 (PTHR19211:SF107)	ATP-binding cassette (ABC) transporter(PC00003);hydrolase(PC00121);translation elongation factor(PC00222)
ARATH|Gene=AT1G01540|UniProtKB=Q3EDL4	AT1G01540	mRNA_68837	-2.05802	0.00861347	-1.9558	0.0159434	-2.17855	0.00596813	Pentatricopeptide repeat-containing protein At3g29230;PCMP-E27;ortholog	SUBFAMILY NOT NAMED (PTHR24015:SF1990)	RNA binding protein(PC00031);serine/threonine protein kinase receptor(PC00205);transporter(PC00227)
ARATH|TAIR=AT1G01580|UniProtKB=P92949	AT1G01580	mRNA_128664	-5.80542	9.24732e-15	-6.02212	4.03129e-18	-6.08403	9.99111e-20	AT1G19000 protein;At1g19000;ortholog	SUBFAMILY NOT NAMED (PTHR12374:SF51)
ARATH|TAIR=AT1G01610|UniProtKB=Q9LMM0	AT1G01610	mRNA_23601	-2.04476	1.29678e-07	-2.12391	7.74909e-10	-2.37949	4.89722e-11	Carboxyl-terminal-processing peptidase 1, chloroplastic;CTPA1;ortholog	CARBOXYL-TERMINAL-PROCESSING PEPTIDASE 1, CHLOROPLASTIC (PTHR32060:SF25)	serine protease(PC00203)
ARATH|TAIR=AT1G01630|UniProtKB=Q9LQ96	AT1G01630	mRNA_119860	-3.33903	4.17435e-20	-3.53295	1.53766e-11	-3.7061	3.00951e-13	Ribose-phosphate pyrophosphokinase 4;PRS4;ortholog	RIBOSE-PHOSPHATE PYROPHOSPHOKINASE 4 (PTHR10210:SF34)	carbohydrate kinase(PC00065);ligase(PC00142);nucleotide kinase(PC00172)
ARATH|TAIR=AT1G01860|UniProtKB=O65090	AT1G01860	mRNA_43819	-6.32036	0.000324234	-7.53875	2.21644e-06	-6.9796	2.64931e-05	Phosphoenolpyruvate carboxylase kinase 1;PPCK1;ortholog	PHOSPHOENOLPYRUVATE CARBOXYLASE KINASE 1 (PTHR24349:SF307)	non-motor microtubule binding protein(PC00166);non-receptor serine/threonine protein kinase(PC00167)
ARATH|TAIR=AT1G01900|UniProtKB=Q84WS0	AT1G01900	mRNA_41866	-1.32975	0.0144736	-1.58726	0.00998735	-1.80078	0.000790414	AT3g08600/F17O14_7;F17O14.7;ortholog	SUBFAMILY NOT NAMED (PTHR33512:SF14)
ARATH|TAIR=AT1G01970|UniProtKB=Q9LPC4	AT1G01970	mRNA_23299	-2.9038	3.57297e-09	-3.00126	2.00616e-07	-3.4401	1.35078e-12	Protein PLASTID MOVEMENT IMPAIRED 2;PMI2;ortholog	PROTEIN PLASTID MOVEMENT IMPAIRED 15-RELATED (PTHR32054:SF2)
ARATH|Gene=AT1G02020|UniProtKB=O23673	AT1G02020	mRNA_14762	-1.41575	0.000618967	-1.60302	0.000620566	-1.60034	0.000286102	At5g44000;MRH10.11;ortholog	SUBFAMILY NOT NAMED (PTHR32419:SF27)	signaling molecule(PC00207)
ARATH|TAIR=AT1G02070|UniProtKB=Q0IGM8	AT1G02070	mRNA_125711	-2.06875	0.000725664	-2.73323	0.00300518	-2.28831	0.00494606	Rhodanese/Cell cycle control phosphatase superfamily protein;At3g59780;ortholog	RHODANESE/CELL CYCLE CONTROL PHOSPHATASE SUPERFAMILY PROTEIN (PTHR34209:SF3)
ARATH|TAIR=AT1G02130|UniProtKB=P28188	AT1G02130	mRNA_144283	-1.18848	0.00994242	-1.08638	0.0014725	-1.10878	0.0487981	Glucan endo-1,3-beta-glucosidase 13;At5g56590;ortholog	GLUCAN ENDO-1,3-BETA-GLUCOSIDASE 13 (PTHR32227:SF88)
ARATH|TAIR=AT1G02150|UniProtKB=Q8LPS6	AT1G02150	mRNA_140263	-2.41474	1.70062e-17	-2.23397	4.86145e-13	-2.56251	1.3766e-27	Vesicle-associated protein 4-2;PVA42;ortholog	VESICLE-ASSOCIATED PROTEIN 4-2 (PTHR10809:SF58)	membrane trafficking regulatory protein(PC00151)
ARATH|TAIR=AT1G02180|UniProtKB=Q8GYG8	AT1G02180	mRNA_115787	-2.61438	9.11093e-12	-2.65951	1.83427e-14	-2.77969	1.91338e-19	At2g32650;At2g32650;ortholog	PLASTID TRANSCRIPTIONALLY ACTIVE 18 (PTHR33271:SF7)
ARATH|TAIR=AT1G02205|UniProtKB=F4HVY0	AT1G02205	mRNA_21573	-6.68125	8.42957e-05	-5.49924	0.0129446	-5.55574	0.0110238	Protein REVEILLE 7;RVE7;ortholog	PROTEIN REVEILLE 2-RELATED (PTHR12802:SF110)
ARATH|TAIR=AT1G02290|UniProtKB=Q6GKW8	AT1G02290	mRNA_163950	-1.8709	0.00016543	-2.18607	0.000286007	-2.15805	0.00018823	Probable methyltransferase PMT28;At1g19430;ortholog	METHYLTRANSFERASE PMT28-RELATED (PTHR10108:SF1102)	methyltransferase(PC00155)
ARATH|TAIR=AT1G02460|UniProtKB=Q9FWX5	AT1G02460	mRNA_83390	-4.62278	0.000355204	-4.29278	0.00524191	-4.81739	0.00018579	Dynamin-related protein 1E;DRP1E;ortholog	DYNAMIN-RELATED PROTEIN 1E (PTHR11566:SF151)	hydrolase(PC00121);microtubule family cytoskeletal protein(PC00157);small GTPase(PC00208)
ARATH|TAIR=AT1G02500|UniProtKB=P23686	AT1G02500	mRNA_164327	-1.65281	0.00218164	-2.00376	1.30262e-06	-3.46648	0.0201648	At1g10380/F14N23_32;At1g10380;ortholog	SUBFAMILY NOT NAMED (PTHR33355:SF10)
ARATH|TAIR=AT1G02560|UniProtKB=Q9S834	AT1G02560	mRNA_24964	-1.10867	6.65421e-05	-1.05695	8.57137e-05	-1.12335	7.15388e-05	Acid phosphatase-like protein;At4g29270;ortholog	ACID PHOSPHATASE-LIKE PROTEIN (PTHR31284:SF10)
ARATH|TAIR=AT1G02640|UniProtKB=Q94KD8	AT1G02640	mRNA_77707	-2.24785	0.0341873	-2.18451	0.000107966	-2.76161	5.62848e-07	WAT1-related protein At3g30340;At3g30340;ortholog	SUBFAMILY NOT NAMED (PTHR31218:SF155)
ARATH|TAIR=AT1G02730|UniProtKB=Q9SRW9	AT1G02730	mRNA_41337	-5.37613	1.91432e-05	-4.38983	0.0053369	-4.72881	0.00155412	Pectin acetylesterase 10;PAE10;ortholog	PECTIN ACETYLESTERASE 10 (PTHR21562:SF61)
ARATH|TAIR=AT1G02840|UniProtKB=O22315	AT1G02840	mRNA_127125	-1.45506	0.0453446	-2.38139	0.0206733	-1.7398	0.0133431	At5g54130;At5g54130;ortholog	SUBFAMILY NOT NAMED (PTHR12121:SF31)	exoribonuclease(PC00099)
ARATH|TAIR=AT1G02850|UniProtKB=B3H5Q1	AT1G02850	mRNA_32870	-2.27508	1.76451e-07	-2.82419	1.71973e-07	-3.13293	2.92825e-12	Inorganic phosphate transporter 2-1, chloroplastic;PHT2-1;ortholog	PHOSPHATE TRANSPORTER (PTHR11101:SF80)
ARATH|TAIR=AT1G02910|UniProtKB=Q9SRY4	AT1G02910	mRNA_41055	-1.386	0.00256901	-1.75088	0.000399361	-1.86613	3.47772e-05	NAC domain-containing protein 73;NAC073;ortholog	NAC DOMAIN-CONTAINING PROTEIN 73 (PTHR31079:SF5)
ARATH|TAIR=AT1G03070|UniProtKB=Q9SA63	AT1G03070	mRNA_26813	-4.66599	0.00405043	-5.24307	0.00251381	-4.91864	0.0185089	Heavy metal-associated isoprenylated plant protein 32;HIPP32;ortholog	HEAVY METAL-ASSOCIATED ISOPRENYLATED PLANT PROTEIN 32 (PTHR45868:SF31)
ARATH|TAIR=AT1G03130|UniProtKB=Q9SA56	AT1G03130	mRNA_32573	-2.86477	7.84517e-08	-3.19023	1.13562e-09	-2.95734	1.01616e-08	Thioredoxin-like fold domain-containing protein MRL7L, chloroplastic;MRL7L;ortholog	THIOREDOXIN-LIKE FOLD DOMAIN-CONTAINING PROTEIN MRL7L, CHLOROPLASTIC (PTHR34669:SF1)
ARATH|TAIR=AT1G03160|UniProtKB=Q1KPV0	AT1G03160	mRNA_58438	-2.20356	0.00279921	-2.42757	0.00102071	-2.45406	0.0011073	Ankyrin repeat family protein;At1g62050;ortholog	ANKYRIN REPEAT FAMILY PROTEIN (PTHR12447:SF7)
ARATH|TAIR=AT1G03470|UniProtKB=Q66GR8	AT1G03470	mRNA_40735	-4.65873	0.00125413	-1.35549	0.013197	-4.17985	0.00993278	At1g31300/T19E23_12;At1g31300;ortholog	SUBFAMILY NOT NAMED (PTHR13439:SF62)
ARATH|TAIR=AT1G03475|UniProtKB=Q9LR75	AT1G03475	mRNA_17581	-2.76323	3.51308e-14	-2.49979	1.1204e-30	-2.97514	3.42653e-33	18S pre-ribosomal assembly protein gar2-like protein;At2g03810;ortholog	18S PRE-RIBOSOMAL ASSEMBLY PROTEIN GAR2-LIKE PROTEIN (PTHR33914:SF2)
ARATH|TAIR=AT1G03590|UniProtKB=Q9LR65	AT1G03590	mRNA_143252	-1.22354	0.0188541	-5.0466	0.0153758	-1.51662	0.00365582	Glucan endo-1,3-beta-glucosidase 4;At3g13560;ortholog	GLUCAN ENDO-1,3-BETA-GLUCOSIDASE 4 (PTHR32227:SF274)
ARATH|Gene=AT1G03687|UniProtKB=F4I2G3	AT1G03687	mRNA_3341	-5.56459	0.00570055	-6.95523	6.98745e-05	-2.25196	0.0316999	DDT domain-containing protein DDR4;DDR4;ortholog	DDT DOMAIN-CONTAINING PROTEIN DDR4 (PTHR14296:SF6)
ARATH|TAIR=AT1G03780|UniProtKB=F4I2H7	AT1G03780	mRNA_15571	-7.32976	2.29663e-10	-5.25072	0.00183849	-2.64837	0.0339214	RNA binding (RRM/RBD/RNP motifs) family protein;F9K21.210;ortholog	RNA BINDING (RRM/RBD/RNP MOTIFS) FAMILY PROTEIN (PTHR12603:SF14)	nucleic acid binding(PC00171);transcription factor(PC00218)
ARATH|TAIR=AT1G04030|UniProtKB=F4I444	AT1G04030	mRNA_20577	-4.66915	3.08136e-08	-4.10092	0.00200384	-3.92205	0.0011526	Hexokinase-3;At1g50460;ortholog	HEXOKINASE-3 (PTHR19443:SF66)
ARATH|TAIR=AT1G04040|UniProtKB=Q9ZWC4	AT1G04040	mRNA_1234	-3.70097	0.0113479	-3.84838	0.0156116	-3.74075	0.0357337	Galacturonokinase;GALAK;ortholog	GALACTOKINASE (PTHR10457:SF6)	carbohydrate kinase(PC00065)
ARATH|TAIR=AT1G04110|UniProtKB=O64495	AT1G04110	mRNA_35715	-3.46589	0.0237806	-3.24332	0.0113467	-3.82121	0.00546444	Probable inactive ATP-dependent zinc metalloprotease FTSHI 5, chloroplastic;FTSHI5;ortholog	INACTIVE ATP-DEPENDENT ZINC METALLOPROTEASE FTSHI 5, CHLOROPLASTIC-RELATED (PTHR23076:SF58)	metalloprotease(PC00153)
ARATH|Gene=AT1G04120|UniProtKB=Q7GB25	AT1G04120	mRNA_20555	-1.51126	8.70999e-05	-1.35685	0.00108023	-1.46178	0.000119099	CBL-interacting serine/threonine-protein kinase 3;CIPK3;ortholog	CBL-INTERACTING SERINE/THREONINE-PROTEIN KINASE 3 (PTHR43895:SF65)
ARATH|TAIR=AT1G04220|UniProtKB=Q5XEP9	AT1G04220	mRNA_21121	-2.10661	0.0309504	-1.05442	0.000865583	-1.42217	0.00893129	Ribonuclease P protein subunit P38-like protein;MNB8.8;ortholog	RIBONUCLEASE P PROTEIN SUBUNIT P38-LIKE PROTEIN (PTHR47747:SF2)
ARATH|TAIR=AT1G04420|UniProtKB=Q8VZ23	AT1G04420	mRNA_157629	-2.09287	8.78303e-08	-1.97131	3.66093e-08	-2.56895	2.63098e-13	Protein ZINC INDUCED FACILITATOR-LIKE 1;ZIFL1;ortholog	PROTEIN ZINC INDUCED FACILITATOR-LIKE 1 (PTHR23504:SF15)
ARATH|TAIR=AT1G04430|UniProtKB=Q940J9	AT1G04430	mRNA_70363	-1.5221	0.00180394	-1.56637	4.55901e-05	-1.92051	1.68361e-08	Probable serine/threonine-protein kinase PBL16;PBL16;ortholog	SERINE/THREONINE-PROTEIN KINASE PBL16-RELATED (PTHR45621:SF46)
ARATH|TAIR=AT1G04520|UniProtKB=Q6NM73	AT1G04520	mRNA_20613	-6.32283	0.00146549	-1.63579	0.0265419	-3.38162	7.14599e-07	Bifunctional UDP-glucose 4-epimerase and UDP-xylose 4-epimerase 1;UGE1;ortholog	BIFUNCTIONAL UDP-GLUCOSE 4-EPIMERASE AND UDP-XYLOSE 4-EPIMERASE 1 (PTHR43725:SF15)	dehydratase(PC00091);epimerase/racemase(PC00096);oxidoreductase(PC00176)
ARATH|TAIR=AT1G04580|UniProtKB=Q7G191	AT1G04580	mRNA_55579	-2.72259	0.00124263	-3.05027	5.60355e-05	-5.08381	0.0143128	7-hydroxymethyl chlorophyll a reductase, chloroplastic;HCAR;ortholog	7-HYDROXYMETHYL CHLOROPHYLL A REDUCTASE, CHLOROPLASTIC (PTHR31332:SF0)
ARATH|TAIR=AT1G04620|UniProtKB=Q8GS60	AT1G04620	mRNA_30680	-2.65072	6.33908e-08	-3.0799	7.53043e-08	-3.18889	1.13085e-06	Thylakoid membrane protein TERC, chloroplastic;TERC;ortholog	THYLAKOID MEMBRANE PROTEIN TERC, CHLOROPLASTIC (PTHR30238:SF0)
ARATH|TAIR=AT1G04640|UniProtKB=Q9SXP7	AT1G04640	mRNA_181514	-4.38769	5.32754e-07	-3.34379	0.00104674	-3.33152	0.00147965	Blue-light photoreceptor PHR2;PHR2;ortholog	BLUE-LIGHT PHOTORECEPTOR PHR2 (PTHR11455:SF2)	DNA photolyase(PC00014);lyase(PC00144)
ARATH|TAIR=AT1G04900|UniProtKB=Q94C90	AT1G04900	mRNA_71697	-6.04676	0.000512029	-2.11607	0.000457023	-2.01099	0.00183049	O-fucosyltransferase 34;OFUT34;ortholog	O-FUCOSYLTRANSFERASE 34 (PTHR31741:SF69)
ARATH|TAIR=AT1G04910|UniProtKB=Q8W486	AT1G04910	mRNA_79436	-1.16884	0.0315282	-1.03747	0.0231928	-1.5405	0.00281765	Probably inactive leucine-rich repeat receptor-like protein kinase At3g28040;At3g28040;ortholog	SUBFAMILY NOT NAMED (PTHR27000:SF221)
ARATH|TAIR=AT1G04920|UniProtKB=Q8RY24	AT1G04920	mRNA_111977	-4.7647	9.41561e-08	-5.58174	5.84438e-08	-5.36773	2.1859e-06	Glucose-6-phosphate 1-epimerase;F2A19.210;ortholog	GLUCOSE-6-PHOSPHATE 1-EPIMERASE (PTHR11122:SF10)
ARATH|TAIR=AT1G04940|UniProtKB=Q8GZ79	AT1G04940	mRNA_174747	-1.5668	1.02871e-08	-1.67212	2.87687e-13	-1.74	1.11083e-13	Serine/threonine-protein kinase D6PKL2;D6PKL2;ortholog	SERINE/THREONINE-PROTEIN KINASE D6PKL2 (PTHR45637:SF49)
ARATH|Gene=AT1G04970|UniProtKB=Q9MAU5	AT1G04970	mRNA_146796	-1.32468	0.0232136	-1.27671	0.0311038	-1.44189	0.0102252	BTB/POZ domain-containing protein At3g22104;At3g22104;ortholog	SUBFAMILY NOT NAMED (PTHR32370:SF25)
ARATH|TAIR=AT1G05070|UniProtKB=Q94AB8	AT1G05070	mRNA_162790	-1.61876	0.000402243	-1.50428	0.00057677	-1.47032	0.0187073	ACT domain-containing protein ACR9;ACR9;ortholog	ACT DOMAIN-CONTAINING PROTEIN ACR9 (PTHR31096:SF14)
ARATH|TAIR=AT1G05170|UniProtKB=A8MRC7	AT1G05170	mRNA_121099	-7.53365	1.59928e-06	-6.30967	0.000336021	-5.48045	0.00400018	Tryptophan--tRNA ligase, chloroplastic/mitochondrial;OVA4;ortholog	TRYPTOPHAN--TRNA LIGASE, MITOCHONDRIAL (PTHR43766:SF1)
ARATH|TAIR=AT1G05190|UniProtKB=O23049	AT1G05190	mRNA_13172	-3.9549	5.28327e-23	-3.64469	2.52525e-22	-3.98522	3.38389e-28	G-box-binding factor 3;GBF3;ortholog	G-BOX-BINDING FACTOR 3 (PTHR45967:SF1)
ARATH|TAIR=AT1G05200|UniProtKB=Q8GXJ4	AT1G05200	mRNA_23434	-1.90706	7.21718e-05	-2.33412	5.55458e-05	-2.19443	5.04665e-06	At1g72640;At1g72640;ortholog	SUBFAMILY NOT NAMED (PTHR47869:SF2)
ARATH|TAIR=AT1G05260|UniProtKB=O23044	AT1G05260	mRNA_74340	-2.0584	0.0148691	-2.37409	0.000113136	-2.39526	0.000393357	RING/U-box superfamily protein;At5g45290;ortholog	RING/U-BOX SUPERFAMILY PROTEIN (PTHR47531:SF2)
ARATH|TAIR=AT1G05370|UniProtKB=F4I8Q8	AT1G05370	mRNA_113639	-4.00241	8.85057e-08	-3.28156	0.00153046	-3.35661	0.000698419	Uncharacterized protein;At2g38570;ortholog	SUBFAMILY NOT NAMED (PTHR36740:SF1)
ARATH|TAIR=AT1G05385|UniProtKB=Q9ZVZ9	AT1G05385	mRNA_116544	-1.88097	1.05904e-07	-2.36019	2.44188e-10	-2.38135	9.01095e-14	Organelle RRM domain-containing protein 1, chloroplastic;ORRM1;ortholog	ORGANELLE RRM DOMAIN-CONTAINING PROTEIN 1, CHLOROPLASTIC (PTHR31346:SF11)
ARATH|EnsemblGenome=AT1G05440|UniProtKB=Q9ZVZ4	AT1G05440	mRNA_72606	-3.35551	0.00751917	-4.9654	0.0219667	-4.62578	0.0405286	Expressed protein;At2g17972;ortholog	EXPRESSED PROTEIN (PTHR36347:SF1)
ARATH|TAIR=AT1G05460|UniProtKB=Q8GYD9	AT1G05460	mRNA_123681	-2.07043	0.0434709	-3.69677	0.0261091	-2.27667	0.0403665	Carboxyl-terminal-processing peptidase 2, chloroplastic;CTPA2;ortholog	CARBOXYL-TERMINAL-PROCESSING PEPTIDASE 2, CHLOROPLASTIC (PTHR32060:SF7)	serine protease(PC00203)
ARATH|TAIR=AT1G05470|UniProtKB=Q9LR47	AT1G05470	mRNA_77764	-5.22109	0.000362555	-4.04171	1.61112e-06	-4.76214	0.0305638	Mannan endo-1,4-beta-mannosidase 5;MAN5;ortholog	MANNAN ENDO-1,4-BETA-MANNOSIDASE 5 (PTHR31451:SF48)
ARATH|TAIR=AT1G05530|UniProtKB=Q9ZVY5	AT1G05530	mRNA_11318	-2.30051	1.18463e-10	-2.51278	1.5005e-08	-2.45538	3.80997e-08	Protein PHR1-LIKE 3;PHL3;ortholog	PROTEIN PHR1-LIKE 2-RELATED (PTHR31499:SF6)
ARATH|TAIR=AT1G05680|UniProtKB=Q9SYK9	AT1G05680	mRNA_30381	-7.51553	4.62678e-07	-5.5968	0.00241002	-4.30611	0.0104671	Alanine--tRNA ligase, chloroplastic/mitochondrial;EMB86;ortholog	ALANINE--TRNA LIGASE, CHLOROPLASTIC/MITOCHONDRIAL (PTHR11777:SF14)	RNA binding protein(PC00031)
ARATH|TAIR=AT1G05690|UniProtKB=Q9SYL0	AT1G05690	mRNA_26357	-1.05349	0.0452804	-1.86483	0.00470437	-1.49712	0.0300169	Oligopeptide transporter 3;OPT3;ortholog	OLIGOPEPTIDE TRANSPORTER 3 (PTHR22601:SF47)
ARATH|TAIR=AT1G05840|UniProtKB=F4IAD5	AT1G05840	mRNA_26979	-2.36681	1.68741e-08	-2.83562	4.29229e-08	-2.74728	8.52538e-08	Protein CURVATURE THYLAKOID 1A, chloroplastic;CURT1A;ortholog	PROTEIN CURVATURE THYLAKOID 1A, CHLOROPLASTIC (PTHR33222:SF4)
ARATH|TAIR=AT1G05850|UniProtKB=Q9MA41	AT1G05850	mRNA_46479	-2.83408	3.32759e-05	-3.48899	3.00806e-19	-3.42338	1.19872e-07	Cytokinin dehydrogenase 1;CKX1;ortholog	CYTOKININ DEHYDROGENASE 1 (PTHR13878:SF114)
ARATH|TAIR=AT1G05950|UniProtKB=F4IAF4	AT1G05950	mRNA_13126	-2.25822	0.00188733	-1.87744	0.00029963	-5.30728	0.014199	Monogalactosyldiacylglycerol synthase 2, chloroplastic;MGD2;ortholog	MONOGALACTOSYLDIACYLGLYCEROL SYNTHASE 2, CHLOROPLASTIC (PTHR43025:SF1)	acetyltransferase(PC00038);glycosyltransferase(PC00111);transfer/carrier protein(PC00219)
ARATH|Gene=AT1G06040|UniProtKB=Q96288	AT1G06040	mRNA_132619	-1.51683	3.84436e-06	-1.92631	3.52139e-09	-1.86815	9.61506e-08	Serine acetyltransferase 3, mitochondrial;SAT3;ortholog	SERINE ACETYLTRANSFERASE 3, MITOCHONDRIAL (PTHR42811:SF10)	acetyltransferase(PC00038);lyase(PC00144)
ARATH|TAIR=AT1G06390|UniProtKB=Q39012	AT1G06390	mRNA_84950	-1.27081	0.00320055	-1.30725	0.0120785	-1.3907	0.000203677	CRS1 / YhbY (CRM) domain-containing protein;EMB1865;ortholog	CRS1 / YHBY (CRM) DOMAIN-CONTAINING PROTEIN (PTHR31846:SF4)
ARATH|TAIR=AT1G06510|UniProtKB=Q84K72	AT1G06510	mRNA_48631	-7.61401	1.07835e-06	-7.4148	1.23013e-05	-8.42487	1.73073e-08	(3R)-hydroxymyristoyl-[acyl carrier protein] dehydratase-like protein;At5g10160;ortholog	(3R)-HYDROXYMYRISTOYL-[ACYL CARRIER PROTEIN] DEHYDRATASE-LIKE PROTEIN (PTHR30272:SF1)
ARATH|TAIR=AT1G06550|UniProtKB=Q9SHJ8	AT1G06550	mRNA_32300	-1.33466	0.000168783	-1.52123	0.000228405	-1.68353	3.64267e-05	At5g41050;MEE6.12;ortholog	SUBFAMILY NOT NAMED (PTHR46995:SF4)
ARATH|Gene=AT1G06570|UniProtKB=P93836	AT1G06570	mRNA_97418	-2.92236	0.0014757	-4.05982	8.91275e-06	-3.26417	0.000414961	Chaperone protein ClpB3, chloroplastic;CLPB3;ortholog	HEAT SHOCK PROTEIN 78, MITOCHONDRIAL (PTHR11638:SF18)
ARATH|TAIR=AT1G06620|UniProtKB=Q84MB3	AT1G06620	mRNA_54109	-1.64092	0.0205433	-2.08752	0.00723185	-2.36396	0.00341291	3-epi-6-deoxocathasterone 23-monooxygenase;ROT3;ortholog	3-EPI-6-DEOXOCATHASTERONE 23-MONOOXYGENASE (PTHR24286:SF254)	oxygenase(PC00177)
ARATH|TAIR=AT1G06660|UniProtKB=F4IDQ5	AT1G06660	mRNA_62591	-3.60798	0.00216914	-4.94786	0.029583	-3.5438	0.0219675	DUF1262 family protein (DUF1262);At1g61600;ortholog	DUF1262 FAMILY PROTEIN (DUF1262) (PTHR31050:SF4)
ARATH|TAIR=AT1G06680|UniProtKB=Q42029	AT1G06680	mRNA_30100	-4.20511	6.94678e-12	-4.49553	2.0687e-12	-4.46387	1.43112e-11	CBBY-like protein;CBBY;ortholog	CBBY-LIKE PROTEIN (PTHR42896:SF2)	phosphatase(PC00181)
ARATH|TAIR=AT1G06690|UniProtKB=Q94A68	AT1G06690	mRNA_46354	-2.80209	8.58193e-07	-3.02185	3.92171e-10	-3.71754	6.91487e-14	At5g57860;MTI20.11;ortholog	SUBFAMILY NOT NAMED (PTHR47725:SF2)
ARATH|TAIR=AT1G06840|UniProtKB=C0LGD7	AT1G06840	mRNA_53740	-3.47859	1.95201e-06	-3.88791	1.75997e-07	-2.76914	0.0155034	Serine/threonine-protein kinase Nek5;NEK5;ortholog	SERINE/THREONINE-PROTEIN KINASE NEK5 (PTHR43671:SF8)	protein kinase(PC00193)
ARATH|TAIR=AT1G06950|UniProtKB=Q8LPR9	AT1G06950	mRNA_77297	-4.58025	0.0251845	-3.88902	0.0434216	-6.11336	1.3396e-05	At3g11690;T19F11.9;ortholog	SUBFAMILY NOT NAMED (PTHR33264:SF8)
ARATH|Gene=AT1G07010|UniProtKB=Q8L774	AT1G07010	mRNA_161155	-1.70391	0.00609848	-1.42763	0.0175244	-1.47599	0.0206263	Protein APEM9;APEM9;ortholog	PROTEIN APEM9 (PTHR36361:SF1)
ARATH|TAIR=AT1G07110|UniProtKB=Q9MB58	AT1G07110	mRNA_134005	-1.58604	0.00112446	-5.35123	0.0260339	-6.80333	0.000210431	Homeobox-leucine zipper protein ATHB-7;ATHB-7;ortholog	HOMEOBOX-LEUCINE ZIPPER PROTEIN ATHB-7 (PTHR24326:SF122)	homeodomain transcription factor(PC00119)
ARATH|TAIR=AT1G07160|UniProtKB=Q8RX37	AT1G07160	mRNA_171889	-6.59036	0.000642626	-4.94177	0.0495768	-5.56439	0.0119006	Transcription factor ICE1;SCRM;ortholog	TRANSCRIPTION FACTOR ICE1 (PTHR31945:SF82)
ARATH|TAIR=AT1G07180|UniProtKB=Q8GWA1	AT1G07180	mRNA_102719	-6.59438	1.06755e-18	-6.82364	1.47096e-13	-6.84657	2.76665e-16	Sucrose synthase 4;SUS4;ortholog	SUCROSE SYNTHASE 1-RELATED (PTHR45839:SF7)
ARATH|EnsemblGenome=AT1G07320|UniProtKB=Q3EDH2	AT1G07320	mRNA_144194	-2.78214	9.17368e-10	-2.66696	7.63203e-22	-3.08939	1.42946e-18	ARM repeat superfamily protein;At4g31890;ortholog	ARM REPEAT SUPERFAMILY PROTEIN (PTHR46700:SF1)
ARATH|TAIR=AT1G07360|UniProtKB=Q9LNV5	AT1G07360	mRNA_67952	-2.32584	0.0020839	-2.0704	0.011914	-2.61525	8.13194e-05	UDP-glucose 6-dehydrogenase 2;UGD2;ortholog	UDP-GLUCOSE 6-DEHYDROGENASE 2-RELATED (PTHR11374:SF48)
ARATH|TAIR=AT1G07400|UniProtKB=Q9LNW0	AT1G07400	mRNA_180148	-3.53186	0.0158173	-3.59406	0.0263807	-3.43355	0.0295793	Uridine kinase-like protein 3;UKL3;ortholog	URIDINE KINASE-LIKE PROTEIN 3 (PTHR10285:SF144)	glycosyltransferase(PC00111);nucleotide kinase(PC00172)
ARATH|TAIR=AT1G07420|UniProtKB=Q8VWZ8	AT1G07420	mRNA_38598	-2.44859	1.45714e-11	-2.34692	2.20309e-09	-2.34602	3.49559e-10	At1g17100;AtHBP1;ortholog	F3F9.4 (PTHR11220:SF25)
ARATH|TAIR=AT1G07510|UniProtKB=Q8VZI8	AT1G07510	mRNA_7485	-2.32738	0.0300712	-1.89969	0.0315655	-2.30411	0.033121	Cytosolic sulfotransferase 5;SOT5;ortholog	CYTOSOLIC SULFOTRANSFERASE 4-RELATED (PTHR11783:SF195)
ARATH|TAIR=AT1G07540|UniProtKB=Q6R0E3	AT1G07540	mRNA_39465	-1.58892	0.0468579	-2.97841	0.00187169	-5.9872	0.00871425	UDP-glycosyltransferase 74D1;UGT74D1;ortholog	UDP-GLYCOSYLTRANSFERASE 74D1 (PTHR11926:SF1270)
ARATH|TAIR=AT1G07700|UniProtKB=Q9C5C5	AT1G07700	mRNA_21830	-1.74116	0.000459369	-2.36232	3.85875e-06	-2.1029	4.81851e-05	CASP-like protein 4D2;At2g39518;ortholog	CASP-LIKE PROTEIN 4D2 (PTHR11615:SF148)	dehydrogenase(PC00092);reductase(PC00198)
ARATH|TAIR=AT1G07710|UniProtKB=Q9LQP7	AT1G07710	mRNA_38527	-2.27763	0.00714952	-2.1036	0.038576	-2.23811	0.0308855	ATP-dependent Clp protease proteolytic subunit 6, chloroplastic;CLPP6;ortholog	ATP-DEPENDENT CLP PROTEASE PROTEOLYTIC SUBUNIT 6, CHLOROPLASTIC (PTHR10381:SF8)	serine protease(PC00203)
ARATH|TAIR=AT1G08010|UniProtKB=Q6DBP8	AT1G08010	mRNA_82236	-1.85196	0.000851697	-2.02909	0.03687	-1.66637	0.0292887	Ferric reduction oxidase 5;FRO5;ortholog	FERRIC REDUCTION OXIDASE 5 (PTHR11972:SF156)
ARATH|TAIR=AT1G08070|UniProtKB=Q9LN01	AT1G08070	mRNA_48442	-2.91726	9.59231e-05	-3.34734	2.66169e-07	-3.31713	7.02389e-08	Endoglucanase 2;At1g19940;ortholog	ENDOGLUCANASE 2 (PTHR22298:SF126)
ARATH|TAIR=AT1G08080|UniProtKB=Q8L817	AT1G08080	mRNA_152263	-2.50144	1.56732e-07	-3.5044	0.0446539	-3.73621	0.0103419	Disease resistance protein (TIR-NBS-LRR class);MVA3.30;ortholog	DISEASE RESISTANCE PROTEIN (TIR-NBS-LRR CLASS)-RELATED (PTHR11017:SF212)
ARATH|TAIR=AT1G08200|UniProtKB=Q9SGE0	AT1G08200	mRNA_139743	-1.29722	0.00348056	-1.51536	5.8999e-05	-2.01598	1.97526e-05	Serine/threonine-protein kinase D6PKL3;D6PKL3;ortholog	SERINE/THREONINE-PROTEIN KINASE D6PKL3 (PTHR45637:SF19)
ARATH|TAIR=AT1G08380|UniProtKB=Q949Q5	AT1G08380	mRNA_38225	-3.13705	4.88817e-14	-3.39183	3.12686e-10	-3.26118	7.11433e-10	Protein ANTAGONIST OF LIKE HETEROCHROMATIN PROTEIN 1;ALP1;ortholog	PROTEIN ANTAGONIST OF LIKE HETEROCHROMATIN PROTEIN 1 (PTHR22930:SF85)
ARATH|TAIR=AT1G08465|UniProtKB=Q9XFB0	AT1G08465	mRNA_70603	-1.2457	0.0350825	-1.60414	0.0251705	-1.78065	8.74471e-07	Adenylyl cyclase;At3g21465;ortholog	ADENYLYL CYCLASE (PTHR47604:SF1)
ARATH|TAIR=AT1G08470|UniProtKB=Q8VWF6	AT1G08470	mRNA_37676	-1.18225	0.00148242	-1.20378	0.0126978	-1.11994	0.00186647	Initiation factor 4A-like protein;At4g37020;ortholog	INITIATION FACTOR 4A-LIKE PROTEIN (PTHR24031:SF359)
ARATH|TAIR=AT1G08490|UniProtKB=Q93WX6	AT1G08490	mRNA_28916	-1.47067	0.00153176	-1.65497	2.12535e-05	-1.87625	2.51077e-09	CASP-like protein 2C1;At4g25830;ortholog	CASP-LIKE PROTEIN 2C1 (PTHR11615:SF241)	dehydrogenase(PC00092);reductase(PC00198)
ARATH|TAIR=AT1G08520|UniProtKB=Q9SJE1	AT1G08520	mRNA_2272	-2.3649	2.44669e-09	-2.28952	7.48869e-16	-2.67935	1.70826e-17	AT2G45990 protein;At2g45990;ortholog	UV RADIATION RESISTANCE-ASSOCIATED GENE PROTEIN (PTHR15157:SF5)
ARATH|TAIR=AT1G08540|UniProtKB=O22056	AT1G08540	mRNA_6974	-2.13775	1.83634e-05	-2.39473	2.70228e-15	-2.81396	4.90909e-18	Uncharacterized protein At2g34460, chloroplastic;At2g34460;ortholog	SUBFAMILY NOT NAMED (PTHR15020:SF11)	reductase(PC00198)
ARATH|TAIR=AT1G08550|UniProtKB=Q39249	AT1G08550	mRNA_139287	-2.27603	6.41233e-08	-2.24011	8.60881e-06	-2.12619	2.33587e-06	NADPH-dependent oxidoreductase 2-alkenal reductase;AER;ortholog	NADP-DEPENDENT ALKENAL DOUBLE BOND REDUCTASE P2-RELATED (PTHR43205:SF30)	dehydrogenase(PC00092);reductase(PC00198)
ARATH|TAIR=AT1G08560|UniProtKB=Q42374	AT1G08560	mRNA_83567	-6.02992	1.98346e-09	-5.20558	0.000154468	-5.06736	8.19243e-05	Pentatricopeptide repeat-containing protein At3g06430, chloroplastic;EMB2750;ortholog	SUBFAMILY NOT NAMED (PTHR45613:SF71)
ARATH|Gene=AT1G08570|UniProtKB=O64654	AT1G08570	mRNA_31459	-1.32345	0.00227841	-1.95984	2.34378e-06	-1.99279	3.42861e-06	Alpha/beta-Hydrolases superfamily protein;At4g24760;ortholog	FI04476P (PTHR12277:SF126)
ARATH|TAIR=AT1G08590|UniProtKB=Q9FRS6	AT1G08590	mRNA_182403	-2.35068	0.039546	-3.09176	0.0117618	-2.84909	0.0211415	BURP domain protein RD22;RD22;ortholog	BURP DOMAIN PROTEIN RD22 (PTHR31236:SF2)
ARATH|TAIR=AT1G08630|UniProtKB=Q8RXU4	AT1G08630	mRNA_5590	-1.55267	0.000184236	-2.00002	0.00153526	-5.78162	0.0128165	Protein PLASTID TRANSCRIPTIONALLY ACTIVE 7;PTAC7;ortholog	PROTEIN PLASTID TRANSCRIPTIONALLY ACTIVE 7 (PTHR37257:SF1)
ARATH|TAIR=AT1G08640|UniProtKB=Q93WG3	AT1G08640	mRNA_5598	-1.97241	3.51397e-06	-1.45743	0.006198	-1.80271	0.00012539	Cytochrome P450, family 706, subfamily A, polypeptide 4;''cytochrome P450;ortholog	CYTOCHROME P450, FAMILY 706, SUBFAMILY A, POLYPEPTIDE 3-RELATED (PTHR24298:SF659)	oxygenase(PC00177)
ARATH|Gene=AT1G08650|UniProtKB=Q9SPK4	AT1G08650	mRNA_5602	-1.55661	4.4266e-05	-2.52141	2.2953e-05	-2.27379	0.0011949	At1g22850/F29G20_19;F29G20.19;ortholog	SUBFAMILY NOT NAMED (PTHR46826:SF1)
ARATH|Gene=AT1G08810|UniProtKB=Q8GYP5	AT1G08810	mRNA_78245	-1.77443	0.0017114	-2.06962	0.00220911	-2.40014	0.000843107	Receptor-like protein 51;RLP51;ortholog	RECEPTOR-LIKE PROTEIN 51 (PTHR27008:SF345)
ARATH|TAIR=AT1G08940|UniProtKB=O04035	AT1G08940	mRNA_48999	-1.52449	0.000783247	-2.51197	1.65628e-06	-2.04594	0.000947034	ATP-dependent RNA helicase A-like protein;ABO6;ortholog	ATP-DEPENDENT RNA HELICASE A-LIKE PROTEIN (PTHR18934:SF103)	RNA helicase(PC00032)
ARATH|TAIR=AT1G08980|UniProtKB=Q9FR37	AT1G08980	mRNA_108855	-3.85373	0.00213776	-2.09834	2.60991e-08	-1.91047	4.16196e-10	Ankyrin repeat family protein;At2g03430;ortholog	26S PROTEASOME REGULATORY SUBUNIT P28-RELATED (PTHR24180:SF15)
ARATH|TAIR=AT1G09000|UniProtKB=O22040	AT1G09000	mRNA_182061	-1.81381	0.00189024	-1.60094	0.0275104	-1.61281	0.034884	3-oxo-5-alpha-steroid 4-dehydrogenase (DUF1295);At2g46890;ortholog	3-OXO-5-ALPHA-STEROID 4-DEHYDROGENASE (DUF1295) (PTHR32251:SF23)
ARATH|TAIR=AT1G09160|UniProtKB=O80492	AT1G09160	mRNA_28790	-2.59006	0.00653971	-2.32847	0.0271578	-2.59489	0.0064763	Alpha/beta-Hydrolases superfamily protein;At1g52700;ortholog	ALPHA/BETA-HYDROLASES SUPERFAMILY PROTEIN (PTHR46234:SF8)
ARATH|TAIR=AT1G09245|UniProtKB=Q8GX02	AT1G09245	mRNA_27081	-1.93434	0.00834321	-2.40431	0.000242184	-1.98489	0.00384842	Thylakoid lumenal 15.0 kDa protein 2, chloroplastic;At5g52970;ortholog	THYLAKOID LUMENAL 15.0 KDA PROTEIN 2, CHLOROPLASTIC (PTHR35514:SF1)
ARATH|TAIR=AT1G09340|UniProtKB=Q9SA52	AT1G09340	mRNA_37895	-3.89202	6.00899e-10	-4.20054	4.49441e-16	-4.44445	4.22828e-15	Putative axial regulator YABBY 2;YAB2;ortholog	AXIAL REGULATOR YABBY 2-RELATED (PTHR31675:SF2)
ARATH|TAIR=AT1G09390|UniProtKB=O80522	AT1G09390	mRNA_22060	-3.97928	1.81676e-06	-3.7822	3.41141e-09	-4.15505	6.60845e-12	ATP-dependent zinc metalloprotease FTSH 11, chloroplastic/mitochondrial;FTSH11;ortholog	ATP-DEPENDENT ZINC METALLOPROTEASE FTSH 11, CHLOROPLASTIC/MITOCHONDRIAL (PTHR23076:SF106)	metalloprotease(PC00153)
ARATH|TAIR=AT1G09530|UniProtKB=O80536	AT1G09530	mRNA_25181	-1.61624	0.0299924	-1.49507	0.019648	-2.19697	0.00768564	Chalcone synthase;CHS;ortholog	CHALCONE SYNTHASE (PTHR11877:SF14)	lyase(PC00144);transferase(PC00220)
ARATH|TAIR=AT1G09540|UniProtKB=Q8VZQ2	AT1G09540	mRNA_45486	-4.13488	0.000984245	-4.60826	0.000167339	-4.35853	0.00155724	Homeobox-leucine zipper protein HAT4;HAT4;ortholog	HOMEOBOX-LEUCINE ZIPPER PROTEIN HAT4 (PTHR45714:SF16)
ARATH|TAIR=AT1G09630|UniProtKB=O04486	AT1G09630	mRNA_70671	-1.31838	0.00353757	-1.30051	0.0274198	-1.29358	0.027557	GDSL-like lipase/acylhydrolase superfamily protein;RXW8;ortholog	CALCIUM PERMEABLE STRESS-GATED CATION CHANNEL 1 (PTHR13018:SF5)
ARATH|TAIR=AT1G09680|UniProtKB=O04491	AT1G09680	mRNA_16759	-3.13083	0.0169357	-2.22178	0.00835654	-2.14329	0.00810082	Rop guanine nucleotide exchange factor 12;ROPGEF12;ortholog	ROP GUANINE NUCLEOTIDE EXCHANGE FACTOR 12 (PTHR33101:SF40)
ARATH|TAIR=AT1G09750|UniProtKB=O04496	AT1G09750	mRNA_97847	-5.35718	4.08812e-19	-4.99003	0.000146786	-4.17901	8.56075e-06	Histone deacetylase complex subunit;At1g19330;ortholog	HISTONE DEACETYLASE COMPLEX SUBUNIT (PTHR13286:SF9)	chromatin/chromatin-binding protein(PC00077)
ARATH|TAIR=AT1G09795|UniProtKB=Q8GSJ1	AT1G09795	mRNA_10987	-1.62377	1.85611e-05	-1.75819	6.36401e-07	-1.95776	6.18295e-06	CRIB domain-containing protein RIC4;RIC4;ortholog	CRIB DOMAIN-CONTAINING PROTEIN RIC4 (PTHR46931:SF6)
ARATH|TAIR=AT1G09815|UniProtKB=Q1H568	AT1G09815	mRNA_4417	-2.13993	0.0044744	-2.87909	0.0390504	-3.33392	0.0453511	Aquaporin TIP2-1;TIP2-1;ortholog	AQUAPORIN TIP2-1 (PTHR45665:SF15)
ARATH|TAIR=AT1G09840|UniProtKB=Q39019	AT1G09840	mRNA_125951	-1.36617	0.0184119	-1.13568	0.0232173	-1.29088	0.0338271	Esterase/lipase/thioesterase family protein;F18B3.70;ortholog	ESTERASE YMR210W-RELATED (PTHR10794:SF84)	serine protease(PC00203)
ARATH|TAIR=AT1G09850|UniProtKB=Q0WVJ5	AT1G09850	mRNA_92633	-3.72983	0.0111081	-3.65367	0.0100584	-4.45401	0.000394991	Serine/threonine-protein kinase TIO;TIO;ortholog	SERINE/THREONINE-PROTEIN KINASE 36 (PTHR22983:SF6)
ARATH|TAIR=AT1G10020|UniProtKB=O80593	AT1G10020	mRNA_22989	-1.51405	0.00250053	-2.18241	2.21633e-05	-2.53439	5.90416e-16	Protein LNK1;LNK1;ortholog	PROTEIN LNK1 (PTHR33334:SF8)
ARATH|TAIR=AT1G10030|UniProtKB=O80594	AT1G10030	mRNA_156714	-1.09807	0.000199717	-1.25921	0.000225197	-1.08436	0.00156226	At1g70820;At1g70820;ortholog	SUBFAMILY NOT NAMED (PTHR42946:SF2)	glycosyltransferase(PC00111);mutase(PC00160)
ARATH|Gene=AT1G10070|UniProtKB=Q9M439	AT1G10070	mRNA_68198	-5.69301	9.72572e-16	-5.43051	4.25866e-07	-5.31075	2.65565e-12	Protein FLUORESCENT IN BLUE LIGHT, chloroplastic;FLU;ortholog	PROTEIN FLUORESCENT IN BLUE LIGHT, CHLOROPLASTIC-RELATED (PTHR47310:SF2)
ARATH|TAIR=AT1G10120|UniProtKB=Q6NKN9	AT1G10120	mRNA_14989	-6.41203	0.000305147	-5.359	0.00677494	-6.61528	7.37094e-05	Hexokinase-like 1 protein;At1g47840;ortholog	HEXOKINASE-LIKE 1 PROTEIN-RELATED (PTHR19443:SF63)
ARATH|TAIR=AT1G10200|UniProtKB=Q94JX5	AT1G10200	mRNA_4741	-2.69425	3.49865e-08	-2.71399	3.0361e-08	-2.67595	9.79794e-09	Adagio protein 1;ADO1;ortholog	ADAGIO PROTEIN 1 (PTHR46175:SF5)
ARATH|TAIR=AT1G10310|UniProtKB=Q9SY73	AT1G10310	mRNA_67720	-2.14653	1.74085e-07	-1.85651	1.94213e-05	-2.45884	1.16685e-15	At5g04840;MUK11.16;ortholog	SUBFAMILY NOT NAMED (PTHR46391:SF14)
ARATH|TAIR=AT1G10350|UniProtKB=Q9SY77	AT1G10350	mRNA_120513	-1.67415	2.81538e-05	-2.4646	1.17617e-09	-1.74494	0.00195774	Amino acid kinase family protein;At3g18680;ortholog	AMINO ACID KINASE FAMILY PROTEIN (PTHR42833:SF6)	amino acid kinase(PC00045)
ARATH|TAIR=AT1G10370|UniProtKB=Q9FUS8	AT1G10370	mRNA_27151	-1.42931	0.000247576	-1.23849	0.0104247	-1.7059	1.23395e-05	Glycerophosphodiester phosphodiesterase GDPDL3;GDPDL3;ortholog	GLYCEROPHOSPHODIESTER PHOSPHODIESTERASE GDPDL1-RELATED (PTHR43620:SF14)	esterase(PC00097);ligase(PC00142);phosphodiesterase(PC00185)
ARATH|TAIR=AT1G10380|UniProtKB=Q93ZB0	AT1G10380	mRNA_27290	-4.49433	0.00654932	-2.81657	0.0311038	-3.18364	0.0185658	Bifunctional inhibitor/lipid-transfer protein/seed storage 2S albumin superfamily protein;At2g37870;ortholog	BIFUNCTIONAL INHIBITOR/LIPID-TRANSFER PROTEIN/SEED STORAGE 2S ALBUMIN SUPERFAMILY PROTEIN (PTHR33122:SF13)
ARATH|TAIR=AT1G10470|UniProtKB=O82798	AT1G10470	mRNA_27468	-1.46036	0.0148981	-1.741	0.000530972	-1.61341	0.00156656	Methylsterol monooxygenase 2-1;SMO2-1;ortholog	METHYLSTEROL MONOOXYGENASE 2-1 (PTHR11863:SF144)	hydroxylase(PC00122);oxidase(PC00175)
ARATH|TAIR=AT1G10522|UniProtKB=Q9XIK0	AT1G10522	mRNA_27563	-6.17138	0.000921181	-5.86868	0.0034533	-1.50701	0.0223018	Auxin response factor 1;ARF1;ortholog	AUXIN RESPONSE FACTOR 1 (PTHR31384:SF96)
ARATH|Gene=AT1G10650|UniProtKB=Q84JF9	AT1G10650	mRNA_100840	-2.44431	0.000238535	-2.69804	0.000168314	-2.70108	3.28129e-05	Probable membrane-associated kinase regulator 2;MAKR2;ortholog	MEMBRANE-ASSOCIATED KINASE REGULATOR 2-RELATED (PTHR33929:SF1)
ARATH|Gene=AT1G10657|UniProtKB=Q0WR17	AT1G10657	mRNA_52076	-4.70947	9.3626e-07	-5.98231	1.24439e-10	-5.66094	5.14669e-09	Protein IQ-DOMAIN 14;IQD14;ortholog	PROTEIN IQ-DOMAIN 14 (PTHR32295:SF113)
ARATH|TAIR=AT1G10660|UniProtKB=Q8H101	AT1G10660	mRNA_67282	-6.28103	0.000192211	-2.16321	1.60108e-06	-6.63118	0.000112863	14-3-3-like protein GF14 iota;GRF12;ortholog	14-3-3-LIKE PROTEIN GF14 IOTA (PTHR18860:SF70)
ARATH|Gene=AT1G10740|UniProtKB=Q9SAC8	AT1G10740	mRNA_181001	-2.74796	4.44115e-07	-1.33356	0.000418959	-1.35788	0.0127495	At5g67350;At5g67350;ortholog	SUBFAMILY NOT NAMED (PTHR33922:SF2)
ARATH|TAIR=AT1G10750|UniProtKB=Q84JS7	AT1G10750	mRNA_52743	-3.0758	9.62165e-05	-3.24764	3.5407e-05	-3.22847	5.69017e-05	Protein DETOXIFICATION 50;DTX50;ortholog	PROTEIN DETOXIFICATION 50 (PTHR11206:SF336)	transporter(PC00227)
ARATH|TAIR=AT1G10780|UniProtKB=Q9SAC4	AT1G10780	mRNA_37409	-4.78476	0.00110813	-4.13	0.0213825	-4.13493	0.00652864	Carbohydrate-binding-like fold;At5g01260;ortholog	CARBOHYDRATE-BINDING-LIKE FOLD (PTHR43276:SF3)	amylase(PC00048)
ARATH|TAIR=AT1G10830|UniProtKB=Q9SAC0	AT1G10830	mRNA_84566	-1.75838	0.00413194	-2.08151	1.81564e-06	-2.31704	6.85092e-06	Methyl-CpG-binding domain-containing protein 11;MBD11;ortholog	METHYL-CPG-BINDING DOMAIN-CONTAINING PROTEIN 11 (PTHR33729:SF2)
ARATH|TAIR=AT1G10840|UniProtKB=Q9C5Z2	AT1G10840	mRNA_46436	-1.19465	0.0422705	-1.20857	0.027145	-1.36758	0.0178315	Myosin-2 heavy chain-like protein;At1g49870;ortholog	MYOSIN-2 HEAVY CHAIN-LIKE PROTEIN (PTHR36325:SF1)
ARATH|TAIR=AT1G10850|UniProtKB=Q940B9	AT1G10850	mRNA_7354	-2.65525	5.01872e-07	-2.57349	1.67021e-05	-2.57652	2.90234e-06	At5g26910;TRM8;ortholog	SUBFAMILY NOT NAMED (PTHR21726:SF57)
ARATH|Gene=AT1G10940|UniProtKB=P43291	AT1G10940	mRNA_162128	-1.87615	0.00141157	-1.48429	0.0221736	-2.03787	8.06272e-05	Enabled-like protein (DUF1635);MRN17.16;ortholog	ENABLED-LIKE PROTEIN (DUF1635) (PTHR33431:SF9)
ARATH|TAIR=AT1G10950|UniProtKB=Q940G0	AT1G10950	mRNA_105934	-3.4546	0.000279423	-4.20876	1.19952e-05	-3.83612	0.00621095	Probable xyloglucan endotransglucosylase/hydrolase protein 8;XTH8;ortholog	XYLOGLUCAN ENDOTRANSGLUCOSYLASE/HYDROLASE PROTEIN 8-RELATED (PTHR31062:SF1)
ARATH|TAIR=AT1G11000|UniProtKB=O23693	AT1G11000	mRNA_105941	-6.25639	0.000358418	-6.27718	0.00141753	-6.79899	0.000183868	Probable flavin-containing monooxygenase 1;FMO1;ortholog	FLAVIN-CONTAINING MONOOXYGENASE 1-RELATED (PTHR23023:SF246)	oxygenase(PC00177)
ARATH|TAIR=AT1G11090|UniProtKB=O04083	AT1G11090	mRNA_174549	-1.92406	0.00266838	-2.22769	0.00432627	-2.11355	0.000470901	(S)-2-hydroxy-acid oxidase GLO2;GLO2;ortholog	(S)-2-HYDROXY-ACID OXIDASE GLO2 (PTHR10578:SF110)
ARATH|Gene=AT1G11120|UniProtKB=F4I7D6	AT1G11120	mRNA_10423	-3.51165	0.0305929	-3.18321	0.00716436	-3.39634	0.00094905	Galactose oxidase/kelch repeat superfamily protein;At5g18590;ortholog	GALACTOSE OXIDASE/KELCH REPEAT SUPERFAMILY PROTEIN (PTHR46093:SF4)
ARATH|TAIR=AT1G11290|UniProtKB=Q3E6Q1	AT1G11290	mRNA_54681	-3.11607	4.74413e-10	-3.53386	3.13291e-14	-3.24301	8.75509e-10	Uncharacterized protein;MQL5.24;ortholog	SUBFAMILY NOT NAMED (PTHR23054:SF26)
ARATH|EnsemblGenome=AT1G11340|UniProtKB=Q9ZT07	AT1G11340	mRNA_157870	-2.32748	2.74217e-06	-2.44491	1.40637e-06	-6.1727	0.00588694	AT5g37360/MNJ8_150;MNJ8.18;ortholog	SUBFAMILY NOT NAMED (PTHR36802:SF1)
ARATH|TAIR=AT1G11390|UniProtKB=F4I8V6	AT1G11390	mRNA_170161	-1.85661	0.0191493	-2.56194	0.000277172	-2.06824	0.00220628	Chlorophyll synthase, chloroplastic;CHLG;ortholog	CHLOROPHYLL SYNTHASE, CHLOROPLASTIC (PTHR42723:SF2)	acyltransferase(PC00042)
ARATH|TAIR=AT1G11410|UniProtKB=Q9LPZ3	AT1G11410	mRNA_7692	-1.26205	0.014817	-1.32648	0.017936	-1.37695	0.0160059	Serine/threonine-protein kinase SRK2E;SRK2E;ortholog	SERINE/THREONINE-PROTEIN KINASE SRK2E (PTHR24343:SF411)	non-receptor serine/threonine protein kinase(PC00167)
ARATH|TAIR=AT1G11430|UniProtKB=Q9LPZ1	AT1G11430	mRNA_115814	-1.62549	5.93425e-07	-1.10465	0.0366661	-1.5215	4.43418e-07	ARM repeat superfamily protein;EMB2656;ortholog	CONDENSIN COMPLEX SUBUNIT 3 (PTHR14418:SF5)
ARATH|TAIR=AT1G11440|UniProtKB=Q9LPZ0	AT1G11440	mRNA_7577	-5.57172	0.0076484	-3.46964	1.5476e-07	-3.2003	3.29867e-06	Auxin response factor 18;ARF18;ortholog	AUXIN RESPONSE FACTOR 18 (PTHR31384:SF81)
ARATH|TAIR=AT1G11545|UniProtKB=Q8L9A9	AT1G11545	mRNA_7418	-1.78974	0.0133078	-2.15045	0.00682072	-2.04611	0.00270548	Syntaxin-112;SYP112;ortholog	SYNTAXIN-112 (PTHR19957:SF123)	SNARE protein(PC00034)
ARATH|Gene_OrderedLocusName=At1g11570|UniProtKB=A0A1P8AW76	AT1G11570	mRNA_7420	-3.54656	0.000743315	-3.09633	0.00842194	-3.62018	0.000843238	Duplicated homeodomain-like superfamily protein;At2g38090;ortholog	DUPLICATED HOMEODOMAIN-LIKE SUPERFAMILY PROTEIN (PTHR44042:SF3)
ARATH|TAIR=AT1G11580|UniProtKB=Q1JPL7	AT1G11580	mRNA_7417	-1.27842	0.0150507	-1.67258	0.00623071	-1.89829	0.00482145	Protein translocase subunit SECA2, chloroplastic;SECA2;ortholog	PROTEIN TRANSLOCASE SUBUNIT SECA2, CHLOROPLASTIC (PTHR30612:SF7)	transporter(PC00227)
ARATH|TAIR=AT1G11600|UniProtKB=Q9SAB7	AT1G11600	mRNA_7321	-5.12099	1.76932e-14	-4.28809	2.68286e-05	-4.64837	5.2488e-08	AT3G29180 protein;At3g29180;ortholog	SUBFAMILY NOT NAMED (PTHR31558:SF16)
ARATH|TAIR=AT1G11650|UniProtKB=Q9SAB3	AT1G11650	mRNA_5842	-1.59497	0.0179959	-6.20381	0.000382825	-1.62412	0.00777179	At3g16490;IQD26;ortholog	SUBFAMILY NOT NAMED (PTHR32295:SF10)
ARATH|Gene=AT1G11750|UniProtKB=Q9SAA2	AT1G11750	mRNA_108536	-1.41023	4.47178e-06	-1.3181	2.66604e-07	-1.77994	3.20845e-11	DCC family protein At1g52590, chloroplastic;At1g52590;ortholog	SUBFAMILY NOT NAMED (PTHR33639:SF2)
ARATH|TAIR=AT1G11790|UniProtKB=Q9SA96	AT1G11790	mRNA_87861	-1.87884	0.00335192	-1.76696	0.00143361	-1.88667	0.0180974	Chloroplast J-like domain 1;CJD1;ortholog	CHLOROPLAST J-LIKE DOMAIN 1 (PTHR33372:SF5)
ARATH|Gene=AT1G11820|UniProtKB=O65399	AT1G11820	mRNA_86319	-1.63903	0.000949516	-1.22305	0.0352278	-1.24604	0.000243104	Rhodanese-like domain-containing protein 4, chloroplastic;STR4;ortholog	RHODANESE-LIKE DOMAIN-CONTAINING PROTEIN 4, CHLOROPLASTIC (PTHR47377:SF1)
ARATH|Gene=AT1G11840|UniProtKB=O65398	AT1G11840	mRNA_138406	-1.25385	0.00754428	-1.48405	0.0285176	-2.20314	0.00711895	Sec14p-like phosphatidylinositol transfer family protein;YUP8H12.1;ortholog	SEC14P-LIKE PHOSPHATIDYLINOSITOL TRANSFER FAMILY PROTEIN (PTHR47104:SF1)
ARATH|TAIR=AT1G11860|UniProtKB=O65396	AT1G11860	mRNA_45607	-3.01048	8.26164e-07	-2.69279	1.44404e-09	-3.48757	3.82196e-11	Cyclin-B1-2;CYCB1-2;ortholog	CYCLIN-B1-2-RELATED (PTHR10177:SF421)	kinase activator(PC00138)
ARATH|Gene=AT1G11870|UniProtKB=Q8RWT8	AT1G11870	mRNA_157571	-1.98913	5.8272e-08	-1.98167	1.78963e-09	-2.56775	1.82347e-16	Probable plastid-lipid-associated protein 3, chloroplastic;PAP3;ortholog	PLASTID-LIPID-ASSOCIATED PROTEIN 3, CHLOROPLASTIC-RELATED (PTHR31906:SF5)
ARATH|TAIR=AT1G11910|UniProtKB=O65390	AT1G11910	mRNA_13421	-4.24432	5.53358e-18	-4.26391	2.79563e-09	-4.74766	3.42237e-16	Pathogenic type III effector avirulence factor Avr AvrRpt-cleavage: cleavage site protein;MJE7.14;ortholog	PATHOGENIC TYPE III EFFECTOR AVIRULENCE FACTOR AVR AVRRPT-CLEAVAGE: CLEAVAGE SITE PROTEIN (PTHR33699:SF2)
ARATH|TAIR=AT1G12000|UniProtKB=Q8W4M5	AT1G12000	mRNA_45262	-2.7922	0.0022498	-3.73018	5.22182e-05	-3.25258	0.00125911	Pentatricopeptide repeat-containing protein At5g13770, chloroplastic;At5g13770;ortholog	SUBFAMILY NOT NAMED (PTHR45613:SF124)
ARATH|TAIR=AT1G12110|UniProtKB=Q05085	AT1G12110	mRNA_86218	-2.01321	0.000289174	-2.32482	7.65841e-05	-2.07038	0.000408918	RNA-binding protein CP31B, chloroplastic;CP31B;ortholog	RNA-BINDING PROTEIN CP31B, CHLOROPLASTIC (PTHR15241:SF232)
ARATH|TAIR=AT1G12244|UniProtKB=F4IC62	AT1G12244	mRNA_129495	-1.28904	0.0425813	-1.43206	0.0237049	-1.4067	0.0199227	Photosynthetic NDH subunit of lumenal location 1, chloroplastic;PNSL1;ortholog	PHOTOSYNTHETIC NDH SUBUNIT OF LUMENAL LOCATION 1, CHLOROPLASTIC (PTHR31407:SF10)
ARATH|Gene=AT1G12250|UniProtKB=Q8H1Q1	AT1G12250	mRNA_48169	-2.04737	0.00043317	-2.33519	0.000149663	-6.33461	0.000217906	Nodulin-related protein 1;NRP1;ortholog	NODULIN-RELATED PROTEIN 1 (PTHR35098:SF4)
ARATH|TAIR=AT1G12330|UniProtKB=Q9LNB2	AT1G12330	mRNA_138296	-2.2054	2.71142e-06	-1.88358	0.000127382	-1.98494	3.67626e-05	BAG family molecular chaperone regulator 1;BAG1;ortholog	BAG FAMILY MOLECULAR CHAPERONE REGULATOR 1 (PTHR12329:SF11)
ARATH|TAIR=AT1G12370|UniProtKB=Q9SB00	AT1G12370	mRNA_6939	-1.68632	6.56079e-06	-1.65578	0.00126983	-1.95178	3.93554e-09	Long-chain-alcohol oxidase FAO4A;FAO4A;ortholog	LONG-CHAIN-ALCOHOL OXIDASE (PTHR46056:SF4)
ARATH|TAIR=AT1G12380|UniProtKB=F4IC79	AT1G12380	mRNA_44851	-2.23982	5.03144e-06	-2.08221	0.000995833	-2.32884	0.000114544	Thermospermine synthase ACAULIS5;ACL5;ortholog	THERMOSPERMINE SYNTHASE ACAULIS5 (PTHR43317:SF7)	transferase(PC00220)
ARATH|TAIR=AT1G12410|UniProtKB=Q9XJ36	AT1G12410	mRNA_48557	-1.53588	0.000387307	-1.50599	1.40398e-10	-1.79298	4.06886e-11	F-box protein KIB3;KIB3;ortholog	F-BOX PROTEIN KIB2-RELATED (PTHR44259:SF19)
ARATH|TAIR=AT1G12420|UniProtKB=Q9LNA5	AT1G12420	mRNA_166887	-3.14247	0.000176066	-4.28593	4.57599e-10	-4.2098	1.62993e-09	Cryptochrome-1;CRY1;ortholog	CRYPTOCHROME-1 (PTHR11455:SF50)	DNA photolyase(PC00014);lyase(PC00144)
ARATH|TAIR=AT1G12460|UniProtKB=C0LGE4	AT1G12460	mRNA_14715	-3.38465	2.24219e-08	-3.28902	8.57668e-10	-3.731	5.12941e-13	Nudix hydrolase 2;NUDT2;ortholog	NUDIX HYDROLASE 2 (PTHR13994:SF29)	nucleotide phosphatase(PC00173)
ARATH|TAIR=AT1G12500|UniProtKB=Q9LDH3	AT1G12500	mRNA_48694	-2.40749	1.80563e-05	-2.62287	2.2995e-07	-2.94227	4.1797e-09	Ypt/Rab-GAP domain of gyp1p superfamily protein;At3g55020;ortholog	TBC (TRE-2/BUB2/CDC16) DOMAIN FAMILY (PTHR22957:SF289)	G-protein modulator(PC00022);cysteine protease(PC00081)
ARATH|TAIR=AT1G12530|UniProtKB=Q5Q0H6	AT1G12530	mRNA_176894	-5.22993	0.00863686	-5.16186	0.0111965	-3.08112	0.0450257	NAD(P)-binding Rossmann-fold superfamily protein;EMB2799;ortholog	NAD(P)-BINDING ROSSMANN-FOLD SUPERFAMILY PROTEIN (PTHR43574:SF11)	dehydratase(PC00091);epimerase/racemase(PC00096);oxidoreductase(PC00176)
ARATH|TAIR=AT1G12570|UniProtKB=Q66GI5	AT1G12570	mRNA_2770	-2.13341	1.80214e-05	-2.32281	1.72706e-07	-2.72987	8.33298e-12	Calmodulin-binding protein 60 A;CBP60A;ortholog	CALMODULIN-BINDING PROTEIN 60 A (PTHR31713:SF14)
ARATH|TAIR=AT1G12640|UniProtKB=F4IDU4	AT1G12640	mRNA_166412	-1.57212	1.98841e-06	-2.07123	5.81372e-08	-2.11363	7.45282e-07	Auxin transporter-like protein 2;LAX2;ortholog	AUXIN TRANSPORTER-LIKE PROTEIN 2 (PTHR22950:SF558)	amino acid transporter(PC00046)
ARATH|TAIR=AT1G12650|UniProtKB=Q8W1E4	AT1G12650	mRNA_162677	-1.20608	0.0342631	-1.53584	0.00556652	-1.48459	0.00333678	Non-specific lipid-transfer protein 1;LTP1;ortholog	NON-SPECIFIC LIPID-TRANSFER PROTEIN 1-RELATED (PTHR33076:SF87)
ARATH|TAIR=AT1G12663|UniProtKB=A8MRP4	AT1G12663	mRNA_23538	-4.19239	0.0212277	-4.49435	0.0120783	-4.46479	0.00923124	F1N19.7;At1g64500;ortholog	F1N19.7 (PTHR45669:SF7)
ARATH|Gene=AT1G12672|UniProtKB=F4IDV2	AT1G12672	mRNA_146652	-5.10689	4.50195e-06	-4.35316	0.00569427	-4.20274	0.00166981	ABC transporter G family member 11;ABCG11;ortholog	ABC TRANSPORTER G FAMILY MEMBER 11 (PTHR19241:SF505)
ARATH|TAIR=AT1G12700|UniProtKB=P0C7Q7	AT1G12700	mRNA_23789	-3.45671	0.0497947	-3.90268	0.00301101	-5.10435	0.0398549	Naringenin,2-oxoglutarate 3-dioxygenase;F3H;ortholog	NARINGENIN,2-OXOGLUTARATE 3-DIOXYGENASE (PTHR10209:SF137)
ARATH|TAIR=AT1G12710|UniProtKB=Q9LN77	AT1G12710	mRNA_53082	-1.80696	0.000156078	-2.14435	1.25635e-05	-2.21513	1.03118e-05	Protein LURP-one-related 4;At1g63410;ortholog	PROTEIN LURP-ONE-RELATED 4 (PTHR31087:SF59)
ARATH|TAIR=AT1G12770|UniProtKB=Q8W4E1	AT1G12770	mRNA_36093	-2.37912	1.69879e-05	-2.29393	7.46727e-05	-2.29956	6.80904e-05	Cytokinin riboside 5'-monophosphate phosphoribohydrolase LOG7;LOG7;ortholog	LOG FAMILY PROTEIN YJL055W (PTHR31223:SF11)
ARATH|TAIR=AT1G12780|UniProtKB=Q42605	AT1G12780	mRNA_35994	-1.40279	0.00535868	-1.30806	0.000555596	-1.46237	6.17237e-06	Coiled-coil 90B-like protein (DUF1640);At2g16460;ortholog	PROTEIN FMP32, MITOCHONDRIAL (PTHR14360:SF1)
ARATH|TAIR=AT1G12800|UniProtKB=Q94AJ9	AT1G12800	mRNA_107846	-2.28372	3.49007e-06	-1.79475	4.20649e-06	-2.33316	0.0316229	Acetyl-coenzyme A carboxylase carboxyl transferase subunit alpha, chloroplastic;CAC3;ortholog	ACETYL-COENZYME A CARBOXYLASE CARBOXYL TRANSFERASE SUBUNIT ALPHA, CHLOROPLASTIC (PTHR42853:SF2)	ligase(PC00142)
ARATH|TAIR=AT1G12820|UniProtKB=Q9LPW7	AT1G12820	mRNA_96625	-1.9975	1.24564e-06	-2.23219	4.85229e-06	-2.08625	6.97332e-06	At2g44230/F4I1.4;At2g44230;ortholog
ARATH|Gene=AT1G12900|UniProtKB=Q9LPW0	AT1G12900	mRNA_15775	-2.82585	9.34363e-07	-3.31802	3.81434e-09	-3.39592	4.71407e-09	Dynein light chain;At4g27360;ortholog	DYNEIN LIGHT CHAIN (PTHR11886:SF70)	enzyme modulator(PC00095);microtubule family cytoskeletal protein(PC00157)
ARATH|TAIR=AT1G12950|UniProtKB=Q9LPV4	AT1G12950	mRNA_82650	-1.09263	0.0333486	-1.56682	0.000614326	-1.55063	0.000296754	At2g27770;At2g27770;ortholog	SUBFAMILY NOT NAMED (PTHR31972:SF48)
ARATH|Gene=AT1G13170|UniProtKB=Q9SAF0	AT1G13170	mRNA_109788	-2.29083	5.64336e-12	-2.07099	1.14256e-07	-2.25308	1.93868e-08	ATP-dependent zinc metalloprotease FTSH 10, mitochondrial;FTSH10;ortholog	ATP-DEPENDENT ZINC METALLOPROTEASE FTSH 10, MITOCHONDRIAL (PTHR43655:SF24)	metalloprotease(PC00153)
ARATH|Gene=AT1G13195|UniProtKB=Q9SAF3	AT1G13195	mRNA_56450	-1.97011	0.00751847	-2.4361	0.0119372	-2.1804	0.00646983	SAP domain-containing protein;At4g39680;ortholog	SAP DNA-BINDING DOMAIN-CONTAINING PROTEIN (PTHR47031:SF3)
ARATH|TAIR=AT1G13230|UniProtKB=Q5PP26	AT1G13230	mRNA_62829	-4.97461	1.25845e-14	-5.00639	2.5574e-12	-4.89037	3.32377e-13	Probable anion transporter 6, chloroplastic;ANTR6;ortholog	ANION TRANSPORTER 6, CHLOROPLASTIC-RELATED (PTHR11662:SF243)
ARATH|TAIR=AT1G13250|UniProtKB=Q0V7R1	AT1G13250	mRNA_1773	-2.62047	5.80858e-10	-3.00231	4.08815e-10	-2.79578	5.13781e-06	O-fucosyltransferase 31;OFUT31;ortholog	O-FUCOSYLTRANSFERASE 31 (PTHR31933:SF5)
ARATH|Gene=AT1G13270|UniProtKB=Q9FV52	AT1G13270	mRNA_126634	-2.17845	1.3223e-07	-2.13665	1.01268e-06	-2.25527	2.88683e-15	At1g52420;F6D8.36;ortholog	SUBFAMILY NOT NAMED (PTHR47778:SF2)
ARATH|TAIR=AT1G13380|UniProtKB=Q9FX59	AT1G13380	mRNA_37236	-3.68212	8.37241e-16	-3.46003	0.00026826	-3.58092	9.50294e-11	Subtilisin-like protease SBT2.2;SBT2.2;ortholog	SUBTILISIN-LIKE PROTEASE SBT2.2 (PTHR10795:SF439)	protease inhibitor(PC00191);serine protease(PC00203)
ARATH|TAIR=AT1G13570|UniProtKB=Q9FZ70	AT1G13570	mRNA_25770	-2.6066	0.00441542	-2.74007	0.00249605	-5.54637	0.0187795	Protein NETWORKED 3A;NET3A;ortholog	PROTEIN NETWORKED 3A-RELATED (PTHR32258:SF28)
ARATH|TAIR=AT1G13700|UniProtKB=Q9LMX8	AT1G13700	mRNA_15065	-2.62928	0.000719904	-3.0156	2.19761e-05	-5.62006	0.00321951	Formin-like protein 1;FH1;ortholog	FORMIN-LIKE PROTEIN 1 (PTHR23213:SF276)
ARATH|TAIR=AT1G13820|UniProtKB=Q6NL07	AT1G13820	mRNA_3873	-4.6014	0.000681489	-4.00977	0.00449917	-4.36876	0.000253005	Transcription factor bHLH110;BHLH110;ortholog	TRANSCRIPTION FACTOR BHLH110 (PTHR16223:SF175)
ARATH|TAIR=AT1G13860|UniProtKB=Q8GYW9	AT1G13860	mRNA_106748	-2.75738	0.0270449	-2.35237	1.34253e-06	-1.26624	0.0261079	Cytochrome P450 84A1;CYP84A1;ortholog	CYTOCHROME P450 84A1-RELATED (PTHR24298:SF468)	oxygenase(PC00177)
ARATH|TAIR=AT1G13930|UniProtKB=Q9XI93	AT1G13930	mRNA_40329	-2.34355	1.21206e-05	-2.30743	2.83088e-09	-2.31035	2.0804e-07	Fasciclin-like arabinogalactan protein 17;FLA17;ortholog	FASCICLIN-LIKE ARABINOGALACTAN PROTEIN 17 (PTHR32499:SF8)
ARATH|TAIR=AT1G13950|UniProtKB=Q9XI91	AT1G13950	mRNA_57634	-1.07451	6.35377e-06	-1.20695	0.00179582	-1.17189	0.000583866	At5g20700;At5g20700;ortholog	SUBFAMILY NOT NAMED (PTHR47208:SF3)
ARATH|TAIR=AT1G14030|UniProtKB=Q9XI84	AT1G14030	mRNA_51260	-3.90654	4.62172e-12	-3.97453	1.21802e-14	-4.18287	1.21981e-18	Cytochrome P450 71A25;CYP71A25;ortholog	CYTOCHROME P450 71A21-RELATED (PTHR24298:SF625)	oxygenase(PC00177)
ARATH|TAIR=AT1G14150|UniProtKB=Q9XI73	AT1G14150	mRNA_51271	-5.08686	1.67236e-08	-5.23974	1.22468e-08	-5.30583	3.36771e-09	Uncharacterized protein;At3g23740;ortholog	SUBFAMILY NOT NAMED (PTHR34461:SF4)
ARATH|Gene=AT1G14270|UniProtKB=F4HUI0	AT1G14270	mRNA_47118	-1.97518	2.29495e-06	-2.22357	5.43648e-06	-7.01704	7.30728e-05	Putative RNA methyltransferase At5g10620;At5g10620;ortholog	METHYLTRANSFERASE (PTHR33603:SF1)
ARATH|TAIR=AT1G14345|UniProtKB=Q949S6	AT1G14345	mRNA_60387	-1.76986	0.00225024	-1.95288	1.19569e-06	-2.03729	1.5331e-06	Peroxisomal (S)-2-hydroxy-acid oxidase GLO5;GLO5;ortholog	PEROXISOMAL (S)-2-HYDROXY-ACID OXIDASE GLO5 (PTHR10578:SF113)
ARATH|TAIR=AT1G14350|UniProtKB=Q94FL6	AT1G14350	mRNA_79065	-2.83953	0.000138982	-3.44227	8.50646e-08	-2.9002	0.00013791	Uncharacterized protein At3g55420;T22E16.80;ortholog	SUBFAMILY NOT NAMED (PTHR36375:SF1)
ARATH|TAIR=AT1G14390|UniProtKB=Q9M9S4	AT1G14390	mRNA_120730	-2.92906	0.00413133	-3.08449	6.39109e-05	-3.54651	1.88716e-06	Protein ABIL2;ABIL2;ortholog	PROTEIN ABIL2 (PTHR10460:SF30)	G-protein modulator(PC00022)
ARATH|TAIR=AT1G14430|UniProtKB=Q9M9S1	AT1G14430	mRNA_32284	-3.8992	0.00240982	-3.997	0.0034759	-4.28751	0.0003243	At4g02725;At4g02725;ortholog	SUBFAMILY NOT NAMED (PTHR36046:SF1)
ARATH|TAIR=AT1G14440|UniProtKB=Q9M9S0	AT1G14440	mRNA_1421	-2.1395	0.000317704	-2.82355	0.000747601	-2.98701	1.11091e-05	AT2G19880.2;At2g19880;ortholog	CERAMIDE GLUCOSYLTRANSFERASE (PTHR12726:SF0)	glycosyltransferase(PC00111)
ARATH|TAIR=AT1G14690|UniProtKB=Q8L836	AT1G14690	mRNA_122335	-2.59993	0.0403843	-1.96783	0.00618807	-1.96845	0.00563284	At2g18890;At2g18890;ortholog	SUBFAMILY NOT NAMED (PTHR27001:SF34)
ARATH|EnsemblGenome=AT1G14700|UniProtKB=A0A1P8ANL8	AT1G14700	mRNA_1578	-6.39154	4.46984e-33	-6.63708	6.58834e-35	-6.61794	5.98609e-31	Bifunctional enolase 2/transcriptional activator;ENO2;ortholog	ENOLASE (PTHR11902:SF1)
ARATH|TAIR=AT1G14900|UniProtKB=Q43386	AT1G14900	mRNA_27047	-2.81332	9.19017e-05	-2.90011	0.0438967	-2.71715	0.0418195	Thioredoxin-like 1-1, chloroplastic;At1g08570;ortholog	THIOREDOXIN-LIKE 1-1, CHLOROPLASTIC (PTHR43601:SF13)	oxidoreductase(PC00176)
ARATH|TAIR=AT1G15030|UniProtKB=Q9M9Q2	AT1G15030	mRNA_26665	-1.65343	0.00429641	-2.4126	8.82951e-06	-1.76437	0.0134395	Uncharacterized protein AT4g12540;At4g12540;ortholog	SUBFAMILY NOT NAMED (PTHR37238:SF1)
ARATH|TAIR=AT1G15125|UniProtKB=Q9XI57	AT1G15125	mRNA_71082	-4.66251	3.45938e-05	-4.59789	0.00191863	-5.0995	0.000117781	Protein DETOXIFICATION 31;DTX31;ortholog	PROTEIN DETOXIFICATION 31 (PTHR11206:SF288)	transporter(PC00227)
ARATH|TAIR=AT1G15260|UniProtKB=Q8VY60	AT1G15260	mRNA_163637	-4.74964	1.53473e-06	-5.26399	0.0305554	-5.19217	4.57798e-08	Phosphatidylinositol 4-phosphate 5-kinase 6;PIP5K6;ortholog	PHOSPHATIDYLINOSITOL 4-PHOSPHATE 5-KINASE 6 (PTHR23086:SF113)	kinase(PC00137)
ARATH|TAIR=AT1G15290|UniProtKB=F4HZK4	AT1G15290	mRNA_33368	-3.25475	4.96499e-13	-3.89344	8.5697e-11	-3.75686	2.17829e-16	CTTNBP 2 amino-terminal-like protein;At1g11120;ortholog	CTTNBP 2 AMINO-TERMINAL-LIKE PROTEIN (PTHR33728:SF8)
ARATH|Gene=AT1G15320|UniProtKB=Q1PFW1	AT1G15320	mRNA_18423	-4.06529	0.0292188	-3.94371	0.0400684	-4.04136	0.0316482	Acetylserotonin O-methyltransferase;ASMT;ortholog	ACETYLSEROTONIN O-METHYLTRANSFERASE (PTHR11746:SF164)	methyltransferase(PC00155)
ARATH|TAIR=AT1G15380|UniProtKB=Q9XI31	AT1G15380	mRNA_10599	-3.02337	1.93187e-07	-3.20965	5.76612e-05	-3.44203	6.14496e-10	DNA replication licensing factor MCM4;MCM4;ortholog	DNA REPLICATION LICENSING FACTOR MCM4 (PTHR11630:SF66)	DNA helicase(PC00011);hydrolase(PC00121)
ARATH|TAIR=AT1G15390|UniProtKB=Q9FV53	AT1G15390	mRNA_131484	-1.77339	7.02971e-05	-1.77874	0.00630418	-1.75672	2.26925e-05	Adenosylhomocysteinase 1;SAHH1;ortholog	ADENOSYLHOMOCYSTEINASE-RELATED (PTHR23420:SF0)	hydrolase(PC00121)
ARATH|TAIR=AT1G15410|UniProtKB=Q9XI28	AT1G15410	mRNA_36950	-2.28125	6.13895e-05	-2.23657	0.000631627	-2.04122	0.00201698	At1g56720;At1g56720;ortholog	SUBFAMILY NOT NAMED (PTHR27001:SF812)
ARATH|TAIR=AT1G15460|UniProtKB=Q9XI23	AT1G15460	mRNA_141692	-6.6645	1.99725e-06	-8.27973	1.1288e-11	-8.07497	5.33602e-10	Stomatal closure-related actin-binding protein 2;SCAB2;ortholog	STOMATAL CLOSURE-RELATED ACTIN-BINDING PROTEIN 2 (PTHR31172:SF5)
ARATH|TAIR=AT1G15520|UniProtKB=Q9M9E1	AT1G15520	mRNA_108976	-1.99253	0.024689	-3.11942	0.0118637	-2.4287	0.00286754	Zinc-finger homeodomain protein 4;ZHD4;ortholog	ZINC-FINGER HOMEODOMAIN PROTEIN 4 (PTHR31948:SF68)
ARATH|Gene=AT1G15690|UniProtKB=P31414	AT1G15690	mRNA_62634	-1.70997	2.98685e-08	-1.654	0.0470566	-2.18755	0.0145372	Probable magnesium transporter NIPA3;At1g34470;ortholog	MAGNESIUM TRANSPORTER NIPA3-RELATED (PTHR12570:SF60)
ARATH|TAIR=AT1G15720|UniProtKB=Q9LMR2	AT1G15720	mRNA_36089	-1.16577	0.0369369	-2.10486	0.00490864	-2.23106	0.0213011	AT4g05150/C17L7_70;At4g05150;ortholog	SUBFAMILY NOT NAMED (PTHR31066:SF33)
ARATH|TAIR=AT1G15740|UniProtKB=Q8H1Q4	AT1G15740	mRNA_129347	-5.04555	0.0418938	-2.73095	0.0463647	-6.97768	0.000313213	Transcription factor bHLH71;BHLH71;ortholog	TRANSCRIPTION FACTOR BHLH71 (PTHR11969:SF54)	basic helix-loop-helix transcription factor(PC00055)
ARATH|TAIR=AT1G15750|UniProtKB=Q94AI7	AT1G15750	mRNA_121428	-4.89834	0.0236207	-6.03906	0.00136888	-2.44125	3.91191e-06	Cellulose synthase A catalytic subunit 3 [UDP-forming];CESA3;ortholog	CELLULOSE SYNTHASE A CATALYTIC SUBUNIT 3 [UDP-FORMING] (PTHR13301:SF168)
ARATH|TAIR=AT1G15820|UniProtKB=Q9LMQ2	AT1G15820	mRNA_26018	-5.32216	1.84847e-13	-5.63589	6.95497e-16	-5.53519	6.46946e-15	AT5g03040/F15A17_70;iqd2;ortholog	SUBFAMILY NOT NAMED (PTHR32295:SF117)
ARATH|TAIR=AT1G15910|UniProtKB=Q9S9P3	AT1G15910	mRNA_108102	-7.29236	4.16875e-06	-7.39026	2.78823e-06	-7.16577	1.41264e-05	Pentatricopeptide repeat-containing protein At2g17033;At2g17033;ortholog	SUBFAMILY NOT NAMED (PTHR45613:SF370)
ARATH|Gene=AT1G15950|UniProtKB=Q9S9N9	AT1G15950	mRNA_147624	-3.50305	2.77089e-08	-3.918	1.339e-13	-4.14893	9.26143e-14	RING/U-box superfamily protein;At4g03965;ortholog	RING/U-BOX SUPERFAMILY PROTEIN (PTHR46629:SF14)
ARATH|TAIR=AT1G15980|UniProtKB=Q9S9N6	AT1G15980	mRNA_66687	-2.93378	5.57562e-06	-3.24945	7.4528e-09	-3.5761	3.43425e-09	Protein indeterminate-domain 5, chloroplastic;IDD5;ortholog	PROTEIN INDETERMINATE-DOMAIN 5, CHLOROPLASTIC (PTHR10593:SF113)
ARATH|EnsemblGenome=AT1G16070|UniProtKB=Q9S9M8	AT1G16070	mRNA_59743	-6.20818	3.01382e-10	-4.91029	0.000609804	-5.0634	0.000317276	Myosin heavy chain-related protein;At1g63300;ortholog	MYOSIN HEAVY CHAIN-RELATED PROTEIN (PTHR34452:SF10)
ARATH|TAIR=AT1G16080|UniProtKB=Q9S9M7	AT1G16080	mRNA_59714	-2.72622	2.68386e-08	-2.84148	8.3783e-10	-3.11402	2.89937e-10	Kinesin-like protein KIN-14I;KIN14I;ortholog	KINESIN-LIKE PROTEIN KIN-14I (PTHR24115:SF828)	microtubule binding motor protein(PC00156)
ARATH|Gene_OrderedLocusName=At1g16290|UniProtKB=A0A1P8AS77	AT1G16290	mRNA_138542	-2.8415	0.000877563	-7.04667	6.30571e-05	-5.73	0.0140876	Kinesin-like protein KIN-12E;KIN12E;ortholog	KINESIN-LIKE PROTEIN KIF15 (PTHR24115:SF576)	microtubule binding motor protein(PC00156)
ARATH|TAIR=AT1G16350|UniProtKB=Q9SA34	AT1G16350	mRNA_8683	-4.72346	0.000451085	-5.57109	3.11232e-09	-5.31614	3.81711e-08	Protein SPA1-RELATED 2;SPA2;ortholog	PROTEIN SPA1-RELATED 2 (PTHR44218:SF6)
ARATH|TAIR=AT1G16390|UniProtKB=Q9SA38	AT1G16390	mRNA_104769	-5.75394	0.0125936	-7.49112	6.09285e-06	-7.93994	4.09981e-07	Antitermination NusB domain-containing protein;M3E9.200;ortholog	ANTITERMINATION NUSB DOMAIN-CONTAINING PROTEIN (PTHR11078:SF3)
ARATH|TAIR=AT1G16445|UniProtKB=Q8GUP2	AT1G16445	mRNA_160433	-4.56004	0.0429632	-2.21878	0.000728285	-2.67446	1.07137e-07	UDP-arabinopyranose mutase 3;RGP3;ortholog	UDP-ARABINOPYRANOSE MUTASE 3 (PTHR31682:SF21)
ARATH|TAIR=AT1G16630|UniProtKB=Q9FX76	AT1G16630	mRNA_68710	-5.7656	2.34424e-06	-4.29534	0.0186499	-4.53254	0.00654727	Jacalin-related lectin 3;JAL3;ortholog	JACALIN-RELATED LECTIN 3 (PTHR47293:SF4)
ARATH|Gene_OrderedLocusName=At1g16720|UniProtKB=A0A1P8AWU9	AT1G16720	mRNA_20003	-2.88427	6.76552e-06	-2.97067	3.61815e-11	-3.37038	4.21068e-09	BEL1-like homeodomain protein 1;BLH1;ortholog	ACHINTYA, ISOFORM C-RELATED (PTHR11850:SF57)	homeodomain transcription factor(PC00119)
ARATH|TAIR=AT1G16790|UniProtKB=Q6NQG3	AT1G16790	mRNA_33611	-5.90613	0.000789377	-2.23477	0.0278544	-1.82422	0.00947258	DNA-directed RNA polymerase subunit;At4g07950;ortholog	DNA-DIRECTED RNA POLYMERASE III SUBUNIT RPC10 (PTHR11239:SF12)
ARATH|TAIR=AT1G16860|UniProtKB=Q9FZ45	AT1G16860	mRNA_14752	-2.72602	0.00420945	-2.61888	0.00475782	-2.37173	0.00419327	At3g27230;At3g27230;ortholog	SUBFAMILY NOT NAMED (PTHR44067:SF3)
ARATH|TAIR=AT1G16850|UniProtKB=Q9FE54	AT1G16880	mRNA_77025	-3.48161	1.88827e-09	-3.22996	2.2277e-08	-3.82759	1.13602e-12	AT4g28030/T13J8_140;At4g28030;ortholog	SUBFAMILY NOT NAMED (PTHR47876:SF2)
ARATH|TAIR=AT1G17060|UniProtKB=Q9SHG5	AT1G17060	mRNA_170494	-4.34202	2.13068e-10	-3.92514	5.01303e-09	-4.47982	8.74187e-14	AT3g51510/F26O13_150;F26O13.150;ortholog	SUBFAMILY NOT NAMED (PTHR36042:SF1)
ARATH|TAIR=AT1G17100|UniProtKB=Q9SHG8	AT1G17100	mRNA_28970	-1.51376	8.66952e-06	-1.91037	1.07123e-05	-2.16041	9.36734e-08	Solute carrier family 40 member 3, chloroplastic;IREG3;ortholog	SOLUTE CARRIER FAMILY 40 MEMBER 3, CHLOROPLASTIC (PTHR11660:SF53)
ARATH|TAIR=AT1G17120|UniProtKB=Q9SHH0	AT1G17120	mRNA_173097	-1.79808	0.0101355	-1.92724	0.00210687	-1.98141	0.0142254	Cinnamoyl-CoA reductase-like protein;MQJ2.6;ortholog	CINNAMOYL-COA REDUCTASE-LIKE PROTEIN (PTHR10366:SF369)	dehydratase(PC00091);epimerase/racemase(PC00096);oxidoreductase(PC00176)
ARATH|TAIR=AT1G17140|UniProtKB=Q8LE98	AT1G17140	mRNA_1273	-6.35947	9.60622e-11	-5.7658	4.74543e-07	-6.28428	8.24299e-11	15-cis-zeta-carotene isomerase, chloroplastic;Z-ISO;ortholog	15-CIS-ZETA-CAROTENE ISOMERASE, CHLOROPLASTIC (PTHR35988:SF2)
ARATH|Gene=AT1G17200|UniProtKB=Q8VZQ3	AT1G17200	mRNA_128780	-2.15364	0.000428739	-2.0669	0.00109923	-1.83625	0.00569382	At4g26660;At4g26660;ortholog	KINESIN-LIKE PROTEIN (PTHR24115:SF909)	microtubule binding motor protein(PC00156)
ARATH|TAIR=AT1G17220|UniProtKB=Q9SHI1	AT1G17220	mRNA_26315	-3.42947	0.000941098	-2.94997	1.9991e-09	-4.79631	1.18166e-19	Uncharacterized protein At1g32220, chloroplastic;At1g32220;ortholog	SUBFAMILY NOT NAMED (PTHR12126:SF5)	dehydrogenase(PC00092);reductase(PC00198)
ARATH|TAIR=AT1G17360|UniProtKB=Q9LQI8	AT1G17360	mRNA_86143	-2.00349	2.5054e-05	-1.91179	0.000774103	-2.10634	0.000380202	At2g35170/T4C15.16;At2g35170;ortholog	SUBFAMILY NOT NAMED (PTHR23084:SF179)
ARATH|Gene=AT1G17370|UniProtKB=Q9LQI9	AT1G17370	mRNA_58442	-1.23708	0.000109523	-1.27968	2.82692e-05	-1.36548	6.78608e-07	Alpha/beta-Hydrolases superfamily protein;C7A10.830;ortholog	ALPHA/BETA-HYDROLASES SUPERFAMILY PROTEIN (PTHR46438:SF2)
ARATH|Gene=AT1G17460|UniProtKB=F4I7K3	AT1G17460	mRNA_158317	-2.38972	0.00304372	-2.81389	1.6565e-05	-2.38223	0.00834126	Serine carboxypeptidase 24;SCPL24;ortholog	SERINE CARBOXYPEPTIDASE 24 (PTHR11802:SF25)	serine protease(PC00203)
ARATH|TAIR=AT1G17650|UniProtKB=F4I907	AT1G17650	mRNA_16503	-3.65927	7.52596e-19	-3.90666	2.30159e-18	-4.17677	9.71727e-25	Putative metal tolerance protein C3;MTPC3;ortholog	METAL TOLERANCE PROTEIN C3-RELATED (PTHR43840:SF13)	transporter(PC00227)
ARATH|TAIR=AT1G17690|UniProtKB=Q8H1E7	AT1G17690	mRNA_41225	-2.90834	7.23783e-15	-3.0601	3.47846e-15	-5.34899	0.0268115	Protein PHYTOCHROME KINASE SUBSTRATE 3;PKS3;ortholog	PROTEIN PHYTOCHROME KINASE SUBSTRATE 3 (PTHR33781:SF3)
ARATH|TAIR=AT1G17840|UniProtKB=Q8RXN0	AT1G17840	mRNA_154614	-1.16128	3.06095e-06	-1.22372	7.62659e-06	-1.16226	3.19433e-06	Alpha/beta-Hydrolases superfamily protein;At1g11090;ortholog	ALPHA/BETA-HYDROLASES SUPERFAMILY PROTEIN (PTHR11614:SF20)	phospholipase(PC00186);serine protease(PC00203)
ARATH|Gene=AT1G17850|UniProtKB=F4I933	AT1G17850	mRNA_98068	-4.09441	0.00934482	-5.152	2.22425e-05	-4.74055	0.000398567	Phenylalanine--tRNA ligase, chloroplastic/mitochondrial;At3g58140;ortholog	PHENYLALANINE--TRNA LIGASE, MITOCHONDRIAL (PTHR11538:SF41)	aminoacyl-tRNA synthetase(PC00047)
ARATH|TAIR=AT1G17870|UniProtKB=Q9LMU1	AT1G17870	mRNA_371	-3.15752	4.23095e-09	-3.96622	2.45294e-06	-4.20073	7.11769e-10	Protein CHUP1, chloroplastic;CHUP1;ortholog	PROTEIN CHUP1, CHLOROPLASTIC (PTHR31342:SF7)
ARATH|TAIR=AT1G18030|UniProtKB=Q9LMT1	AT1G18030	mRNA_4570	-6.54453	7.73612e-05	-6.77422	7.58207e-05	-7.52255	1.52366e-06	Glycerol-3-phosphate 2-O-acyltransferase 6;GPAT6;ortholog	GLYCEROL-3-PHOSPHATE 2-O-ACYLTRANSFERASE 6 (PTHR15486:SF49)	acyltransferase(PC00042)
ARATH|Gene=AT1G18070|UniProtKB=Q9LMS7	AT1G18070	mRNA_39526	-4.77384	8.02048e-12	-3.97505	0.0349893	-4.76679	8.9784e-14	Homogentisate solanesyltransferase, chloroplastic;HST;ortholog	HOMOGENTISATE PRENYLTRANSFERASE-RELATED (PTHR43009:SF7)
ARATH|TAIR=AT1G18170|UniProtKB=Q9LDY5	AT1G18170	mRNA_75483	-1.86048	5.81404e-05	-1.81231	3.21357e-09	-2.14219	1.45238e-08	Polyadenylate-binding protein-interacting protein 9;CID9;ortholog	POLYADENYLATE-BINDING PROTEIN-INTERACTING PROTEIN 9 (PTHR32343:SF22)
ARATH|TAIR=AT1G18330|UniProtKB=B3H5A8	AT1G18330	mRNA_6509	-1.9772	0.0248599	-3.06402	2.6551e-05	-3.62363	4.30999e-06	Carotenoid 9,10(9',10')-cleavage dioxygenase 1;CCD1;ortholog	CAROTENOID 9,10(9',10')-CLEAVAGE DIOXYGENASE 1 (PTHR10543:SF89)
ARATH|TAIR=AT1G18370|UniProtKB=Q8S905	AT1G18370	mRNA_75450	-8.54137	3.12427e-07	-7.87301	2.89413e-05	-1.27869	0.029455	Putative ribulose-1,5-bisphosphate carboxylase/oxygenase small subunit N-methyltransferase I;F17A17.1;ortholog	RIBULOSE-1,5-BISPHOSPHATE CARBOXYLASE/OXYGENASE SMALL SUBUNIT N-METHYLTRANSFERASE I-RELATED (PTHR13271:SF98)
ARATH|TAIR=AT1G18490|UniProtKB=Q1G3U6	AT1G18490	mRNA_120668	-1.58931	0.0294183	-1.93103	0.00678195	-1.954	0.0135694	Inactive purple acid phosphatase-like protein;At1g42430;ortholog	INACTIVE PURPLE ACID PHOSPHATASE-LIKE PROTEIN (PTHR34113:SF3)
ARATH|TAIR=AT1G18550|UniProtKB=F4ICA0	AT1G18550	mRNA_99665	-4.50203	1.72865e-08	-3.6592	0.00836398	-3.73233	0.00171917	Class I peptide chain release factor;At1g62850;ortholog	CLASS I PEPTIDE CHAIN RELEASE FACTOR (PTHR47352:SF1)
ARATH|TAIR=AT1G18560|UniProtKB=F4ICA1	AT1G18560	mRNA_39094	-3.87097	7.56635e-05	-3.30737	3.08e-06	-3.3761	2.69202e-07	ABC transporter G family member 15;ABCG15;ortholog	ABC TRANSPORTER G FAMILY MEMBER 15 (PTHR19241:SF532)
ARATH|TAIR=AT1G18650|UniProtKB=Q9FZ86	AT1G18650	mRNA_3891	-4.05759	9.86408e-11	-3.75182	1.55816e-11	-3.80368	3.42963e-12	Probable inactive shikimate kinase like 1, chloroplastic;SKL1;ortholog	INACTIVE SHIKIMATE KINASE LIKE 1, CHLOROPLASTIC-RELATED (PTHR21087:SF4)	kinase(PC00137)
ARATH|Gene=AT1G18730|UniProtKB=Q8RXS1	AT1G18730	mRNA_19716	-2.73369	5.00694e-06	-3.42632	1.09254e-11	-3.34088	2.06628e-07	Endoglucanase 17;At4g02290;ortholog	ENDOGLUCANASE 17 (PTHR22298:SF55)
ARATH|TAIR=AT1G18810|UniProtKB=Q8GXS8	AT1G18810	mRNA_36992	-6.99016	7.49338e-05	-8.01688	3.48962e-07	-8.05089	9.51001e-08	Phosphatidylinositol 4-kinase gamma 4;PI4KG4;ortholog	PHOSPHATIDYLINOSITOL 4-KINASE GAMMA 4-RELATED (PTHR45800:SF24)
ARATH|Gene=AT1G18870|UniProtKB=Q9M9V6	AT1G18870	mRNA_179419	-2.40534	0.0102952	-2.99757	0.00015168	-3.11086	0.0365181	Probable pectate lyase 12;At3g53190;ortholog	PECTATE LYASE 12-RELATED (PTHR31683:SF21)
ARATH|TAIR=AT1G18890|UniProtKB=Q9M9V8	AT1G18890	mRNA_146595	-3.48641	0.0130316	-3.26857	0.0346946	-3.62972	0.0103551	AT2G34560 protein;CCP1;ortholog	KATANIN P60 ATPASE-CONTAINING SUBUNIT A-LIKE 2 (PTHR23074:SF78)	non-motor microtubule binding protein(PC00166)
ARATH|TAIR=AT1G18950|UniProtKB=F4IDY7	AT1G18950	mRNA_137284	-2.59505	0.0136194	-3.15369	0.00166256	-2.09066	0.014417	Dof zinc finger protein DOF3.6;DOF3.6;ortholog	DOF ZINC FINGER PROTEIN DOF3.6 (PTHR31992:SF139)
ARATH|TAIR=AT1G19000|UniProtKB=Q9LMC7	AT1G19000	mRNA_9303	-2.19364	1.0272e-05	-2.41119	1.10745e-05	-2.31391	0.000274088	UDP-glycosyltransferase 75C1;UGT75C1;ortholog	UDP-GLYCOSYLTRANSFERASE 75C1 (PTHR11926:SF953)
ARATH|TAIR=AT1G19110|UniProtKB=Q8L798	AT1G19110	mRNA_34611	-8.50615	4.58448e-09	-3.55115	0.000546327	-6.20609	0.00540746	Probable leucine-rich repeat receptor-like protein kinase At1g68400;At1g68400;ortholog	SUBFAMILY NOT NAMED (PTHR27008:SF304)
ARATH|TAIR=AT1G19150|UniProtKB=Q8LCQ4	AT1G19150	mRNA_135609	-6.0401	5.24068e-13	-6.52386	1.59133e-14	-6.64234	3.82518e-16	Plastocyanin minor isoform, chloroplastic;PETE;ortholog	PLASTOCYANIN MINOR ISOFORM, CHLOROPLASTIC (PTHR34192:SF10)
ARATH|Gene=AT1G19180|UniProtKB=Q9LMA8	AT1G19180	mRNA_49114	-3.87844	0.00442743	-5.21711	0.000628657	-4.15853	0.00231071	Probable histone H2A.4;At5g02560;ortholog	HISTONE H2A.4-RELATED (PTHR23430:SF260)
ARATH|TAIR=AT1G19220|UniProtKB=Q8RYC8	AT1G19220	mRNA_137545	-1.26737	0.0379887	-5.14093	0.0115004	-1.56078	0.0163923	FACT complex subunit SPT16;SPT16;ortholog	FACT COMPLEX SUBUNIT SPT16-RELATED (PTHR13980:SF18)	nucleic acid binding(PC00171);transcription cofactor(PC00217)
ARATH|TAIR=AT1G19250|UniProtKB=Q9LMA1	AT1G19250	mRNA_89823	-5.23258	3.05342e-11	-4.8413	3.58055e-12	-4.83065	3.27119e-10	At4g24090;At4g24090;ortholog	SUBFAMILY NOT NAMED (PTHR36383:SF1)
ARATH|Gene=AT1G19330|UniProtKB=F4HP43	AT1G19330	mRNA_98171	-2.60045	4.56091e-17	-2.40239	3.5267e-07	-2.2337	6.43527e-07	Protein YLS3;YLS3;ortholog	PROTEIN YLS3 (PTHR33044:SF94)
ARATH|TAIR=AT1G19340|UniProtKB=Q8LFA9	AT1G19340	mRNA_132690	-5.26932	0.00634793	-5.10177	0.0127957	-4.46644	0.0474848	PsbP domain-containing protein 7, chloroplastic;PPD7;ortholog	PSBP DOMAIN-CONTAINING PROTEIN 7, CHLOROPLASTIC (PTHR31407:SF16)
ARATH|TAIR=AT1G19430|UniProtKB=Q9LN50	AT1G19430	mRNA_87483	-1.34685	0.00194307	-1.41324	0.0133599	-1.76014	0.00038724	Pollen Ole e 1 allergen and extensin family protein;At2g34700;ortholog	POLLEN OLE E 1 ALLERGEN AND EXTENSIN FAMILY PROTEIN (PTHR33470:SF22)
ARATH|TAIR=AT1G19715|UniProtKB=F4HQX1	AT1G19715	mRNA_132905	-5.03947	0.0421429	-7.20929	5.47326e-05	-6.7783	0.000326813	Vacuolar fusion protein MON1 homolog;MON1;ortholog	FI21343P1 (PTHR13027:SF7)
ARATH|TAIR=AT1G19720|UniProtKB=Q9FXH1	AT1G19720	mRNA_166934	-1.58498	0.0375276	-1.7189	0.00694663	-1.98331	0.00499759	Magnesium-chelatase subunit ChlI-1, chloroplastic;CHLI1;ortholog	MAGNESIUM-CHELATASE SUBUNIT CHLI-1, CHLOROPLASTIC (PTHR32039:SF9)
ARATH|TAIR=AT1G19835|UniProtKB=Q0WSY2	AT1G19835	mRNA_110122	-2.6314	3.65757e-05	-1.10058	0.0317801	-1.32245	0.0111056	Polygalacturonase 1 beta-like protein 1;PGL1;ortholog	POLYGALACTURONASE 1 BETA-LIKE PROTEIN 1-RELATED (PTHR31458:SF10)
ARATH|TAIR=AT1G19850|UniProtKB=P93024	AT1G19850	mRNA_17592	-5.05863	0.0406435	-3.47208	0.00827908	-3.96728	2.97496e-05	At1g55340;At1g55340;ortholog	SUBFAMILY NOT NAMED (PTHR33130:SF12)
ARATH|TAIR=AT1G19920|UniProtKB=Q43870	AT1G19920	mRNA_43784	-2.30583	1.62751e-05	-2.48508	1.58588e-11	-2.86605	1.04979e-11	RNA-binding protein CP29B, chloroplastic;CP29B;ortholog	29 KDA RIBONUCLEOPROTEIN, CHLOROPLASTIC-RELATED (PTHR15241:SF33)
ARATH|TAIR=AT1G19940|UniProtKB=Q9FXI9	AT1G19940	mRNA_91936	-4.05872	2.41716e-27	-3.88014	1.28307e-39	-4.43102	1.39748e-29	Thylakoid lumenal 17.4 kDa protein, chloroplastic;TL17;ortholog	THYLAKOID LUMENAL 17.4 KDA PROTEIN, CHLOROPLASTIC (PTHR47485:SF1)
ARATH|TAIR=AT1G20020|UniProtKB=Q8W493	AT1G20020	mRNA_136377	-2.56222	8.71554e-06	-2.84118	1.20537e-08	-3.13348	9.31289e-09	At3g60810;T4C21_220;ortholog	SUBFAMILY NOT NAMED (PTHR34801:SF2)
ARATH|TAIR=AT1G20140|UniProtKB=Q9LNT9	AT1G20140	mRNA_19544	-5.15629	0.00957849	-5.71842	0.00384582	-5.01921	0.0158445	Isovaleryl-CoA dehydrogenase, mitochondrial;IVD;ortholog	ISOVALERYL-COA DEHYDROGENASE, MITOCHONDRIAL (PTHR43884:SF10)	dehydrogenase(PC00092);oxidase(PC00175);transferase(PC00220)
ARATH|TAIR=AT1G20160|UniProtKB=Q9LNU1	AT1G20160	mRNA_56296	-5.1456	0.000948694	-6.49983	0.000344903	-6.53553	0.000308506	Tubulin beta-8 chain;TUBB8;ortholog	TUBULIN BETA-8 CHAIN (PTHR11588:SF338)	tubulin(PC00228)
ARATH|TAIR=AT1G20190|UniProtKB=Q9LNU3	AT1G20190	mRNA_76524	-4.37606	2.35918e-19	-4.81244	2.47641e-12	-4.35775	7.14414e-10	Auxin transporter protein 1;AUX1;ortholog	AUXIN TRANSPORTER PROTEIN 1 (PTHR22950:SF572)	amino acid transporter(PC00046)
ARATH|TAIR=AT1G20330|UniProtKB=Q39227	AT1G20330	mRNA_104229	-1.94992	2.26934e-09	-1.4465	0.0292775	-1.55799	0.00345051	Regulator of Vps4 activity in the MVB pathway protein;At4g32350;ortholog	REGULATOR OF VPS4 ACTIVITY IN THE MVB PATHWAY PROTEIN (PTHR12161:SF52)
ARATH|Gene=AT1G20560|UniProtKB=F4HUK6	AT1G20560	mRNA_30110	-3.2489	0.00383649	-2.81716	0.0215742	-3.0235	0.00699935	Transcription factor UNE12;UNE12;ortholog	TRANSCRIPTION FACTOR UNE12 (PTHR16223:SF15)
ARATH|TAIR=AT1G20610|UniProtKB=Q9LDM4	AT1G20610	mRNA_3429	-4.96667	0.0457719	-4.99751	0.0459022	-7.08674	2.5851e-05	Probable xyloglucan endotransglucosylase/hydrolase protein 6;XTH6;ortholog	XYLOGLUCAN ENDOTRANSGLUCOSYLASE/HYDROLASE PROTEIN 6-RELATED (PTHR31062:SF185)
ARATH|TAIR=AT1G20640|UniProtKB=Q9LE38	AT1G20640	mRNA_178557	-3.70085	3.10278e-07	-3.84203	4.28746e-07	-4.33509	4.25433e-09	Oxidoreductase/transition metal ion-binding protein (DUF3531);At4g29400;ortholog	OXIDOREDUCTASE/TRANSITION METAL ION-BINDING PROTEIN (DUF3531) (PTHR46737:SF3)
ARATH|TAIR=AT1G20650|UniProtKB=Q9LDZ5	AT1G20650	mRNA_24923	-2.61458	0.0468237	-3.0727	0.0121356	-2.97525	0.0160711	WAT1-related protein At5g40240;At5g40240;ortholog	SUBFAMILY NOT NAMED (PTHR31218:SF204)
ARATH|TAIR=AT1G20810|UniProtKB=Q9LM71	AT1G20810	mRNA_184389	-2.16627	8.76568e-05	-2.29222	1.13879e-05	-2.56052	1.83958e-06	Chitinase family protein;At3g47540;ortholog	CHITINASE FAMILY PROTEIN (PTHR22595:SF133)
ARATH|TAIR=AT1G20823|UniProtKB=Q9LM69	AT1G20823	mRNA_33880	-5.31703	3.4663e-05	-5.59369	3.01709e-06	-5.01699	0.000422105	Nucleusenvelope protein;At2g43630;ortholog	NUCLEUSENVELOPE PROTEIN (PTHR35483:SF1)
ARATH|TAIR=AT1G20930|UniProtKB=Q8LG64	AT1G20930	mRNA_83761	-5.39594	2.49652e-07	-4.48845	0.00278036	-4.34147	0.00199984	Expansin-A11;EXPA11;ortholog	EXPANSIN-A11 (PTHR31867:SF4)
ARATH|TAIR=AT1G21090|UniProtKB=Q0V805	AT1G21090	mRNA_52046	-4.79422	7.3217e-20	-4.56955	3.96139e-09	-4.46369	3.68899e-09	Protease Do-like 5, chloroplastic;DEGP5;ortholog	PROTEASE DO-LIKE 5, CHLOROPLASTIC (PTHR43019:SF23)	serine protease(PC00203)
ARATH|TAIR=AT1G21140|UniProtKB=Q9LPU9	AT1G21140	mRNA_52344	-2.8544	1.14528e-12	-3.22349	6.82901e-11	-2.92673	3.80765e-11	At4g13370;At4g13370;ortholog	SUBFAMILY NOT NAMED (PTHR31928:SF3)
ARATH|TAIR=AT1G21280|UniProtKB=Q84JT5	AT1G21280	mRNA_15401	-1.34313	0.000463239	-1.3933	0.00133959	-1.19537	0.00729705	Fe-S cluster assembly factor HCF101, chloroplastic;HCF101;ortholog	FE-S CLUSTER ASSEMBLY FACTOR HCF101, CHLOROPLASTIC (PTHR42961:SF2)
ARATH|TAIR=AT1G21400|UniProtKB=Q9LPL5	AT1G21400	mRNA_6092	-1.31009	0.0147695	-2.19304	0.00371504	-2.42252	0.011597	Ankyrin repeat family protein;At3g18670;ortholog	ANKYRIN REPEAT FAMILY PROTEIN (PTHR24177:SF33)
ARATH|TAIR=AT1G21460|UniProtKB=Q8L9J7	AT1G21460	mRNA_190	-2.51796	0.00487606	-2.65393	5.3644e-05	-2.78637	0.000145344	AT3g19970/MZE19_2;At3g19970;ortholog	SUBFAMILY NOT NAMED (PTHR12265:SF30)
ARATH|TAIR=AT1G21590|UniProtKB=Q8VZG4	AT1G21590	mRNA_6296	-6.38212	1.70471e-06	-6.17478	1.9448e-05	-4.6315	0.0375849	RNA pseudouridine synthase 6, chloroplastic;At4g21770;ortholog	RNA PSEUDOURIDINE SYNTHASE 6, CHLOROPLASTIC (PTHR21600:SF52)
ARATH|TAIR=AT1G21600|UniProtKB=Q9XI19	AT1G21600	mRNA_4141	-3.07827	1.99553e-15	-3.00884	2.09605e-13	-3.07172	1.56539e-17	Germin-like protein subfamily 1 member 17;At5g39150;ortholog	GERMIN-LIKE PROTEIN SUBFAMILY 1 MEMBER 13-RELATED (PTHR31238:SF165)
ARATH|Gene=AT1G21640|UniProtKB=Q9C5W3	AT1G21640	mRNA_188665	-5.76097	0.0030669	-5.44767	0.0153453	-1.63663	0.0180688	Probable inositol 3-phosphate synthase isozyme 3;IPS3;ortholog	INOSITOL 3-PHOSPHATE SYNTHASE ISOZYME 3-RELATED (PTHR11510:SF17)
ARATH|EnsemblGenome=AT1G21650|UniProtKB=D8WUA4	AT1G21650	mRNA_81586	-3.58882	0.0250793	-3.13008	0.0197291	-1.51969	0.0060176	Superoxide dismutase [Fe] 3, chloroplastic;FSD3;ortholog	SUPEROXIDE DISMUTASE [FE] 3, CHLOROPLASTIC (PTHR42769:SF10)	oxidoreductase(PC00176)
ARATH|TAIR=AT1G21740|UniProtKB=Q9XI02	AT1G21740	mRNA_136336	-5.36525	1.59856e-05	-4.03228	0.0203502	-5.03399	0.000119274	Fasciclin-like arabinogalactan protein 1;FLA1;ortholog	FASCICLIN-LIKE ARABINOGALACTAN PROTEIN 1 (PTHR32382:SF44)
ARATH|TAIR=AT1G21780|UniProtKB=Q9XHZ8	AT1G21780	mRNA_154656	-1.43307	0.0397257	-2.04711	0.0045682	-2.03706	0.000727891	Protein TIC 56, chloroplastic;TIC56;ortholog	PROTEIN TIC 56, CHLOROPLASTIC (PTHR37755:SF1)
ARATH|TAIR=AT1G21880|UniProtKB=Q93ZH0	AT1G21880	mRNA_141667	-3.79861	2.48144e-09	-3.22254	0.000158055	-3.85092	2.17168e-10	Protein MANNAN SYNTHESIS-RELATED 1;MSR1;ortholog	PROTEIN MANNAN SYNTHESIS-RELATED 1 (PTHR31288:SF5)
ARATH|TAIR=AT1G22030|UniProtKB=Q9LM58	AT1G22030	mRNA_145513	-4.84215	3.39931e-05	-5.15621	3.26169e-05	-5.00885	1.73624e-05	Probable serine/threonine-protein kinase PIX7;PIX7;ortholog	SERINE/THREONINE-PROTEIN KINASE PIX7-RELATED (PTHR45621:SF74)
ARATH|TAIR=AT1G22060|UniProtKB=F4HZS8	AT1G22060	mRNA_3715	-1.13024	0.00889728	-2.11649	1.18967e-06	-2.41443	1.16618e-06	T-complex protein 1 subunit gamma;CCT3;ortholog	T-COMPLEX PROTEIN 1 SUBUNIT GAMMA (PTHR11353:SF24)	chaperonin(PC00073)
ARATH|TAIR=AT1G22160|UniProtKB=Q8VY80	AT1G22160	mRNA_127158	-4.42292	0.000590002	-4.97729	2.96713e-05	-4.98817	1.71384e-05	Pentatricopeptide repeat-containing protein At4g30825, chloroplastic;At4g30825;ortholog	SUBFAMILY NOT NAMED (PTHR12683:SF10)	kinase activator(PC00138);transcription factor(PC00218)
ARATH|TAIR=AT1G22330|UniProtKB=Q9LME7	AT1G22330	mRNA_96401	-3.51124	2.58834e-05	-3.40452	0.000182302	-3.56137	1.80131e-07	Protein RER1A;RER1A;ortholog	PROTEIN RER1A (PTHR10743:SF10)
ARATH|Gene=AT1G22360|UniProtKB=Q9ZWJ3	AT1G22360	mRNA_91400	-3.92427	0.0334525	-5.70025	7.69024e-07	-4.01733	0.0292711	Abscisic acid receptor PYL12;PYL12;ortholog	ABSCISIC ACID RECEPTOR PYL11-RELATED (PTHR31213:SF82)
ARATH|TAIR=AT1G22380|UniProtKB=Q9LMF1	AT1G22380	mRNA_106192	-3.50068	8.22104e-06	-3.46586	4.20741e-05	-3.12825	0.000412427	Glutamine synthetase cytosolic isozyme 1-2;GLN1-2;ortholog	GLUTAMINE SYNTHETASE CYTOSOLIC ISOZYME 1-2 (PTHR20852:SF91)	ligase(PC00142)
ARATH|TAIR=AT1G22400|UniProtKB=Q9SK82	AT1G22400	mRNA_10642	-1.91571	0.0497561	-2.21544	0.0141182	-2.30471	0.00434887	Late embryogenesis abundant protein 29;LEA29;ortholog	PLANT LATE EMBRYO ABUNDANT (LEA) RELATED (PTHR47372:SF1)
ARATH|TAIR=AT1G22490|UniProtKB=Q9SK91	AT1G22490	mRNA_55295	-7.93324	9.37577e-08	-7.54932	4.76377e-06	-8.09754	8.49138e-08	Sterile alpha motif (SAM) domain-containing protein;T21J18_70;ortholog	STERILE ALPHA MOTIF (SAM) DOMAIN-CONTAINING PROTEIN (PTHR10627:SF66)
ARATH|TAIR=AT1G22690|UniProtKB=Q8GWK5	AT1G22690	mRNA_80266	-2.23592	0.0162493	-1.7726	0.000517035	-1.95399	0.00107219	Transcription factor PIF3;PIF3;ortholog	TRANSCRIPTION FACTOR PIF3 (PTHR46807:SF1)
ARATH|Gene=AT1G22700|UniProtKB=B9DHG0	AT1G22700	mRNA_188230	-1.49416	6.01665e-06	-1.4156	4.83417e-10	-1.75641	4.57335e-12	Probable tRNA N6-adenosine threonylcarbamoyltransferase, mitochondrial;GCP1;ortholog	TRNA N6-ADENOSINE THREONYLCARBAMOYLTRANSFERASE, MITOCHONDRIAL-RELATED (PTHR11735:SF6)	hydrolase(PC00121)
ARATH|TAIR=AT1G22850|UniProtKB=O23137	AT1G22850	mRNA_68143	-1.22798	0.0177894	-1.56612	0.0323399	-1.59247	0.00419069	Disease resistance protein (TIR-NBS-LRR class) family;At4g16940;ortholog	DISEASE RESISTANCE PROTEIN (TIR-NBS-LRR CLASS)-RELATED (PTHR11017:SF274)
ARATH|TAIR=AT1G23000|UniProtKB=A2RVM8	AT1G23000	mRNA_143877	-7.73298	3.17892e-06	-8.20644	1.44134e-06	-7.41527	1.08496e-05	Gamma-glutamyl peptidase 5;GGP5;ortholog	GAMMA-GLUTAMYL PEPTIDASE 2-RELATED (PTHR42695:SF9)	cysteine protease(PC00081);glycosyltransferase(PC00111)
ARATH|TAIR=AT1G23090|UniProtKB=Q9SXS2	AT1G23090	mRNA_23247	-3.94375	6.97828e-23	-4.48447	3.52636e-25	-4.05425	1.4244e-24	Zeaxanthin epoxidase, chloroplastic;ZEP;ortholog	ZEAXANTHIN EPOXIDASE, CHLOROPLASTIC (PTHR46496:SF1)
ARATH|TAIR=AT1G23180|UniProtKB=Q8H0U3	AT1G23180	mRNA_119219	-1.6253	0.0182762	-5.2377	0.0125487	-1.74322	0.000547981	At4g21310;At4g21310;ortholog	SUBFAMILY NOT NAMED (PTHR31769:SF14)
ARATH|TAIR=AT1G23220|UniProtKB=Q9LR39	AT1G23220	mRNA_14320	-2.18966	0.00749851	-2.10095	0.0193537	-2.00751	0.031574	Alpha/beta-Hydrolases superfamily protein;At3g44510;ortholog	ALPHA/BETA-HYDROLASES SUPERFAMILY PROTEIN (PTHR45763:SF28)
ARATH|TAIR=AT1G23230|UniProtKB=F4I4P3	AT1G23230	mRNA_165866	-2.22502	0.000191531	-4.93354	0.0181688	-2.16452	0.00311564	Pentatricopeptide repeat-containing protein At5g18475;At5g18475;ortholog	SUBFAMILY NOT NAMED (PTHR45613:SF181)
ARATH|TAIR=AT1G23360|UniProtKB=Q3ED65	AT1G23360	mRNA_107960	-1.25038	0.00158906	-1.47291	0.00222485	-1.73372	0.000434285	Probable copper-transporting ATPase HMA5;HMA5;ortholog	P-TYPE CATION-TRANSPORTING ATPASE (PTHR46594:SF4)
ARATH|TAIR=AT1G23400|UniProtKB=Q9LDA9	AT1G23400	mRNA_67281	-5.42724	0.0220448	-5.58428	0.0175377	-5.25479	0.0310238	Assimilatory sulfite reductase (ferredoxin), chloroplastic;SIR;ortholog	ASSIMILATORY SULFITE REDUCTASE (FERREDOXIN), CHLOROPLASTIC (PTHR11493:SF48)
ARATH|TAIR=AT1G23740|UniProtKB=Q9ZUC1	AT1G23740	mRNA_28196	-3.7398	6.34737e-16	-4.22139	2.24609e-21	-4.3669	1.10512e-16	Protein NSP-INTERACTING KINASE 2;NIK2;ortholog	PROTEIN NSP-INTERACTING KINASE 2 (PTHR27001:SF534)
ARATH|TAIR=AT1G23760|UniProtKB=P92982	AT1G23760	mRNA_52324	-3.24158	0.000171758	-3.40982	3.96178e-05	-3.61105	1.05095e-05	Plastidal glycolate/glycerate translocator 1, chloroplastic;PLGG1;ortholog	PLASTIDAL GLYCOLATE/GLYCERATE TRANSLOCATOR 1, CHLOROPLASTIC (PTHR30249:SF0)	transporter(PC00227)
ARATH|TAIR=AT1G23790|UniProtKB=Q9ZUB7	AT1G23790	mRNA_77945	-4.26266	3.19985e-05	-3.03229	0.0405799	-4.18721	0.000143443	Kinesin-like protein KIN-7K, chloroplastic;KIN7K;ortholog	KINESIN-LIKE PROTEIN KIP2 (PTHR24115:SF545)	microtubule binding motor protein(PC00156)
ARATH|Gene=AT1G23820|UniProtKB=Q9ZUB3	AT1G23820	mRNA_118545	-2.10335	7.54287e-19	-1.23653	0.00084992	-1.4431	0.000108752	Chloroplastic import inner membrane translocase subunit HP30-2;HP30-2;ortholog	CHLOROPLASTIC IMPORT INNER MEMBRANE TRANSLOCASE SUBUNIT HP30-2 (PTHR14110:SF14)	transporter(PC00227)
ARATH|TAIR=AT1G24020|UniProtKB=Q93VR4	AT1G24020	mRNA_15424	-3.25327	5.00787e-10	-3.25155	0.00010494	-3.26797	4.46057e-08	Lysine ketoglutarate reductase trans-splicing-like protein, putative (DUF707);At4g18530;ortholog	KETOGLUTARATE REDUCTASE TRANS-SPLICING-LIKE PROTEIN, PUTATIVE (DUF707)-RELATED (PTHR31210:SF11)
ARATH|TAIR=AT1G24040|UniProtKB=Q9LR91	AT1G24040	mRNA_63212	-1.62107	0.00352387	-2.39401	1.0163e-05	-1.96159	0.00649122	Protein ACTIVITY OF BC1 COMPLEX KINASE 3, chloroplastic;ABC1K3;ortholog	PROTEIN ACTIVITY OF BC1 COMPLEX KINASE 3, CHLOROPLASTIC (PTHR10566:SF120)
ARATH|TAIR=AT1G24090|UniProtKB=F4I7R5	AT1G24090	mRNA_73132	-1.22719	0.000152285	-1.24079	0.0326513	-1.04931	0.0244238	CDC45 (Cell division cycle 45)-like protein;cdc45;ortholog	CELL DIVISION CONTROL PROTEIN 45 HOMOLOG (PTHR10507:SF0)	replication origin binding protein(PC00199)
ARATH|Gene=AT1G24190|UniProtKB=O48686	AT1G24190	mRNA_51458	-5.62939	0.015516	-5.5871	0.0174379	-1.95988	0.000130887	Serine/threonine-protein kinase STN8, chloroplastic;STN8;ortholog	SERINE/THREONINE-PROTEIN KINASE STN8, CHLOROPLASTIC (PTHR46699:SF1)
ARATH|TAIR=AT1G24360|UniProtKB=P33207	AT1G24360	mRNA_109491	-2.78701	0.00660721	-2.25678	0.020303	-4.14416	0.00389441	Shaggy-related protein kinase iota;ASK9;ortholog	SHAGGY-RELATED PROTEIN KINASE IOTA-RELATED (PTHR24057:SF5)	non-receptor serine/threonine protein kinase(PC00167)
ARATH|TAIR=AT1G24610|UniProtKB=Q9FYK3	AT1G24610	mRNA_101051	-1.73854	0.00497081	-2.05798	0.000295857	-2.18124	4.22756e-05	Protein ESKIMO 1;ESK1;ortholog	PROTEIN ESKIMO 1 (PTHR32285:SF10)
ARATH|TAIR=AT1G24764|UniProtKB=Q8L7S4	AT1G24764	mRNA_50331	-1.27865	1.44208e-05	-1.09803	0.00830959	-1.10284	0.0120041	NAC domain-containing protein 104;NAC104;ortholog	NAC DOMAIN-CONTAINING PROTEIN 104 (PTHR31719:SF134)
ARATH|TAIR=AT1G25290|UniProtKB=F4ICF4	AT1G25290	mRNA_171585	-1.13756	0.0326197	-1.54893	0.00367081	-1.47434	0.00872763	FGGY family of carbohydrate kinase;At4g30310;ortholog	FGGY CARBOHYDRATE KINASE DOMAIN-CONTAINING PROTEIN (PTHR43435:SF4)	carbohydrate kinase(PC00065)
ARATH|TAIR=AT1G25440|UniProtKB=Q8RWD0	AT1G25440	mRNA_101846	-6.37215	4.97682e-09	-6.76131	1.13734e-09	-7.05414	1.09881e-11	Putative pentatricopeptide repeat-containing protein At5g09950;PCMP-H35;ortholog	SUBFAMILY NOT NAMED (PTHR24015:SF1827)	RNA binding protein(PC00031);serine/threonine protein kinase receptor(PC00205);transporter(PC00227)
ARATH|TAIR=AT1G25530|UniProtKB=Q9C6M2	AT1G25530	mRNA_1470	-5.01385	0.00203338	-5.23284	0.000526309	-5.64722	0.000156815	Transport inhibitor response 1-like protein;At5g49980;ortholog	TRANSPORT INHIBITOR RESPONSE 1-LIKE PROTEIN (PTHR16134:SF36)
ARATH|TAIR=AT1G25570|UniProtKB=F4ICJ5	AT1G25570	mRNA_126635	-1.87112	4.58412e-06	-2.14127	6.91916e-07	-1.8136	2.14912e-08	Pyrophosphate--fructose 6-phosphate 1-phosphotransferase subunit beta 1;PFP-BETA1;ortholog	PYROPHOSPHATE--FRUCTOSE 6-PHOSPHATE 1-PHOSPHOTRANSFERASE SUBUNIT BETA 1 (PTHR43650:SF13)	carbohydrate kinase(PC00065)
ARATH|TAIR=AT1G26100|UniProtKB=Q9C540	AT1G26100	mRNA_62826	-8.12593	3.26255e-08	-8.02918	5.07772e-07	-7.7002	6.14871e-07	Pentatricopeptide repeat-containing protein At5g42310, chloroplastic;CRP1;ortholog	SUBFAMILY NOT NAMED (PTHR45613:SF155)
ARATH|TAIR=AT1G26120|UniProtKB=Q8VYP9	AT1G26120	mRNA_26795	-2.13029	3.96263e-05	-4.13669	0.0301679	-1.6745	0.0310855	Forkhead-associated domain protein;At1g06510;ortholog	FORKHEAD-ASSOCIATED DOMAIN PROTEIN (PTHR37174:SF2)
ARATH|TAIR=AT1G26150|UniProtKB=Q9C660	AT1G26150	mRNA_40473	-3.32758	2.52003e-05	-3.56045	1.18675e-10	-3.73395	8.41219e-12	SPX domain-containing membrane protein At4g22990;At4g22990;ortholog	SUBFAMILY NOT NAMED (PTHR23510:SF4)
ARATH|TAIR=AT1G26180|UniProtKB=Q8VYA7	AT1G26180	mRNA_97972	-1.51422	0.0468196	-3.07561	0.000108406	-2.77467	0.0207288	Hydroxyproline O-galactosyltransferase GALT6;GALT6;ortholog	HYDROXYPROLINE O-GALACTOSYLTRANSFERASE GALT6 (PTHR11214:SF271)
ARATH|TAIR=AT1G26480|UniProtKB=Q9C5W6	AT1G26480	mRNA_12586	-2.49306	3.24452e-11	-2.21077	2.00817e-06	-2.19909	7.0904e-05	Uncharacterized protein At4g14100;At4g14100;ortholog	SUBFAMILY NOT NAMED (PTHR33880:SF3)
ARATH|TAIR=AT1G26560|UniProtKB=Q9FZE0	AT1G26560	mRNA_70391	-3.20136	6.76886e-07	-3.90624	6.59877e-14	-3.85313	6.64701e-10	Zinc finger protein CONSTANS-LIKE 2;COL2;ortholog	ZINC FINGER PROTEIN CONSTANS-LIKE 2 (PTHR31319:SF44)
ARATH|TAIR=AT1G26761|UniProtKB=Q93ZE3	AT1G26761	mRNA_87652	-2.16553	0.00059181	-2.24526	0.00505046	-2.55924	3.94422e-05	ABC transporter G family member 5;ABCG5;ortholog	ABC TRANSPORTER G FAMILY MEMBER 5 (PTHR19241:SF230)
ARATH|Gene=AT1G26850|UniProtKB=B9DFI7	AT1G26850	mRNA_23697	-3.24099	0.0102887	-3.7847	0.000969997	-3.96317	0.000241725	Protein TORNADO 2;TRN2;ortholog	PROTEIN TORNADO 2 (PTHR32191:SF14)
ARATH|TAIR=AT1G27040|UniProtKB=Q8VYE4	AT1G27040	mRNA_97905	-6.26375	0.000214892	-5.82437	0.00230799	-3.29925	0.000313608	Protein SCAR1;SCAR1;ortholog	MIP02973P (PTHR12902:SF1)	non-motor actin binding protein(PC00165)
ARATH|TAIR=AT1G27060|UniProtKB=A2RVN2	AT1G27060	mRNA_63602	-4.38424	0.00214239	-3.75715	0.0243163	-4.41916	0.00274147	Probable hexokinase-like 2 protein;At4g37840;ortholog	HEXOKINASE-LIKE 2 PROTEIN-RELATED (PTHR19443:SF18)
ARATH|TAIR=AT1G27070|UniProtKB=Q9LFY0	AT1G27070	mRNA_14893	-7.22593	1.28579e-05	-6.83215	0.000299315	-7.89059	2.32837e-07	ARM repeat superfamily protein;At4g15830;ortholog	ARM REPEAT SUPERFAMILY PROTEIN (PTHR21567:SF65)	structural protein(PC00211)
ARATH|Gene=AT1G27385|UniProtKB=F4HSW0	AT1G27385	mRNA_128713	-1.74019	7.50149e-05	-1.59268	0.00020191	-1.94193	4.91417e-09	Alpha/beta-Hydrolases superfamily protein;At1g32190;ortholog	ALPHA/BETA-HYDROLASES SUPERFAMILY PROTEIN (PTHR12277:SF139)
ARATH|TAIR=AT1G27460|UniProtKB=Q9CB03	AT1G27460	mRNA_148236	-6.88708	1.44707e-05	-5.8796	0.00191277	-6.25346	0.000466905	MLP-like protein 43;MLP43;ortholog	MLP-LIKE PROTEIN 165-RELATED (PTHR31907:SF24)
ARATH|TAIR=AT1G27480|UniProtKB=Q9FZI8	AT1G27480	mRNA_102630	-2.04752	0.00133918	-2.64725	1.34006e-05	-1.30973	0.0164267	Transcription repressor MYB5;MYB5;ortholog	TRANSCRIPTION REPRESSOR MYB5 (PTHR10641:SF1117)	DNA binding protein(PC00009);homeodomain transcription factor(PC00119)
ARATH|TAIR=AT1G27660|UniProtKB=Q9SFZ3	AT1G27660	mRNA_82499	-5.04021	5.64098e-07	-5.12118	1.61999e-06	-4.62504	0.000166546	G patch domain protein;At5g59050;ortholog	G PATCH DOMAIN PROTEIN (PTHR33356:SF16)
ARATH|Gene=AT1G28100|UniProtKB=Q8GWB2	AT1G28100	mRNA_110477	-2.70182	1.50047e-07	-1.74276	0.0450918	-2.11065	2.68215e-05	Thylakoid lumenal 16.5 kDa protein, chloroplastic;At4g02530;ortholog	THYLAKOID LUMENAL 16.5 KDA PROTEIN, CHLOROPLASTIC (PTHR35742:SF1)
ARATH|TAIR=AT1G28110|UniProtKB=Q93Y09	AT1G28110	mRNA_32182	-9.35582	1.22717e-10	-8.61576	7.8098e-08	-8.77683	1.33055e-08	Probable xyloglucan glycosyltransferase 12;CSLC12;ortholog	XYLOGLUCAN GLYCOSYLTRANSFERASE 12-RELATED (PTHR32044:SF44)
ARATH|TAIR=AT1G28220|UniProtKB=Q9FZ95	AT1G28220	mRNA_74831	-3.16805	0.00273045	-3.48393	9.13836e-05	-3.2783	0.000649213	Emb;CAB62602.1;ortholog	EMB|CAB62602.1 (PTHR13068:SF31)
ARATH|Gene=AT1G28310|UniProtKB=Q9FZA4	AT1G28310	mRNA_93265	-1.83643	0.000588621	-1.92781	0.000101645	-2.1882	1.03505e-05	Transcription factor bHLH96;BHLH96;ortholog	MAX-BINDING PROTEIN MNT (PTHR11969:SF33)	basic helix-loop-helix transcription factor(PC00055)
ARATH|TAIR=AT1G28410|UniProtKB=F4HY55	AT1G28410	mRNA_168256	-4.46397	0.000253928	-5.15081	6.45533e-06	-4.2272	0.00083748	Transmembrane 9 superfamily member 9;TMN9;ortholog	TRANSMEMBRANE 9 SUPERFAMILY MEMBER 8-RELATED (PTHR10766:SF110)	transporter(PC00227)
ARATH|TAIR=AT1G28440|UniProtKB=Q9SGP2	AT1G28440	mRNA_8396	-1.76034	0.00118181	-2.13349	0.00156847	-1.42017	0.0340529	Transglycosylase;At1g16290;ortholog	TRANSGLYCOSYLASE (PTHR37179:SF1)
ARATH|TAIR=AT1G28520|UniProtKB=Q9SGQ0	AT1G28520	mRNA_63440	-1.19493	0.00922391	-1.55677	0.002052	-1.26062	0.0106149	Probable magnesium transporter NIPA4;At1g71900;ortholog	SPICHTHYIN, ISOFORM B (PTHR12570:SF2)
ARATH|TAIR=AT1G28580|UniProtKB=Q9FXJ2	AT1G28580	mRNA_159553	-6.2248	0.00166633	-7.94704	1.96708e-05	-8.44232	2.14552e-06	Dynamin-related protein 5A;DRP5A;ortholog	DYNAMIN-RELATED PROTEIN 5A (PTHR11566:SF169)	hydrolase(PC00121);microtubule family cytoskeletal protein(PC00157);small GTPase(PC00208)
ARATH|TAIR=AT1G28590|UniProtKB=Q8RXT9	AT1G28590	mRNA_89144	-5.22254	2.27175e-20	-4.87994	2.47309e-24	-5.19498	3.29665e-29	Tetraspanin-19;TOM2AH3;ortholog	TETRASPANIN-19 (PTHR19282:SF158)
ARATH|TAIR=AT1G28600|UniProtKB=Q94F40	AT1G28600	mRNA_124973	-2.30808	0.00712881	-2.37128	0.00710778	-2.59483	0.00160946	Rho GTPase-activating gacO-like protein;T10K17.140;ortholog	RHO GTPASE-ACTIVATING GACO-LIKE PROTEIN (PTHR34055:SF6)
ARATH|TAIR=AT1G28640|UniProtKB=P0C8Z7	AT1G28640	mRNA_69121	-2.1783	0.00215327	-2.53944	0.000275811	-2.13446	0.0203663	Pirin-like protein 2;PRN2;ortholog	PIRIN (PTHR13903:SF8)	transcription cofactor(PC00217)
ARATH|TAIR=AT1G29050|UniProtKB=Q8VY22	AT1G29050	mRNA_149239	-3.48489	3.98478e-13	-3.222	1.53057e-06	-3.31816	1.26337e-06	Protein BREAST CANCER SUSCEPTIBILITY 1 homolog;BRCA1;ortholog	BREAST CANCER TYPE 1 SUSCEPTIBILITY PROTEIN (PTHR13763:SF0)	ubiquitin-protein ligase(PC00234)
ARATH|TAIR=AT1G29070|UniProtKB=Q9LP37	AT1G29070	mRNA_80293	-3.31143	2.74749e-18	-3.50756	6.02501e-28	-3.61255	6.19059e-33	Plasma membrane fusion protein;At5g42765;ortholog	PLASMA MEMBRANE FUSION PROTEIN (PTHR36398:SF1)
ARATH|TAIR=AT1G29240|UniProtKB=Q9LP52	AT1G29240	mRNA_34563	-1.60101	0.00159259	-1.69847	0.00698235	-1.73538	0.000580983	Agamous-like MADS-box protein AGL8;AGL8;ortholog	AGAMOUS-LIKE MADS-BOX PROTEIN AGL8 (PTHR11945:SF402)	MADS box transcription factor(PC00250)
ARATH|TAIR=AT1G29670|UniProtKB=Q9C7N4	AT1G29670	mRNA_8981	-5.82321	1.42795e-10	-5.69113	1.6032e-07	-6.27045	2.03973e-10	Alpha/beta-Hydrolases superfamily protein;At3g24420;ortholog	ALPHA/BETA-HYDROLASES SUPERFAMILY PROTEIN (PTHR43039:SF7)	serine protease(PC00203)
ARATH|TAIR=AT1G29700|UniProtKB=Q9C535	AT1G29700	mRNA_92703	-1.61021	0.03665	-2.80693	0.00282857	-3.22656	6.63071e-07	SHUGOSHIN 2;SGO2;ortholog	SHUGOSHIN 2 (PTHR34373:SF9)
ARATH|TAIR=AT1G29930|UniProtKB=P04778	AT1G29930	mRNA_9104	-3.94561	9.28058e-11	-4.16011	1.12027e-11	-4.0574	4.28625e-11	NADPH-dependent pterin aldehyde reductase;At1g10310;ortholog	NADPH-DEPENDENT PTERIN ALDEHYDE REDUCTASE (PTHR45267:SF2)
ARATH|Gene=AT1G29980|UniProtKB=Q9C8S1	AT1G29980	mRNA_160222	-5.67315	7.20413e-08	-4.84803	9.6605e-05	-5.67303	2.4753e-08	Probable zinc metalloprotease EGY2, chloroplastic;EGY2;ortholog	ZINC METALLOPROTEASE EGY2, CHLOROPLASTIC-RELATED (PTHR31412:SF5)	metalloprotease(PC00153)
ARATH|TAIR=AT1G30120|UniProtKB=Q9C6Z3	AT1G30120	mRNA_20029	-1.78762	1.29264e-06	-1.66808	1.67106e-11	-1.98631	3.10448e-16	50S ribosomal protein L34, chloroplastic;RPL34;ortholog	39S RIBOSOMAL PROTEIN L34, MITOCHONDRIAL (PTHR14503:SF4)
ARATH|TAIR=AT1G30130|UniProtKB=Q9C6Z4	AT1G30130	mRNA_141074	-3.01716	2.89514e-16	-3.02264	3.79327e-10	-3.17099	2.15778e-18	DNA topoisomerase 2;TOP2;ortholog	DNA TOPOISOMERASE 2 (PTHR10169:SF38)
ARATH|TAIR=AT1G30280|UniProtKB=Q9C752	AT1G30280	mRNA_46018	-3.55046	0.0128223	-3.49596	0.0231268	-3.76875	0.00497907	AT4g32480/F8B4_180;At4g32480;ortholog	SUBFAMILY NOT NAMED (PTHR31579:SF2)
ARATH|TAIR=AT1G30330|UniProtKB=Q9ZTX8	AT1G30330	mRNA_78304	-4.58674	0.000160141	-4.65561	0.000127227	-4.57488	0.000143935	Probable pterin-4-alpha-carbinolamine dehydratase, chloroplastic;ATP1;ortholog	PTERIN-4-ALPHA-CARBINOLAMINE DEHYDRATASE, CHLOROPLASTIC-RELATED (PTHR12599:SF8)	dehydratase(PC00091)
ARATH|TAIR=AT1G30360|UniProtKB=Q9C8G5	AT1G30360	mRNA_105367	-2.70746	7.85189e-14	-2.29238	0.00177596	-2.35417	1.48712e-07	Serine/threonine-protein kinase GRIK2;GRIK2;ortholog	CALCIUM/CALMODULIN-DEPENDENT PROTEIN KINASE KINASE 1 (PTHR24346:SF39)
ARATH|TAIR=AT1G30380|UniProtKB=Q9SUI5	AT1G30380	mRNA_3581	-4.82786	1.32145e-14	-5.46466	1.65994e-15	-5.12428	1.1615e-14	Thioredoxin F1, chloroplastic;At3g02730;ortholog	THIOREDOXIN F1, CHLOROPLASTIC (PTHR10438:SF382)
ARATH|Gene=AT1G30500|UniProtKB=Q84JP1	AT1G30500	mRNA_180228	-1.00901	0.0174899	-1.33986	0.000305899	-1.19774	0.00178876	CSC1-like protein At3g21620;At3g21620;ortholog	SUBFAMILY NOT NAMED (PTHR13018:SF106)
ARATH|TAIR=AT1G30520|UniProtKB=Q8VYJ1	AT1G30520	mRNA_9435	-2.47747	0.00123094	-5.99706	0.0018998	-5.99731	0.00161016	IQ-domain 11;IQ-domain 11;ortholog	IQ-DOMAIN 11 (PTHR32295:SF35)
ARATH|TAIR=AT1G30540|UniProtKB=Q8LGE0	AT1G30540	mRNA_30123	-6.68851	3.96263e-05	-7.41559	3.62214e-06	-7.49101	2.22099e-06	Kinesin-like protein KIN-14B;KIN14B;ortholog	KINESIN-LIKE PROTEIN KIN-14A-RELATED (PTHR24115:SF819)	microtubule binding motor protein(PC00156)
ARATH|TAIR=AT1G30570|UniProtKB=Q9SA72	AT1G30570	mRNA_182503	-1.96501	0.000540113	-2.20806	2.04623e-06	-2.47293	2.3518e-09	Protein PHR1-LIKE 2;PHL2;ortholog	PROTEIN PHR1-LIKE 2-RELATED (PTHR31499:SF6)
ARATH|TAIR=AT1G30680|UniProtKB=B5X582	AT1G30680	mRNA_9381	-3.34787	0.0218292	-3.74685	0.0127818	-3.86152	0.0046925	At1g13930/F16A14.27;F7A19.2;ortholog	SUBFAMILY NOT NAMED (PTHR35098:SF1)
ARATH|TAIR=AT1G30690|UniProtKB=Q94C59	AT1G30690	mRNA_9394	-3.68795	4.50956e-07	-3.19572	0.018495	-3.09224	0.00436723	Adenylyl-sulfate kinase 1, chloroplastic;APK1;ortholog	PAPS SYNTHETASE, ISOFORM D (PTHR11055:SF1)
ARATH|TAIR=AT1G30860|UniProtKB=Q6NQ80	AT1G30860	mRNA_4659	-1.75782	0.00717104	-2.0462	0.00596275	-2.34717	0.000287084	Malate dehydrogenase [NADP], chloroplastic;At5g58330;ortholog	MALATE DEHYDROGENASE 2, MITOCHONDRIAL-RELATED (PTHR23382:SF0)	dehydrogenase(PC00092)
ARATH|TAIR=AT1G30910|UniProtKB=Q9FYH8	AT1G30910	mRNA_4619	-1.24862	0.0216286	-1.20183	0.0412599	-1.27402	0.0128209	Auxin-responsive protein IAA13;IAA13;ortholog	AUXIN-RESPONSIVE PROTEIN IAA13 (PTHR31734:SF6)
ARATH|Gene=AT1G31070|UniProtKB=Q940S3	AT1G31070	mRNA_59012	-1.39871	0.00270703	-1.03779	0.0230965	-1.36034	0.000412161	At1g49010;At1g49010;ortholog	SUBFAMILY NOT NAMED (PTHR44191:SF2)
ARATH|TAIR=AT1G31190|UniProtKB=Q94F00	AT1G31190	mRNA_11074	-1.36269	0.000401086	-1.70951	0.000649652	-1.81768	1.65376e-06	Zinc finger protein BRUTUS;BTS;ortholog	ZINC FINGER PROTEIN BRUTUS (PTHR21319:SF43)	ubiquitin-protein ligase(PC00234)
ARATH|TAIR=AT1G31300|UniProtKB=Q93Z82	AT1G31300	mRNA_118876	-6.02885	0.00231359	-6.4026	0.000350018	-6.79936	0.000114538	PLASMODESMATA CALLOSE-BINDING PROTEIN 3;PDCB3;ortholog	PLASMODESMATA CALLOSE-BINDING PROTEIN 2-RELATED (PTHR31044:SF25)
ARATH|TAIR=AT1G31330|UniProtKB=Q9SHE8	AT1G31330	mRNA_53446	-4.33256	2.20187e-10	-4.91926	2.37922e-13	-4.59759	1.19129e-11	Probable serine/threonine-protein kinase SIS8;SIS8;ortholog	FPGT-TNNI3K READTHROUGH (PTHR44329:SF127)
ARATH|Gene=AT1G31420|UniProtKB=C0LGF4	AT1G31420	mRNA_9214	-2.9618	0.00177252	-2.36213	0.0280997	-3.7034	8.11414e-08	Transcription factor MYB48;MYB48;ortholog	TRANSCRIPTION FACTOR MYB48 (PTHR45675:SF41)
ARATH|TAIR=AT1G31650|UniProtKB=Q56WM6	AT1G31650	mRNA_42725	-5.2653	3.85952e-09	-1.85978	0.00200416	-1.46228	0.034978	Protein PLASTID MOVEMENT IMPAIRED 1;PMI1;ortholog	PROTEIN PLASTID MOVEMENT IMPAIRED 1 (PTHR33414:SF2)
ARATH|TAIR=AT1G31830|UniProtKB=Q9C6S5	AT1G31830	mRNA_29038	-4.93186	0.0477566	-2.48639	0.00124881	-2.32347	0.00358552	50S ribosomal protein L21, chloroplastic;RPL21;ortholog	50S RIBOSOMAL PROTEIN L21, CHLOROPLASTIC (PTHR21349:SF2)	ribosomal protein(PC00202)
ARATH|TAIR=AT1G31880|UniProtKB=Q17TI5	AT1G31880	mRNA_171966	-5.29892	0.00610473	-2.56772	0.0106138	-3.34117	0.0222116	F21J9.27;At1g24610;ortholog	SET DOMAIN-CONTAINING PROTEIN 4 (PTHR13271:SF8)
ARATH|TAIR=AT1G32050|UniProtKB=Q9C6X2	AT1G32050	mRNA_45542	-1.67416	0.029905	-1.81772	9.74369e-05	-2.05643	8.93261e-06	At2g26500;At2g26500;ortholog	SUBFAMILY NOT NAMED (PTHR34951:SF3)
ARATH|TAIR=AT1G32060|UniProtKB=P25697	AT1G32060	mRNA_105652	-2.65746	2.69926e-06	-3.02631	7.09383e-09	-3.10179	9.29866e-09	Probable LRR receptor-like serine/threonine-protein kinase At5g48740;At5g48740;ortholog	SUBFAMILY NOT NAMED (PTHR45631:SF21)
ARATH|TAIR=AT1G32070|UniProtKB=Q7X9V3	AT1G32070	mRNA_112327	-4.85577	0.00305267	-6.09653	0.00060694	-1.97081	0.0424372	Pseudouridine synthase family protein;At5g14460;ortholog	TRNA PSEUDOURIDINE SYNTHASE 1-RELATED (PTHR13767:SF2)	isomerase(PC00135);lyase(PC00144);nucleic acid binding(PC00171)
ARATH|TAIR=AT1G32080|UniProtKB=Q9FVQ4	AT1G32080	mRNA_72391	-4.35417	7.41194e-16	-4.86109	9.79963e-14	-5.07047	2.72041e-17	O-fucosyltransferase 10;OFUT10;ortholog	O-FUCOSYLTRANSFERASE 10-RELATED (PTHR31288:SF8)
ARATH|TAIR=AT1G32090|UniProtKB=Q9FVQ5	AT1G32090	mRNA_72397	-4.26403	5.70167e-30	-1.02973	0.0312095	-4.30861	1.98639e-32	Actin-11;ACT11;ortholog	ACTIN-11 (PTHR11937:SF431)	actin and actin related protein(PC00039)
ARATH|TAIR=AT1G32160|UniProtKB=Q9FVR1	AT1G32160	mRNA_19582	-1.54614	0.0238067	-1.85753	0.000152843	-1.98733	2.03017e-05	Starch synthase 2, chloroplastic/amyloplastic;SS2;ortholog	STARCH SYNTHASE 2, CHLOROPLASTIC/AMYLOPLASTIC (PTHR45825:SF2)
ARATH|TAIR=AT1G32170|UniProtKB=Q38908	AT1G32170	mRNA_45205	-4.75525	0.000549253	-4.9428	0.000255447	-4.867	0.00036031	Purple acid phosphatase;PAP3;ortholog	PURPLE ACID PHOSPHATASE-RELATED (PTHR10161:SF36)
ARATH|Gene=AT1G32190|UniProtKB=Q9FVR4	AT1G32190	mRNA_188477	-2.2239	0.000133627	-1.82109	0.0116236	-2.14585	0.0018687	Protein MEI2-like 1;ML1;ortholog	PROTEIN MEI2-LIKE 1-RELATED (PTHR23147:SF54)	mRNA splicing factor(PC00148)
ARATH|TAIR=AT1G32200|UniProtKB=Q43307	AT1G32200	mRNA_37796	-2.82586	2.76445e-05	-2.99504	6.27606e-10	-4.07865	1.20594e-12	Auxin response factor 16;ARF16;ortholog	AUXIN RESPONSE FACTOR 16 (PTHR31384:SF73)
ARATH|TAIR=AT1G32220|UniProtKB=Q9FVR6	AT1G32220	mRNA_4849	-1.41665	0.009833	-1.71234	0.00842194	-2.04949	0.000530849	Phosphoglycerate kinase 3, cytosolic;PGK3;ortholog	PHOSPHOGLYCERATE KINASE 3, CYTOSOLIC (PTHR11406:SF27)	carbohydrate kinase(PC00065)
ARATH|TAIR=AT1G32240|UniProtKB=Q9C616	AT1G32240	mRNA_36521	-2.15319	0.00051813	-2.08511	0.00125861	-2.12863	0.000651153	Phosphoglycerate mutase-like protein AT74H;At1g08940;ortholog	PHOSPHOGLYCERATE MUTASE-LIKE PROTEIN AT74H (PTHR46192:SF10)
ARATH|TAIR=AT1G32375|UniProtKB=Q9LQM1	AT1G32375	mRNA_187325	-4.01098	0.0157365	-5.31132	0.00875851	-3.99715	0.0141924	S-adenosyl-L-methionine-dependent methyltransferases superfamily protein;At2g26200;ortholog	METHYLTRANSFERASE-LIKE PROTEIN (PTHR22809:SF9)
ARATH|TAIR=AT1G32380|UniProtKB=Q42583	AT1G32380	mRNA_104205	-3.23202	1.13226e-05	-3.76998	1.22009e-06	-4.80065	1.37241e-30	Cyclic dof factor 2;CDF2;ortholog	CYCLIC DOF FACTOR 2 (PTHR31089:SF28)
ARATH|TAIR=AT1G32470|UniProtKB=Q9LQL0	AT1G32470	mRNA_91413	-2.3203	4.69383e-10	-2.72769	2.39551e-18	-3.14218	5.49325e-07	Dicarboxylate transporter 2.1, chloroplastic;DIT2-1;ortholog	DICARBOXYLATE TRANSPORTER 2.1, CHLOROPLASTIC (PTHR42826:SF1)	cation transporter(PC00068)
ARATH|Gene=AT1G32550|UniProtKB=Q9C7Y4	AT1G32550	mRNA_8570	-2.62802	5.25498e-09	-2.55731	2.0687e-12	-2.86859	3.58479e-12	3-ketoacyl-CoA synthase 6;CUT1;ortholog	3-KETOACYL-COA SYNTHASE 5-RELATED (PTHR31561:SF93)
ARATH|TAIR=AT1G32740|UniProtKB=Q8LCK5	AT1G32740	mRNA_47708	-1.95115	0.000280033	-1.90317	0.00422382	-2.38606	0.00113085	Microtubule-associated futsch-like protein;At5g62550;ortholog	MICROTUBULE-ASSOCIATED FUTSCH-LIKE PROTEIN (PTHR34468:SF2)
ARATH|TAIR=AT1G32860|UniProtKB=Q8L868	AT1G32860	mRNA_29593	-1.80209	5.96644e-05	-2.09551	4.21541e-05	-2.07612	3.05935e-13	Protein STRICTOSIDINE SYNTHASE-LIKE 5;SSL5;ortholog	PROTEIN STRICTOSIDINE SYNTHASE-LIKE 5-RELATED (PTHR10426:SF77)
ARATH|TAIR=AT1G32900|UniProtKB=Q9MAQ0	AT1G32900	mRNA_75765	-5.18841	3.39016e-05	-4.9351	4.35285e-06	-6.39345	3.09755e-14	Uncharacterized protein At4g24700;At4g24700;ortholog	SUBFAMILY NOT NAMED (PTHR34665:SF1)
ARATH|TAIR=AT1G32990|UniProtKB=Q9MAP3	AT1G32990	mRNA_119785	-2.41674	4.8419e-11	-2.23747	2.75888e-17	-2.57167	9.56496e-22	Lysine histidine transporter-like 6;At1g25530;ortholog	LYSINE HISTIDINE TRANSPORTER-LIKE 6 (PTHR22950:SF639)	amino acid transporter(PC00046)
ARATH|Gene=AT1G33110|UniProtKB=Q8W488	AT1G33110	mRNA_158614	-2.34717	0.000220362	-2.60365	0.0015513	-2.29045	0.0122074	Protein kinase superfamily protein;At4g35030;ortholog	PROTEIN KINASE SUPERFAMILY PROTEIN (PTHR27001:SF820)
ARATH|TAIR=AT1G33170|UniProtKB=Q9C884	AT1G33170	mRNA_67682	-7.39154	9.4739e-06	-8.29959	1.0046e-07	-7.93473	3.79223e-06	Protein IDA-LIKE 2;IDL2;ortholog	PROTEIN IDA-LIKE 2-RELATED (PTHR33599:SF11)
ARATH|Gene=AT1G33290|UniProtKB=Q9C877	AT1G33290	mRNA_157610	-2.02213	0.00316249	-2.53353	0.000113366	-2.63173	0.000122771	Protein PTST homolog 3, chloroplastic;PTST;ortholog	PROTEIN PTST HOMOLOG 3, CHLOROPLASTIC (PTHR47434:SF2)
ARATH|TAIR=AT1G33810|UniProtKB=Q8L9M8	AT1G33810	mRNA_29463	-1.86365	4.10096e-17	-1.91438	2.13664e-15	-2.02074	8.17109e-19	ABC transporter B family member 26, chloroplastic;ABCB26;ortholog	ABC TRANSPORTER B FAMILY MEMBER 26, CHLOROPLASTIC (PTHR24222:SF47)
ARATH|TAIR=AT1G34000|UniProtKB=Q9FEC1	AT1G34000	mRNA_134048	-1.75098	0.0035966	-2.16579	1.44278e-05	-2.23805	3.68209e-05	Phospho-2-dehydro-3-deoxyheptonate aldolase 1, chloroplastic;DHS1;ortholog	PHOSPHO-2-DEHYDRO-3-DEOXYHEPTONATE ALDOLASE 1, CHLOROPLASTIC (PTHR21337:SF24)
ARATH|TAIR=AT1G34040|UniProtKB=Q9FE98	AT1G34040	mRNA_50863	-2.82703	0.00957368	-2.94061	0.0202925	-2.78878	0.0248303	2-C-methyl-D-erythritol 4-phosphate cytidylyltransferase, chloroplastic;ISPD;ortholog	2-C-METHYL-D-ERYTHRITOL 4-PHOSPHATE CYTIDYLYLTRANSFERASE, CHLOROPLASTIC (PTHR32125:SF4)
ARATH|TAIR=AT1G34060|UniProtKB=Q93Z38	AT1G34060	mRNA_2531	-4.9559	8.17432e-17	-5.16189	4.51326e-18	-5.32246	2.4321e-20	4-hydroxy-3-methylbut-2-en-1-yl diphosphate synthase (ferredoxin), chloroplastic;ISPG;ortholog	4-HYDROXY-3-METHYLBUT-2-EN-1-YL DIPHOSPHATE SYNTHASE (FERREDOXIN), CHLOROPLASTIC (PTHR30454:SF1)
ARATH|TAIR=AT1G34245|UniProtKB=Q8LC53	AT1G34245	mRNA_135134	-5.8686	0.0010694	-4.75285	0.0342252	-4.73048	0.0351898	At3g55760;At3g55760;ortholog	SUBFAMILY NOT NAMED (PTHR34113:SF2)
ARATH|TAIR=AT1G34355|UniProtKB=B7SY83	AT1G34355	mRNA_93396	-6.20608	0.00182934	-5.50467	0.0135291	-5.33877	0.0120041	Putative kinase-like protein TMKL1;TMKL1;ortholog	KINASE-LIKE PROTEIN TMKL1-RELATED (PTHR27008:SF28)
ARATH|TAIR=AT1G34430|UniProtKB=Q9C8P0	AT1G34430	mRNA_188221	-1.46707	5.30383e-09	-1.16776	0.000111983	-1.65838	1.46885e-12	Telomere repeat-binding protein 5;TRP5;ortholog	TELOMERE REPEAT-BINDING PROTEIN 5-RELATED (PTHR21717:SF70)
ARATH|TAIR=AT1G34470|UniProtKB=Q9LNK7	AT1G34470	mRNA_122407	-1.72098	0.000450457	-2.0457	0.000107787	-1.71325	0.000427439	Biotin synthase, mitochondrial;BIO2;ortholog	BIOTIN SYNTHASE, MITOCHONDRIAL (PTHR22976:SF2)	transferase(PC00220)
ARATH|TAIR=AT1G34550|UniProtKB=F4HV06	AT1G34550	mRNA_80262	-6.63952	0.000172254	-7.69612	1.12759e-06	-6.99281	1.57695e-05	30S ribosomal protein;At5g24490;ortholog	30S RIBOSOMAL PROTEIN (PTHR33231:SF1)
ARATH|TAIR=AT1G34650|UniProtKB=Q9S9Z0	AT1G34650	mRNA_90536	-3.37514	3.26533e-05	-3.17987	0.000448909	-2.91298	0.000839589	Indole-3-acetic acid-amido synthetase GH3.10;GH3.10;ortholog	INDOLE-3-ACETIC ACID-AMIDO SYNTHETASE GH3.10 (PTHR31901:SF48)
ARATH|TAIR=AT1G34760|UniProtKB=Q9S9Z8	AT1G34760	mRNA_157745	-2.43883	7.28594e-10	-5.10631	0.0132303	-3.03638	1.35297e-38	AFG1-like ATPase family protein;At2g25530;ortholog	AFG1-LIKE ATPASE FAMILY PROTEIN (PTHR12169:SF22)
ARATH|TAIR=AT1G34780|UniProtKB=Q9SA00	AT1G34780	mRNA_157746	-1.0792	0.044044	-1.19211	0.01657	-1.30997	0.0230673	At4g21445;PRIP;ortholog	SUBFAMILY NOT NAMED (PTHR36382:SF2)
ARATH|TAIR=AT1G35180|UniProtKB=Q6IDJ6	AT1G35180	mRNA_68237	-3.03405	1.62228e-06	-2.70805	0.000771437	-2.63461	0.000635232	Regulator of Vps4 activity in the MVB pathway protein;At4g35730;ortholog	REGULATOR OF VPS4 ACTIVITY IN THE MVB PATHWAY PROTEIN (PTHR12161:SF55)
ARATH|TAIR=AT1G35220|UniProtKB=F4HYA7	AT1G35220	mRNA_157568	-6.65086	4.88357e-05	-7.32656	4.11402e-06	-5.04019	0.0422754	Amino-terminal region of chorein;At3g20720;ortholog	AMINO-TERMINAL REGION OF CHOREIN (PTHR22774:SF11)
ARATH|Gene=AT1G35340|UniProtKB=Q682J5	AT1G35340	mRNA_12639	-1.19079	0.0218782	-1.58613	0.00405223	-1.58522	0.000527631	Zinc finger CCCH domain-containing protein 18;At2g05160;ortholog	ZINC FINGER (CCCH-TYPE) FAMILY PROTEIN / RNA RECOGNITION MOTIF (RRM)-CONTAINING PROTEIN-RELATED (PTHR24009:SF0)	ribonucleoprotein(PC00201)
ARATH|Gene=AT1G35530|UniProtKB=I3XHK1	AT1G35530	mRNA_11545	-4.18575	0.0220042	-4.05001	0.0279412	-3.89235	0.0442061	Pectinesterase/pectinesterase inhibitor 18;PME18;ortholog	PECTINESTERASE/PECTINESTERASE INHIBITOR 18 (PTHR31707:SF221)
ARATH|TAIR=AT1G35680|UniProtKB=P51412	AT1G35680	mRNA_143337	-3.30256	6.58157e-19	-3.33927	1.8279e-22	-3.64332	1.36005e-25	Chaperonin 60 subunit beta 1, chloroplastic;CPN60B1;ortholog	CHAPERONIN 60 SUBUNIT BETA 1, CHLOROPLASTIC (PTHR45633:SF20)
ARATH|TAIR=AT1G35780|UniProtKB=Q9LP18	AT1G35780	mRNA_186588	-2.33554	2.56892e-08	-2.25367	0.0157614	-1.88802	0.00550208	Aldose 1-epimerase;T23J7.130;ortholog	ALDOSE 1-EPIMERASE (PTHR10091:SF3)	epimerase/racemase(PC00096)
ARATH|TAIR=AT1G36160|UniProtKB=Q38970	AT1G36160	mRNA_758	-1.62868	0.0379287	-2.37103	4.71199e-11	-2.59223	5.70685e-19	Protein indeterminate-domain 7;IDD7;ortholog	PROTEIN INDETERMINATE-DOMAIN 7 (PTHR10593:SF137)
ARATH|TAIR=AT1G36390|UniProtKB=Q9C8X4	AT1G36390	mRNA_187762	-2.04812	6.43842e-13	-1.95511	1.75924e-12	-2.39888	1.01061e-21	Cadmium-induced protein AS8;At4g19070;ortholog	CADMIUM-INDUCED PROTEIN AS8 (PTHR36778:SF1)
ARATH|TAIR=AT1G37130|UniProtKB=P11035	AT1G37130	mRNA_115756	-2.75783	1.35341e-05	-3.74291	3.74328e-13	-3.67226	3.34342e-12	Shikimate O-hydroxycinnamoyltransferase;HST;ortholog	SHIKIMATE O-HYDROXYCINNAMOYLTRANSFERASE (PTHR31642:SF11)
ARATH|TAIR=AT1G38065|UniProtKB=Q8LNP3	AT1G38065	mRNA_160290	-3.88123	0.00469143	-3.13189	0.0495796	-3.16766	0.0351303	Histone-lysine N-methyltransferase, H3 lysine-9 specific SUVH3;SUVH3;ortholog	HISTONE-LYSINE N-METHYLTRANSFERASE, H3 LYSINE-9 SPECIFIC SUVH3-RELATED (PTHR45660:SF24)
ARATH|TAIR=AT1G40087|UniProtKB=F4I6H5	AT1G40087	mRNA_19318	-5.29332	0.0058174	-5.65108	0.0031989	-5.54451	0.00360191	Pentatricopeptide repeat-containing protein ELI1, chloroplastic;ELI1;ortholog	PENTATRICOPEPTIDE REPEAT-CONTAINING PROTEIN ELI1, CHLOROPLASTIC (PTHR24015:SF1632)	RNA binding protein(PC00031);serine/threonine protein kinase receptor(PC00205);transporter(PC00227)
ARATH|Gene=AT1G42430|UniProtKB=F4I9G2	AT1G42430	mRNA_14413	-1.9613	0.0013713	-2.50897	1.32007e-06	-2.30847	4.73531e-05	Protein REVEILLE 8;RVE8;ortholog	PROTEIN REVEILLE 8 (PTHR12802:SF115)
ARATH|TAIR=AT1G42540|UniProtKB=Q9C8E7	AT1G42540	mRNA_33890	-3.20337	2.12469e-09	-2.78043	0.000469546	-3.71905	0.00562083	DTW domain-containing protein;At1g03687;ortholog	DTW DOMAIN-CONTAINING PROTEIN (PTHR21392:SF4)
ARATH|TAIR=AT1G42550|UniProtKB=Q9C8E6	AT1G42550	mRNA_157541	-1.74723	0.0446325	-2.26473	0.0048628	-2.10977	0.00453049	Polynucleotidyl transferase, ribonuclease H-like superfamily protein;At1g12244;ortholog	POLYNUCLEOTIDYL TRANSFERASE, RIBONUCLEASE H-LIKE SUPERFAMILY PROTEIN (PTHR33317:SF1)
ARATH|TAIR=AT1G42700|UniProtKB=Q9C843	AT1G42700	mRNA_152320	-3.15157	0.000921319	-2.97196	0.0247988	-4.11963	0.00215289	Probable NAD(P)H dehydrogenase (quinone) FQR1-like 1;At4g27270;ortholog	NAD(P)H DEHYDROGENASE (QUINONE) FQR1-RELATED (PTHR30546:SF28)	oxidoreductase(PC00176)
ARATH|TAIR=AT1G42970|UniProtKB=P25857	AT1G42970	mRNA_24919	-7.3392	2.44757e-20	-8.05658	1.01514e-23	-8.28847	8.60938e-24	L-aspartate oxidase, chloroplastic;AO;ortholog	L-ASPARTATE OXIDASE, CHLOROPLASTIC (PTHR42716:SF2)	dehydrogenase(PC00092);oxidase(PC00175)
ARATH|TAIR=AT1G43620|UniProtKB=Q9XIG1	AT1G43620	mRNA_68799	-1.649	6.02951e-05	-1.66611	0.00784764	-6.25758	0.00028263	Probable chalcone--flavonone isomerase 3;CHI3;ortholog	CHALCONE--FLAVONONE ISOMERASE 3-RELATED (PTHR47588:SF1)
ARATH|TAIR=AT1G43670|UniProtKB=Q9MA79	AT1G43670	mRNA_76241	-2.86319	5.45886e-05	-3.57789	1.29978e-07	-3.60285	2.37397e-08	At3g48710;T8P19.220;ortholog	SUBFAMILY NOT NAMED (PTHR13468:SF13)
ARATH|TAIR=AT1G43760|UniProtKB=F4ICS8	AT1G43760	mRNA_176195	-1.76559	3.76907e-06	-2.83087	0.00998112	-4.42	0.000424755	Glutamate--tRNA ligase, chloroplastic/mitochondrial;OVA3;ortholog	GLUTAMATE--TRNA LIGASE, MITOCHONDRIAL-RELATED (PTHR43311:SF2)	ligase(PC00142)
ARATH|TAIR=AT1G43800|UniProtKB=Q84VY3	AT1G43800	mRNA_19741	-4.14244	1.06284e-06	-3.96791	1.12769e-06	-4.26415	3.47579e-07	HIT zinc finger and PAPA-1-like domain-containing protein;At1g56460;ortholog	HIT ZINC FINGER AND PAPA-1-LIKE DOMAIN-CONTAINING PROTEIN (PTHR21561:SF21)
ARATH|TAIR=AT1G43980|UniProtKB=Q9LP03	AT1G43980	mRNA_166132	-1.03684	0.0437478	-1.44941	0.0285822	-2.00582	0.0192433	Probable methyltransferase PMT2;At1g26850;ortholog	METHYLTRANSFERASE PMT2-RELATED (PTHR10108:SF1061)	methyltransferase(PC00155)
ARATH|TAIR=AT1G44000|UniProtKB=Q94AQ9	AT1G44000	mRNA_5401	-3.52662	3.08905e-09	-4.11775	1.24737e-11	-3.95718	6.77002e-12	Nuclear protein;At1g16080;ortholog	NUCLEAR PROTEIN (PTHR34044:SF1)
ARATH|TAIR=AT1G44110|UniProtKB=Q9C6Y3	AT1G44110	mRNA_188593	-5.45091	5.45234e-08	-4.54946	0.00065559	-4.55944	6.85774e-05	Nucleic acid-binding, OB-fold-like protein;At1g12800;ortholog	NUCLEIC ACID-BINDING, OB-FOLD-LIKE PROTEIN (PTHR47600:SF1)
ARATH|TAIR=AT1G44350|UniProtKB=Q8VYX0	AT1G44350	mRNA_11669	-5.83667	5.21363e-05	-5.83027	3.65569e-05	-5.57707	0.000139622	Pyruvate kinase;MAH20.13;ortholog	PYRUVATE KINASE (PTHR11817:SF84)
ARATH|TAIR=AT1G44446|UniProtKB=Q9MBA1	AT1G44446	mRNA_37276	-3.26598	2.09929e-09	-3.35934	2.10347e-11	-3.69504	3.20884e-13	Arabinanase/levansucrase/invertase;At5g67540;ortholog	ARABINANASE/LEVANSUCRASE/INVERTASE (PTHR22925:SF3)
ARATH|Gene=AT1G44575|UniProtKB=Q9XF91	AT1G44575	mRNA_16457	-4.67462	1.33401e-20	-4.92374	6.70583e-26	-5.07943	3.46418e-28	Kinesin-like protein KIN-7G;KIN7G;ortholog	KINESIN-LIKE PROTEIN KIN-7G-RELATED (PTHR24115:SF812)	microtubule binding motor protein(PC00156)
ARATH|Gene_OrderedLocusName=At1g44760|UniProtKB=A0A1P8APG6	AT1G44760	mRNA_106869	-4.68149	4.52721e-20	-4.46011	4.54499e-11	-4.17678	7.93102e-10	Phosphoglucosamine mutase family protein;At5g17530;ortholog	PHOSPHOGLUCOSAMINE MUTASE FAMILY PROTEIN (PTHR42946:SF1)	glycosyltransferase(PC00111);mutase(PC00160)
ARATH|TAIR=AT1G44790|UniProtKB=Q84QC1	AT1G44790	mRNA_160973	-1.19852	0.00481278	-1.50025	0.000127408	-1.26261	0.00707295	Probable BOI-related E3 ubiquitin-protein ligase 3;BRG3;ortholog	BOI-RELATED E3 UBIQUITIN-PROTEIN LIGASE 3-RELATED (PTHR42647:SF32)
ARATH|TAIR=AT1G45191|UniProtKB=Q3ECW8	AT1G45191	mRNA_110643	-3.11088	0.00395213	-2.77066	0.0392869	-2.83637	0.0119525	Major facilitator superfamily protein;At2g30300;ortholog	MAJOR FACILITATOR SUPERFAMILY PROTEIN (PTHR21576:SF11)
ARATH|TAIR=AT1G45207|UniProtKB=F4HRB5	AT1G45207	mRNA_68072	-5.18211	9.99775e-23	-5.26444	1.5033e-38	-5.35218	4.2685e-41	Heptahelical transmembrane protein 1;HHP1;ortholog	HEPTAHELICAL TRANSMEMBRANE PROTEIN 1 (PTHR20855:SF115)	receptor(PC00197)
ARATH|Gene=AT1G45230|UniProtKB=Q9C642	AT1G45230	mRNA_113787	-1.87575	0.000258476	-2.17622	4.50149e-07	-2.28165	1.59892e-09	Probable serine/threonine-protein kinase At1g01540;At1g01540;ortholog	PROTEIN KINASE SUPERFAMILY PROTEIN (PTHR27001:SF849)
ARATH|TAIR=AT1G45474|UniProtKB=Q9C639	AT1G45474	mRNA_74495	-4.4906	1.89666e-17	-4.80768	1.79162e-23	-4.94842	3.00605e-21	At3g12080;emb2738;ortholog	CLAMP-BINDING PROTEIN CRFC-RELATED (PTHR43834:SF2)	small GTPase(PC00208)
ARATH|Gene=AT1G45688|UniProtKB=Q9C636	AT1G45688	mRNA_67987	-1.14848	0.00147711	-2.09174	0.000984682	-2.98774	8.15602e-08	Amino acid permease 3;AAP3;ortholog	AMINO ACID PERMEASE 3 (PTHR22950:SF564)	amino acid transporter(PC00046)
ARATH|TAIR=AT1G46264|UniProtKB=Q9C635	AT1G46264	mRNA_34820	-3.88964	0.00784256	-4.68412	0.00588521	-4.85539	0.0034808	Heavy metal-associated isoprenylated plant protein 26;HIPP26;ortholog	HEAVY METAL-ASSOCIATED ISOPRENYLATED PLANT PROTEIN 26 (PTHR22814:SF302)
ARATH|TAIR=AT1G47128|UniProtKB=P43297	AT1G47128	mRNA_58678	-3.78398	7.28617e-05	-2.68997	0.0253776	-4.45017	6.40447e-14	Cyclic nucleotide-gated ion channel 2;CNGC2;ortholog	CYCLIC NUCLEOTIDE-GATED ION CHANNEL 2 (PTHR45651:SF50)
ARATH|TAIR=AT1G47200|UniProtKB=Q9C500	AT1G47200	mRNA_18991	-2.36456	4.3251e-05	-1.76511	0.0346982	-1.66687	0.0137343	At3g15680;At3g15680;ortholog	SUBFAMILY NOT NAMED (PTHR23111:SF74)
ARATH|TAIR=AT1G47240|UniProtKB=Q9C6B2	AT1G47240	mRNA_105915	-2.19162	0.00123326	-2.07066	0.00903883	-2.54496	0.000875356	Protein yippee-like At5g53940;At5g53940;ortholog	SUBFAMILY NOT NAMED (PTHR13848:SF56)
ARATH|TAIR=AT1G47490|UniProtKB=Q9SX79	AT1G47490	mRNA_110149	-1.979	0.0313994	-1.42102	6.38697e-05	-1.64694	0.00082784	ABC transporter F family member 4;ABCF4;ortholog	ATP-BINDING CASSETTE SUB-FAMILY F MEMBER 1 (PTHR19211:SF14)	ATP-binding cassette (ABC) transporter(PC00003);hydrolase(PC00121);translation elongation factor(PC00222)
ARATH|Gene=AT1G47510|UniProtKB=Q5EAF2	AT1G47510	mRNA_84174	-2.40367	3.13213e-07	-2.78955	1.57305e-06	-2.98039	1.91268e-06	Regulator of chromosome condensation (RCC1) family protein;At3g53830;ortholog	REGULATOR OF CHROMOSOME CONDENSATION (RCC1) FAMILY PROTEIN (PTHR22870:SF353)
ARATH|TAIR=AT1G47530|UniProtKB=Q9SX83	AT1G47530	mRNA_85989	-4.03718	0.005431	-1.94378	1.00338e-06	-1.82006	0.0287062	Condensin-2 complex subunit H2;CAPH2;ortholog	CONDENSIN-2 COMPLEX SUBUNIT H2 (PTHR14324:SF3)
ARATH|TAIR=AT1G47720|UniProtKB=Q9SX99	AT1G47720	mRNA_99896	-1.76577	7.22132e-08	-1.62498	2.11475e-07	-1.94654	1.44549e-09	Nudix hydrolase 26, chloroplastic;NUDT26;ortholog	NUDIX HYDROLASE 26, CHLOROPLASTIC (PTHR11839:SF22)	pyrophosphatase(PC00196)
ARATH|TAIR=AT1G47740|UniProtKB=Q8RXP3	AT1G47740	mRNA_30333	-1.95379	0.0125718	-1.29903	0.00731521	-3.26168	0.0262321	tRNA (guanine(37)-N1)-methyltransferase 2;At4g27340;ortholog	TRNA (GUANINE(37)-N1)-METHYLTRANSFERASE 2 (PTHR23245:SF35)	methyltransferase(PC00155)
ARATH|TAIR=AT1G47840|UniProtKB=Q9FZG4	AT1G47840	mRNA_176336	-1.79759	0.000379975	-1.91427	0.000429483	-2.32626	0.000305313	Nuclear transcription factor Y subunit A-7;NFYA7;ortholog	NUCLEAR TRANSCRIPTION FACTOR Y SUBUNIT ALPHA (PTHR12632:SF6)	nucleic acid binding(PC00171);transcription factor(PC00218)
ARATH|Gene=AT1G47900|UniProtKB=Q9C698	AT1G47900	mRNA_12734	-1.31205	2.96008e-05	-2.5703	0.00015447	-2.94865	1.05095e-05	Alpha/beta-Hydrolases superfamily protein;At4g39955;ortholog	ALPHA/BETA-HYDROLASES SUPERFAMILY PROTEIN (PTHR43139:SF25)	serine protease(PC00203)
ARATH|TAIR=AT1G47960|UniProtKB=F4HWQ8	AT1G47960	mRNA_142698	-5.08557	0.000896369	-6.22082	0.000132821	-5.38382	0.0014884	MLP-like protein 28;MLP28;ortholog	MLP-LIKE PROTEIN 165-RELATED (PTHR31907:SF24)
ARATH|TAIR=AT1G48030|UniProtKB=Q9M5K3	AT1G48030	mRNA_157407	-1.25547	0.0249361	-1.25558	0.00111197	-1.67766	0.000181638	Nucleolar GTP-binding protein 1;At1g50920;ortholog	NUCLEOLAR GTP-BINDING PROTEIN 1 (PTHR45759:SF1)
ARATH|TAIR=AT1G48100|UniProtKB=Q949Z1	AT1G48100	mRNA_1580	-3.49182	3.54329e-05	-3.64262	3.13684e-07	-3.34539	1.76689e-05	Transcription repressor OFP8;OFP8;ortholog	TRANSCRIPTION REPRESSOR OFP8 (PTHR33057:SF17)
ARATH|TAIR=AT1G48350|UniProtKB=Q9SX68	AT1G48350	mRNA_30487	-3.39661	4.86474e-15	-3.55658	1.64838e-22	-3.51651	4.68535e-24	Putative disease resistance protein At1g50180;At1g50180;ortholog	DISEASE RESISTANCE RPP8-LIKE PROTEIN 3-RELATED (PTHR23155:SF933)
ARATH|TAIR=AT1G48480|UniProtKB=Q9LP77	AT1G48480	mRNA_32199	-3.13449	5.16072e-14	-2.80502	1.4385e-05	-3.00462	4.67768e-10	Cytochrome P450 family protein;''cytochrome P450;ortholog	CYTOCHROME P450 FAMILY PROTEIN (PTHR24298:SF343)	oxygenase(PC00177)
ARATH|Gene=AT1G48520|UniProtKB=Q9FV81	AT1G48520	mRNA_173250	-1.15976	0.0354348	-1.65462	0.00688824	-1.94221	0.00615286	Auxin response factor 4;ARF4;ortholog	AUXIN RESPONSE FACTOR 4 (PTHR31384:SF102)
ARATH|Gene=AT1G48650|UniProtKB=F4HYJ7	AT1G48650	mRNA_6060	-1.10035	0.011295	-1.20996	0.0056042	-1.4897	1.28564e-05	NAD(P)H-quinone oxidoreductase subunit N, chloroplastic;ndhN;ortholog	NAD(P)H-QUINONE OXIDOREDUCTASE SUBUNIT N, CHLOROPLASTIC (PTHR35515:SF1)
ARATH|TAIR=AT1G48910|UniProtKB=Q9FVQ0	AT1G48910	mRNA_40737	-4.37091	2.38926e-07	-3.04265	0.0183994	-3.97361	7.19735e-05	Auxin-responsive protein IAA19;IAA19;ortholog	AUXIN-RESPONSIVE PROTEIN IAA19 (PTHR31734:SF121)
ARATH|TAIR=AT1G48950|UniProtKB=F4I045	AT1G48950	mRNA_55628	-1.99902	0.0135483	-8.93012	2.12784e-08	-1.75872	0.0324786	Transmembrane protein;At1g50732;ortholog	TRANSMEMBRANE PROTEIN (PTHR37196:SF2)
ARATH|TAIR=AT1G49010|UniProtKB=Q9M9A3	AT1G49010	mRNA_119513	-1.25354	0.00888071	-3.57598	0.000246026	-3.20909	0.00249723	Protein CELLULOSE SYNTHASE INTERACTIVE 1;CSI1;ortholog	PROTEIN CELLULOSE SYNTHASE INTERACTIVE 1 (PTHR46369:SF2)
ARATH|TAIR=AT1G49310|UniProtKB=Q84W13	AT1G49310	mRNA_15881	-4.05818	0.0247847	-4.98691	0.00250176	-4.42482	0.00995881	3-hydroxyisobutyryl-CoA hydrolase-like protein 5;At1g06550;ortholog	3-HYDROXYISOBUTYRYL-COA HYDROLASE-LIKE PROTEIN 5 (PTHR43176:SF2)	acetyltransferase(PC00038);acyltransferase(PC00042);dehydrogenase(PC00092);epimerase/racemase(PC00096);hydratase(PC00120);ligase(PC00142)
ARATH|TAIR=AT1G49320|UniProtKB=Q9XI99	AT1G49320	mRNA_12795	-3.00259	0.000840669	-3.55816	9.7379e-05	-3.59748	0.000726137	Auxin-responsive protein IAA26;IAA26;ortholog	AUXIN-RESPONSIVE PROTEIN-RELATED (PTHR31734:SF2)
ARATH|TAIR=AT1G49380|UniProtKB=Q9XIA4	AT1G49380	mRNA_112673	-2.44691	3.71882e-08	-5.72112	0.00360796	-9.00485	1.79203e-09	Kinesin-like protein KIN-13A;KIN13A;ortholog	KINESIN-LIKE PROTEIN KIN-13A (PTHR24115:SF904)	microtubule binding motor protein(PC00156)
ARATH|TAIR=AT1G49430|UniProtKB=Q9XIA9	AT1G49430	mRNA_53521	-1.30692	0.000633428	-2.50384	0.0362408	-1.5012	0.00174791	Interactor of constitutive active ROPs 1;ICR1;ortholog	INTERACTOR OF CONSTITUTIVE ACTIVE ROPS 1 (PTHR34224:SF8)
ARATH|TAIR=AT1G49560|UniProtKB=Q9FX84	AT1G49560	mRNA_41007	-1.53236	0.00287052	-1.93616	0.00350108	-1.99148	0.000285502	Uncharacterized protein At5g54585;At5g54585;ortholog	SUBFAMILY NOT NAMED (PTHR35318:SF2)
ARATH|TAIR=AT1G49620|UniProtKB=Q94CL9	AT1G49620	mRNA_64018	-1.42033	0.0139211	-1.62836	0.0491957	-1.4289	0.0220456	Monooxygenase 3;MO3;ortholog	MONOOXYGENASE 2-RELATED (PTHR45934:SF6)	oxygenase(PC00177)
ARATH|TAIR=AT1G49770|UniProtKB=Q9FXA3	AT1G49770	mRNA_168493	-4.06918	0.00170565	-4.11918	0.00244891	-3.99362	0.00461365	ARM repeat superfamily protein;At3g08943;ortholog	ARM REPEAT SUPERFAMILY PROTEIN (PTHR10527:SF60)	transfer/carrier protein(PC00219);transporter(PC00227)
ARATH|Gene=AT1G49870|UniProtKB=Q9C6C7	AT1G49870	mRNA_45888	-5.80483	8.45976e-07	-4.29326	0.0286938	-5.00119	0.00165577	Pentatricopeptide repeat-containing protein At1g01970;At1g01970;ortholog	SUBFAMILY NOT NAMED (PTHR46862:SF3)
ARATH|TAIR=AT1G49890|UniProtKB=Q94AI1	AT1G49890	mRNA_45891	-2.19321	7.04964e-06	-2.19048	9.77691e-05	-2.21923	4.68876e-06	Glutamate receptor 3.3;GLR3.3;ortholog	GLUTAMATE RECEPTOR 3.3 (PTHR18966:SF447)
ARATH|TAIR=AT1G49920|UniProtKB=Q9C702	AT1G49920	mRNA_107934	-3.15048	0.0392518	-5.49621	0.0204966	-5.18947	0.0337992	SKU5 similar 3;sks3;ortholog	SKU5 SIMILAR 3 (PTHR11709:SF58)	oxidase(PC00175)
ARATH|TAIR=AT1G49970|UniProtKB=Q9XJ35	AT1G49970	mRNA_4320	-1.08943	0.0168058	-1.05808	0.00207329	-1.42262	4.40953e-06	Phosphoenolpyruvate carboxylase kinase 2;PPCK2;ortholog	PHOSPHOENOLPYRUVATE CARBOXYLASE KINASE 2 (PTHR24349:SF352)	non-motor microtubule binding protein(PC00166);non-receptor serine/threonine protein kinase(PC00167)
ARATH|TAIR=AT1G49975|UniProtKB=Q8LFL5	AT1G49975	mRNA_71099	-3.23231	1.16501e-05	-3.81587	2.02478e-07	-3.54329	8.49608e-07	Acyl-CoA N-acyltransferases (NAT) superfamily protein;At1g72030;ortholog	ACYL-COA N-ACYLTRANSFERASES (NAT) SUPERFAMILY PROTEIN (PTHR42919:SF20)	acetyltransferase(PC00038)
ARATH|TAIR=AT1G50020|UniProtKB=Q9LPM3	AT1G50020	mRNA_22846	-1.28633	0.00112182	-1.67203	1.21153e-05	-1.63176	0.000116858	Protein phosphatase 2C 57;PPH1;ortholog	PROTEIN PHOSPHATASE 2C 57 (PTHR13832:SF589)	kinase inhibitor(PC00139);protein phosphatase(PC00195)
ARATH|TAIR=AT1G50180|UniProtKB=Q9SX38	AT1G50180	mRNA_30537	-1.42142	0.0108977	-5.82831	0.0014212	-4.60475	0.0399205	BED zinc finger and hAT dimerization domain-containing protein;At1g18560;ortholog	BED ZINC FINGER AND HAT DIMERIZATION DOMAIN-CONTAINING PROTEIN (PTHR23272:SF21)
ARATH|TAIR=AT1G50240|UniProtKB=Q2QAV0	AT1G50240	mRNA_13568	-4.26474	0.000119831	-3.57996	0.0110583	-3.29688	0.0383599	Cadmium/zinc-transporting ATPase HMA2;HMA2;ortholog	CADMIUM/ZINC-TRANSPORTING ATPASE HMA2 (PTHR43338:SF3)	cation transporter(PC00068);hydrolase(PC00121);ion channel(PC00133)
ARATH|TAIR=AT1G50250|UniProtKB=Q39102	AT1G50250	mRNA_14428	-1.48985	0.00358904	-1.49268	8.88495e-05	-1.58195	0.00497481	ATP-dependent Clp protease proteolytic subunit-related protein 1, chloroplastic;CLPR1;ortholog	ATP-DEPENDENT CLP PROTEASE PROTEOLYTIC SUBUNIT-RELATED PROTEIN 1, CHLOROPLASTIC (PTHR10381:SF55)	serine protease(PC00203)
ARATH|TAIR=AT1G50320|UniProtKB=Q8LD49	AT1G50320	mRNA_3624	-2.31281	1.68151e-06	-2.81518	1.07476e-06	-2.97366	7.43318e-10	DNA-directed RNA polymerase subunit beta, putative (DUF630 and DUF632);At4g35240;ortholog	RNA POLYMERASE SUBUNIT BETA, PUTATIVE (DUF630 AND DUF632)-RELATED (PTHR21450:SF41)
ARATH|TAIR=AT1G50450|UniProtKB=Q94BZ0	AT1G50450	mRNA_73000	-3.51214	1.07341e-11	-3.65795	1.5505e-10	-4.0338	6.56738e-11	Zinc finger (C3HC4-type RING finger) family protein;At3g27330;ortholog	ZINC FINGER (C3HC4-TYPE RING FINGER) FAMILY PROTEIN (PTHR21461:SF53)
ARATH|TAIR=AT1G50460|UniProtKB=Q9LPS1	AT1G50460	mRNA_80241	-5.36765	0.0249095	-5.22399	0.0322401	-8.15471	6.05135e-08	Very-long-chain (3R)-3-hydroxyacyl-CoA dehydratase PASTICCINO 2;PAS2;ortholog	VERY-LONG-CHAIN (3R)-3-HYDROXYACYL-COA DEHYDRATASE (PTHR11035:SF3)
ARATH|TAIR=AT1G50590|UniProtKB=Q9LPS9	AT1G50590	mRNA_85315	-5.50207	6.85071e-06	-5.64035	2.10231e-06	-5.77993	4.06093e-07	Threonine dehydratase biosynthetic, chloroplastic;OMR1;ortholog	THREONINE DEHYDRATASE, MITOCHONDRIAL (PTHR43714:SF1)	deaminase(PC00088);dehydratase(PC00091);epimerase/racemase(PC00096)
ARATH|TAIR=AT1G50660|UniProtKB=Q9LPT5	AT1G50660	mRNA_124186	-4.66653	0.0274168	-5.81036	0.00149434	-5.86997	0.00125533	Receptor-like protein kinase HSL1;HSL1;ortholog	RECEPTOR-LIKE PROTEIN KINASE HSL1 (PTHR27000:SF215)
ARATH|TAIR=AT1G50710|UniProtKB=Q8GYM3	AT1G50710	mRNA_134988	-8.02766	4.16284e-07	-8.24284	4.78381e-07	-8.13787	7.08065e-08	Soluble inorganic pyrophosphatase 6, chloroplastic;PPA6;ortholog	INORGANIC PYROPHOSPHATASE (PTHR10286:SF3)	pyrophosphatase(PC00196)
ARATH|TAIR=AT1G50732|UniProtKB=F4I6L1	AT1G50732	mRNA_125822	-1.56304	0.000563824	-1.54527	0.000348713	-1.51651	0.000253924	Heavy metal-associated isoprenylated plant protein 39;HIPP39;ortholog	HEAVY METAL-ASSOCIATED ISOPRENYLATED PLANT PROTEIN 15-RELATED (PTHR45811:SF35)
ARATH|TAIR=AT1G50790|UniProtKB=Q9C6J9	AT1G50790	mRNA_100712	-3.72745	0.0135721	-3.82406	0.0120682	-3.63918	0.0104671	LOW protein: ATP-dependent RNA helicase-like protein;At1g15260;ortholog	LOW PROTEIN: ATP-DEPENDENT RNA HELICASE-LIKE PROTEIN (PTHR35461:SF4)
ARATH|TAIR=AT1G50900|UniProtKB=Q8VY88	AT1G50900	mRNA_145524	-3.04788	2.79189e-19	-2.77894	1.78438e-22	-3.10851	1.37141e-37	SWIB complex BAF60b domain-containing protein;At4g22360;ortholog	SWIB COMPLEX BAF60B DOMAIN-CONTAINING PROTEIN (PTHR13844:SF54)	chromatin/chromatin-binding protein(PC00077)
ARATH|TAIR=AT1G50920|UniProtKB=Q9C6I8	AT1G50920	mRNA_22378	-5.36568	0.0247418	-5.23753	0.0316438	-8.09999	9.46516e-08	Methionine gamma-lyase;MGL;ortholog	CYSTATHIONINE BETA LYASE (PTHR11808:SF72)	lyase(PC00144)
ARATH|TAIR=AT1G51060|UniProtKB=Q9C681	AT1G51060	mRNA_3159	-2.64007	0.000195524	-2.04681	0.0382127	-2.00678	0.0344427	Vesicle-associated membrane protein 713;VAMP713;ortholog	VESICLE-ASSOCIATED MEMBRANE PROTEIN 713 (PTHR21136:SF177)
ARATH|TAIR=AT1G51080|UniProtKB=Q9C683	AT1G51080	mRNA_57397	-2.78978	1.43908e-05	-2.76377	3.52332e-05	-3.04462	3.47419e-07	Transcription factor LHW;LHW;ortholog	TRANSCRIPTION FACTOR LHW (PTHR46196:SF4)
ARATH|TAIR=AT1G51100|UniProtKB=Q9C685	AT1G51100	mRNA_33778	-2.47738	0.00414534	-2.90259	0.000204247	-2.82034	0.000432947	Cellulose synthase A catalytic subunit 6 [UDP-forming];CESA6;ortholog	CELLULOSE SYNTHASE A CATALYTIC SUBUNIT 6 [UDP-FORMING] (PTHR13301:SF159)
ARATH|TAIR=AT1G51110|UniProtKB=Q8LAP6	AT1G51110	mRNA_15633	-4.42692	1.86507e-15	-5.2222	1.34e-12	-5.26631	4.38269e-15	Rieske (2Fe-2S) domain-containing protein;PSB33;ortholog	RIESKE (2FE-2S) DOMAIN-CONTAINING PROTEIN (PTHR43456:SF2)
ARATH|TAIR=AT1G51140|UniProtKB=Q9C690	AT1G51140	mRNA_12215	-1.32251	0.00241969	-1.39088	0.00312474	-1.4008	0.000492082	Probable LRR receptor-like serine/threonine-protein kinase At1g14390;At1g14390;ortholog	SUBFAMILY NOT NAMED (PTHR27003:SF313)
ARATH|TAIR=AT1G51310|UniProtKB=F4I824	AT1G51310	mRNA_140469	-7.88836	1.74151e-07	-7.81911	3.9844e-07	-7.95343	1.34487e-07	APO protein 2, chloroplastic;APO2;ortholog	APO PROTEIN 2, CHLOROPLASTIC (PTHR10388:SF15)
ARATH|TAIR=AT1G51540|UniProtKB=Q84VX7	AT1G51540	mRNA_6133	-1.88909	0.00931129	-2.43953	0.00697754	-2.00059	0.0134181	Photosystem II reaction center W protein, chloroplastic;PSBW;ortholog	PHOTOSYSTEM II REACTION CENTER W PROTEIN, CHLOROPLASTIC (PTHR34552:SF1)
ARATH|Gene=AT1G52150|UniProtKB=Q9ZU11	AT1G52150	mRNA_29739	-1.81669	0.000203464	-1.90721	0.00258282	-1.61303	0.00423623	Cytosolic sulfotransferase 3;SOT3;ortholog	CYTOSOLIC SULFOTRANSFERASE 3 (PTHR11783:SF173)
ARATH|TAIR=AT1G52190|UniProtKB=Q9M817	AT1G52190	mRNA_29988	-6.03877	0.000867007	-5.57637	0.00695445	-5.4746	0.00478009	Gibberellin-regulated protein 9;GASA9;ortholog	GIBBERELLIN-REGULATED PROTEIN 9 (PTHR23201:SF20)
ARATH|TAIR=AT1G52220|UniProtKB=Q9M812	AT1G52220	mRNA_187166	-1.662	0.000160305	-1.0266	0.0215541	-1.15393	0.00615157	Myelin-associated oligodendrocyte basic protein;At1g54520;ortholog	MYELIN-ASSOCIATED OLIGODENDROCYTE BASIC PROTEIN (PTHR33975:SF2)
ARATH|TAIR=AT1G52230|UniProtKB=Q9SUI6	AT1G52230	mRNA_120389	-4.25349	7.60162e-14	-4.77043	4.41612e-19	-4.47673	1.68719e-13	Probable indole-3-pyruvate monooxygenase YUCCA10;YUC10;ortholog	INDOLE-3-PYRUVATE MONOOXYGENASE YUCCA10-RELATED (PTHR43539:SF35)	oxygenase(PC00177)
ARATH|Gene=AT1G52240|UniProtKB=Q9M811	AT1G52240	mRNA_166230	-3.36319	0.000772829	-3.07055	0.00196331	-2.59474	0.044125	Peroxidase 47;PER47;ortholog	PEROXIDASE 47 (PTHR31235:SF22)
ARATH|TAIR=AT1G52280|UniProtKB=Q9C820	AT1G52280	mRNA_118754	-1.09634	0.0148176	-1.25544	0.00175567	-1.38149	0.000629891	Beta-galactosidase 16;BGAL16;ortholog	BETA-GALACTOSIDASE 16 (PTHR23421:SF149)	galactosidase(PC00104)
ARATH|TAIR=AT1G52340|UniProtKB=Q9C826	AT1G52340	mRNA_155423	-2.00659	1.48749e-14	-2.21131	5.19728e-14	-1.21085	0.0395969	Aminodeoxychorismate synthase, chloroplastic;ADCS;ortholog	AMINODEOXYCHORISMATE SYNTHASE (PTHR11236:SF18)
ARATH|Gene=AT1G52420|UniProtKB=Q9SSP6	AT1G52420	mRNA_41272	-1.98936	0.00121326	-1.97315	0.00467016	-2.03419	0.00442244	Solanesyl diphosphate synthase 1;SPS1;ortholog	SOLANESYL DIPHOSPHATE SYNTHASE 1 (PTHR12001:SF18)
ARATH|TAIR=AT1G52500|UniProtKB=O80358	AT1G52500	mRNA_98406	-7.41117	8.41185e-06	-5.18575	0.034419	-1.34606	0.000131894	GrpE protein homolog;At1g36390;ortholog	GRPE PROTEIN HOMOLOG (PTHR21237:SF4)
ARATH|Gene=AT1G52510|UniProtKB=Q8VZ57	AT1G52510	mRNA_31701	-2.38045	0.00358003	-2.1788	0.000747805	-3.29396	1.03941e-05	Phenylalanine ammonia-lyase 1;PAL1;ortholog	PHENYLALANINE AMMONIA-LYASE 1 (PTHR10362:SF43)
ARATH|TAIR=AT1G52540|UniProtKB=Q8LDB7	AT1G52540	mRNA_169328	-1.69474	5.65256e-07	-1.54144	3.50839e-06	-1.86631	7.14683e-10	Bidirectional sugar transporter SWEET12;SWEET12;ortholog	BIDIRECTIONAL SUGAR TRANSPORTER SWEET12 (PTHR10791:SF140)
ARATH|TAIR=AT1G52590|UniProtKB=Q9SSR1	AT1G52590	mRNA_120258	-2.716	1.8151e-05	-3.52656	3.69792e-05	-1.83974	0.044043	At2g44300;AtXYP10;ortholog	PROTEIN YLS3 (PTHR33044:SF94)
ARATH|Gene=AT1G52630|UniProtKB=Q8RY81	AT1G52630	mRNA_5399	-4.26945	1.34864e-18	-4.92291	5.04689e-20	-4.87643	1.78231e-21	Serine carboxypeptidase-like 45;SCPL45;ortholog	SERINE CARBOXYPEPTIDASE-LIKE 45 (PTHR11802:SF22)	serine protease(PC00203)
ARATH|Gene_OrderedLocusName=At1g52700|UniProtKB=A0A1P8AQT5	AT1G52700	mRNA_36428	-4.11982	5.48758e-10	-3.71519	1.65757e-06	-4.11014	4.6459e-09	Zinc finger CCCH domain-containing protein 55;At5g12440;ortholog	ZINC FINGER CCCH DOMAIN-CONTAINING PROTEIN 55 (PTHR24009:SF20)	ribonucleoprotein(PC00201)
ARATH|TAIR=AT1G52770|UniProtKB=Q9C941	AT1G52770	mRNA_108578	-4.62129	7.61237e-06	-4.30292	7.76511e-05	-4.40174	4.9967e-05	F1C9.29 protein;F1C9.29;ortholog	F1C9.29 PROTEIN-RELATED (PTHR21576:SF73)
ARATH|TAIR=AT1G52910|UniProtKB=Q9C930	AT1G52910	mRNA_23403	-1.41819	0.00110099	-1.73049	3.38886e-05	-1.70135	6.40677e-05	Prolylcarboxypeptidase-like protein;MRN17.9;ortholog	PROLYLCARBOXYPEPTIDASE-LIKE PROTEIN-RELATED (PTHR11010:SF47)	serine protease(PC00203)
ARATH|TAIR=AT1G53050|UniProtKB=Q9LNN0	AT1G53050	mRNA_44855	-1.23084	0.000117044	-1.28856	0.0131186	-1.15409	0.00478921	Transcription termination factor MTERF9, chloroplastic;MTERF9;ortholog	TRANSCRIPTION TERMINATION FACTOR 3, MITOCHONDRIAL (PTHR13068:SF3)
ARATH|TAIR=AT1G53140|UniProtKB=F4HPR5	AT1G53140	mRNA_44884	-5.10223	1.37634e-06	-4.10603	0.00526939	-4.20464	0.00315101	S-type anion channel SLAH3;SLAH3;ortholog	S-TYPE ANION CHANNEL SLAH3 (PTHR31269:SF2)
ARATH|TAIR=AT1G53250|UniProtKB=F4HPT1	AT1G53250	mRNA_114213	-2.37712	8.48301e-09	-2.66807	1.56968e-14	-2.5356	2.05178e-13	Katanin p80 WD40 repeat-containing subunit B1 homolog;DWA3;ortholog	KATANIN P80 WD40 REPEAT-CONTAINING SUBUNIT B1 HOMOLOG (PTHR19845:SF15)
ARATH|TAIR=AT1G53270|UniProtKB=Q9MAH4	AT1G53270	mRNA_157421	-4.59849	0.00395213	-5.18195	1.99916e-05	-4.76786	0.000106898	Kinase with adenine nucleotide alpha hydrolases-like domain-containing protein;At1g77280;ortholog	KINASE WITH ADENINE NUCLEOTIDE ALPHA HYDROLASES-LIKE DOMAIN-CONTAINING PROTEIN (PTHR27001:SF500)
ARATH|TAIR=AT1G53300|UniProtKB=Q9MAH1	AT1G53300	mRNA_177322	-1.93362	4.11188e-06	-2.00682	0.000151811	-1.95826	4.94449e-06	At3g19650;At3g19650;ortholog	SUBFAMILY NOT NAMED (PTHR36364:SF1)
ARATH|TAIR=AT1G53310|UniProtKB=Q9MAH0	AT1G53310	mRNA_19153	-3.15951	1.05226e-08	-3.68707	1.67265e-13	-3.58389	9.6475e-10	AT3G60340 protein;F27H5_130;ortholog	PALMITOYL-PROTEIN THIOESTERASE 1 (PTHR11247:SF8)	esterase(PC00097)
ARATH|TAIR=AT1G53520|UniProtKB=Q9C8L2	AT1G53520	mRNA_38320	-2.92877	4.3953e-12	-2.64388	3.93665e-12	-3.14668	7.50351e-26	Casein kinase II subunit beta-3;CKB3;ortholog	CASEIN KINASE II SUBUNIT BETA-3 (PTHR11740:SF22)	kinase modulator(PC00140)
ARATH|Gene=AT1G53770|UniProtKB=Q501D6	AT1G53770	mRNA_95853	-1.56997	2.21093e-06	-1.8187	3.14845e-07	-1.95314	2.33714e-09	Tetratricopeptide repeat (TPR)-like superfamily protein;At1g01320;ortholog	TETRATRICOPEPTIDE REPEAT (TPR)-LIKE SUPERFAMILY PROTEIN (PTHR12601:SF17)	translation initiation factor(PC00224)
ARATH|Gene=AT1G53800|UniProtKB=B9DHC9	AT1G53800	mRNA_85369	-2.0158	2.00408e-06	-1.97249	1.38416e-07	-2.38952	2.41691e-20	Ubiquitin system component Cue protein;At5g32440;ortholog	UBIQUITIN SYSTEM COMPONENT CUE PROTEIN (PTHR31245:SF1)
ARATH|TAIR=AT1G53920|UniProtKB=Q9SSA7	AT1G53920	mRNA_32971	-6.83461	6.91172e-05	-6.07519	0.000865071	-5.30856	0.0279988	Transcription factor MYB27;MYB27;ortholog	TRANSCRIPTION FACTOR MYB27 (PTHR45675:SF8)
ARATH|TAIR=AT1G54050|UniProtKB=Q9SYG1	AT1G54050	mRNA_95870	-2.09899	0.00605773	-2.1191	0.00382331	-2.24412	0.000898839	Biotin carboxylase, chloroplastic;CAC2;ortholog	BIOTIN CARBOXYLASE, CHLOROPLASTIC (PTHR42761:SF7)	ligase(PC00142)
ARATH|TAIR=AT1G54385|UniProtKB=Q5XVI1	AT1G54385	mRNA_16573	-8.43723	1.73369e-08	-7.58848	6.08233e-06	-3.40877	0.0152805	Eisosome protein;At1g04030;ortholog	EISOSOME PROTEIN (PTHR33318:SF3)
ARATH|TAIR=AT1G54500|UniProtKB=Q9SLI4	AT1G54500	mRNA_51211	-3.08273	2.35077e-08	-3.42643	2.59649e-10	-3.37759	2.12746e-10	Translation factor GUF1 homolog, chloroplastic;At5g08650;ortholog	TRANSLATION FACTOR GUF1 HOMOLOG, CHLOROPLASTIC (PTHR43512:SF1)	G-protein(PC00020);hydrolase(PC00121);translation elongation factor(PC00222);translation initiation factor(PC00224)
ARATH|TAIR=AT1G54510|UniProtKB=Q9SLI2	AT1G54510	mRNA_14152	-5.89543	0.00140732	-3.55987	0.000611914	-8.68592	1.04098e-08	FAD/NAD(P)-binding oxidoreductase family protein;PDE327;ortholog	FAD/NAD(P)-BINDING OXIDOREDUCTASE FAMILY PROTEIN (PTHR42842:SF3)
ARATH|TAIR=AT1G54520|UniProtKB=Q8RWI0	AT1G54520	mRNA_51206	-2.69139	1.18955e-06	-3.07869	3.63631e-08	-3.12918	3.9355e-08	Peroxidase 19;PER19;ortholog	PEROXIDASE 19 (PTHR31235:SF56)
ARATH|TAIR=AT1G54570|UniProtKB=Q9ZVN2	AT1G54570	mRNA_9092	-4.83725	0.0256572	-5.60975	0.00280059	-6.26075	0.000362858	30S ribosomal protein S9, chloroplastic;RPS9;ortholog	30S RIBOSOMAL PROTEIN S9, CHLOROPLASTIC (PTHR21569:SF17)
ARATH|TAIR=AT1G54690|UniProtKB=Q9S9K7	AT1G54690	mRNA_65740	-5.79342	2.84129e-07	-4.61797	0.0010859	-2.86196	0.0193834	Translation initiation factor IF3-4, chloroplastic;IF3-4;ortholog	TRANSLATION INITIATION FACTOR IF-3, MITOCHONDRIAL (PTHR10938:SF0)	translation initiation factor(PC00224)
ARATH|TAIR=AT1G54730|UniProtKB=Q3ECP7	AT1G54730	mRNA_70799	-2.28068	0.0207911	-2.84831	0.00324515	-3.02577	0.000574591	Probable pectate lyase 18;At4g24780;ortholog	PECTATE LYASE 18-RELATED (PTHR31683:SF111)
ARATH|TAIR=AT1G54780|UniProtKB=Q9ZVL6	AT1G54780	mRNA_44262	-2.0696	1.42155e-05	-2.14428	5.33991e-10	-2.32299	6.84952e-08	Pentatricopeptide repeat-containing protein At5g04810, chloroplastic;PPR4;ortholog	SUBFAMILY NOT NAMED (PTHR45613:SF205)
ARATH|TAIR=AT1G54820|UniProtKB=F4HYK7	AT1G54820	mRNA_42125	-5.43337	9.52341e-20	-5.27242	5.75426e-11	-5.25814	0.0312506	Homeobox-leucine zipper protein HAT3;HAT3;ortholog	HOMEOBOX-LEUCINE ZIPPER PROTEIN HAT3 (PTHR45714:SF11)
ARATH|TAIR=AT1G55110|UniProtKB=Q8H1F5	AT1G55110	mRNA_84512	-1.1941	0.00688589	-2.17849	0.0283985	-1.05623	0.017941	Peptidyl-prolyl cis-trans isomerase CYP19-4;CYP19-4;ortholog	PEPTIDYL-PROLYL CIS-TRANS ISOMERASE CYP19-4 (PTHR11071:SF430)
ARATH|TAIR=AT1G55230|UniProtKB=Q9C893	AT1G55230	mRNA_112561	-4.53585	3.8955e-19	-4.22754	9.28117e-08	-4.76261	1.5205e-11	UDP-D-apiose/UDP-D-xylose synthase 2;AXS2;ortholog	UDP-D-APIOSE/UDP-D-XYLOSE SYNTHASE 1-RELATED (PTHR43245:SF25)	dehydratase(PC00091);epimerase/racemase(PC00096);oxidoreductase(PC00176)
ARATH|TAIR=AT1G55290|UniProtKB=Q9C899	AT1G55290	mRNA_117265	-4.40292	5.36098e-25	-4.46497	2.53645e-27	-4.76424	8.88156e-36	Chlorophyll a-b binding protein 4, chloroplastic;LHCA4;ortholog	CHLOROPHYLL A-B BINDING PROTEIN 4, CHLOROPLASTIC (PTHR21649:SF4)
ARATH|Gene=AT1G55340|UniProtKB=Q6NKU3	AT1G55340	mRNA_79020	-1.00445	0.0295974	-1.4707	0.0175244	-1.03788	0.0121808	UDP-glycosyltransferase 72E3;UGT72E3;ortholog	UDP-GLYCOSYLTRANSFERASE 72E2-RELATED (PTHR11926:SF1238)
ARATH|TAIR=AT1G55360|UniProtKB=Q9C8A7	AT1G55360	mRNA_18770	-2.06367	0.000217252	-1.853	0.0254063	-1.58793	0.0287738	NTF2-like protein;NTL;ortholog	NTF2-LIKE PROTEIN (PTHR12612:SF29)
ARATH|TAIR=AT1G55370|UniProtKB=Q9C503	AT1G55370	mRNA_16570	-4.94153	4.66012e-05	-4.36957	0.0109365	-4.69299	0.00155412	Uncharacterized protein;TRM34;ortholog	SUBFAMILY NOT NAMED (PTHR34282:SF2)
ARATH|TAIR=AT1G55480|UniProtKB=Q94BS2	AT1G55480	mRNA_61731	-3.4077	1.0638e-12	-3.76643	3.78249e-15	-3.96766	5.22508e-15	Chloroplast processing peptidase;PLSP1;ortholog	CHLOROPLAST PROCESSING PEPTIDASE (PTHR43390:SF9)	serine protease(PC00203)
ARATH|TAIR=AT1G55490|UniProtKB=P21240	AT1G55490	mRNA_99603	-1.90969	2.89529e-05	-1.64047	0.000626989	-1.84945	2.10906e-05	Nicotinamidase 2;NIC2;ortholog	NICOTINAMIDASE 2-RELATED (PTHR43540:SF6)	hydrolase(PC00121)
ARATH|TAIR=AT1G55670|UniProtKB=Q9S7N7	AT1G55670	mRNA_46271	-5.24308	3.35457e-16	-5.47366	8.63533e-16	-5.33724	6.17319e-15	ARM repeat superfamily protein;At5g11550;ortholog	ARM REPEAT SUPERFAMILY PROTEIN (PTHR47873:SF1)
ARATH|Gene=AT1G55690|UniProtKB=Q501H5	AT1G55690	mRNA_91814	-1.89588	0.0371806	-1.83504	0.00690938	-6.12279	0.000609211	Very-long-chain enoyl-CoA reductase;ECR;ortholog	SC2 (PTHR10556:SF28)	dehydrogenase(PC00092)
ARATH|TAIR=AT1G55810|UniProtKB=Q8VYB2	AT1G55810	mRNA_138250	-10.3985	1.34071e-29	-10.8924	7.24146e-33	-10.9732	2.79446e-34	LRR receptor-like serine/threonine-protein kinase FEI 2;FEI2;ortholog	LRR RECEPTOR-LIKE SERINE/THREONINE-PROTEIN KINASE FEI 2 (PTHR27006:SF151)
ARATH|TAIR=AT1G55920|UniProtKB=Q42588	AT1G55920	mRNA_55417	-2.99107	3.27386e-10	-2.48237	2.26224e-06	-2.90288	1.93932e-09	Alpha/beta-Hydrolases superfamily protein;At3g14360;ortholog	ALPHA/BETA-HYDROLASES SUPERFAMILY PROTEIN (PTHR46086:SF3)
ARATH|TAIR=AT1G55930|UniProtKB=Q84R21	AT1G55930	mRNA_18283	-2.10709	0.0425315	-1.45472	0.0178935	-2.93342	4.62379e-18	Acyl carrier protein 4, chloroplastic;ACP4;ortholog	ACYL CARRIER PROTEIN 4, CHLOROPLASTIC (PTHR46153:SF11)
ARATH|TAIR=AT1G56050|UniProtKB=F4I3J0	AT1G56050	mRNA_13633	-3.71972	6.99974e-11	-3.78936	2.55765e-18	-4.23376	1.0483e-15	Photosynthetic NDH subunit of subcomplex B 3, chloroplastic;PNSB3;ortholog	PHOTOSYNTHETIC NDH SUBUNIT OF SUBCOMPLEX B 3, CHLOROPLASTIC (PTHR23426:SF27)
ARATH|Gene=AT1G56190|UniProtKB=P50318	AT1G56190	mRNA_7095	-2.79479	1.84823e-07	-3.27978	3.71334e-10	-3.62551	1.50712e-10	LRR receptor-like serine/threonine-protein kinase ERL1;ERL1;ortholog	LRR RECEPTOR-LIKE SERINE/THREONINE-PROTEIN KINASE ERL1-RELATED (PTHR27000:SF598)
ARATH|TAIR=AT1G56210|UniProtKB=Q9C7J6	AT1G56210	mRNA_24702	-1.77699	1.5717e-07	-1.3349	0.0404199	-1.38956	0.00350328	Digalactosyldiacylglycerol synthase 2, chloroplastic;DGD2;ortholog	DIGALACTOSYLDIACYLGLYCEROL SYNTHASE 2, CHLOROPLASTIC (PTHR46132:SF1)
ARATH|EnsemblGenome=AT1G56460|UniProtKB=Q9C7X2	AT1G56460	mRNA_25095	-2.39525	2.74553e-05	-2.79759	1.6532e-06	-2.66996	7.78778e-06	Pentatricopeptide repeat-containing protein At5g48730, chloroplastic;At5g48730;ortholog	SUBFAMILY NOT NAMED (PTHR45613:SF198)
ARATH|TAIR=AT1G56500|UniProtKB=Q8VZ10	AT1G56500	mRNA_19219	-2.24101	1.42861e-08	-2.64072	3.39689e-05	-3.02371	2.30933e-06	Plant transposase (Ptta/En/Spm family);At1g40087;ortholog	PLANT TRANSPOSASE (PTTA/EN/SPM FAMILY) (PTHR33144:SF16)
ARATH|TAIR=AT1G56720|UniProtKB=Q7Y229	AT1G56720	mRNA_73288	-1.54024	0.00244307	-1.70712	0.000266144	-2.43396	0.0286521	ATP-dependent zinc metalloprotease FTSH 12, chloroplastic;FTSH12;ortholog	ATP-DEPENDENT ZINC METALLOPROTEASE FTSH 12, CHLOROPLASTIC (PTHR43655:SF19)	metalloprotease(PC00153)
ARATH|TAIR=AT1G57770|UniProtKB=Q9FVR9	AT1G57770	mRNA_140321	-3.60226	0.0332933	-3.52184	0.0461538	-4.41791	0.00167228	Protein ECERIFERUM 3;CER3;ortholog	PROTEIN ECERIFERUM 3 (PTHR11863:SF66)	oxidase(PC00175)
ARATH|TAIR=AT1G58060|UniProtKB=F4I9Q5	AT1G58060	mRNA_11006	-5.85228	0.00203931	-5.40164	0.00607233	-5.82116	0.00178041	Beta-glucosidase 1;BGLU1;ortholog	BETA-GLUCOSIDASE 1-RELATED (PTHR10353:SF150)
ARATH|TAIR=AT1G58070|UniProtKB=Q9C6F8	AT1G58070	mRNA_11000	-5.72397	0.0015692	-5.38701	0.00783047	-6.05054	0.000788612	Magnesium-chelatase subunit ChlH, chloroplastic;CHLH;ortholog	MAGNESIUM-CHELATASE SUBUNIT CHLH, CHLOROPLASTIC (PTHR44119:SF1)
ARATH|TAIR=AT1G58100|UniProtKB=Q9C518	AT1G58100	mRNA_14234	-1.47239	0.00499633	-1.1563	0.0082528	-1.41317	0.000286068	At1g32160/F3C3_6;At1g32160;ortholog	SUBFAMILY NOT NAMED (PTHR31808:SF2)
ARATH|Gene=AT1G58280|UniProtKB=F4IBB2	AT1G58280	mRNA_157018	-2.18448	0.0385176	-2.30687	0.00161585	-2.72664	0.00322074	Leucine-rich repeat receptor-like protein kinase PXC1;PXC1;ortholog	LEUCINE-RICH REPEAT RECEPTOR-LIKE PROTEIN KINASE PXC1 (PTHR27008:SF44)
ARATH|TAIR=AT1G58290|UniProtKB=P42804	AT1G58290	mRNA_108735	-3.07314	4.75894e-09	-3.58078	4.8089e-15	-3.58572	3.70975e-12	Alpha-galactosidase 2;AGAL2;ortholog	ALPHA-GALACTOSIDASE 2 (PTHR11452:SF33)
ARATH|TAIR=AT1G58340|UniProtKB=Q9SLV0	AT1G58340	mRNA_146489	-4.49421	0.00075434	-4.80964	3.46267e-06	-4.98778	1.46888e-06	Alpha carbonic anhydrase 1, chloroplastic;ACA1;ortholog	ALPHA CARBONIC ANHYDRASE 1, CHLOROPLASTIC (PTHR18952:SF213)
ARATH|Gene_OrderedLocusName=At1g58370|UniProtKB=A0A1P8AWH8	AT1G58370	mRNA_156711	-5.30087	1.63557e-05	-4.15599	0.021013	-5.76712	1.79001e-06	Dynein light chain;At1g23220;ortholog	DYNEIN LIGHT CHAIN (PTHR11886:SF39)	enzyme modulator(PC00095);microtubule family cytoskeletal protein(PC00157)
ARATH|TAIR=AT1G58390|UniProtKB=Q8W474	AT1G58390	mRNA_143986	-6.64791	4.12651e-05	-7.02054	1.44311e-05	-7.44475	1.8897e-06	Probable inactive shikimate kinase like 2, chloroplastic;SKL2;ortholog	INACTIVE SHIKIMATE KINASE LIKE 2, CHLOROPLASTIC-RELATED (PTHR21087:SF23)	kinase(PC00137)
ARATH|TAIR=AT1G58440|UniProtKB=Q9SM02	AT1G58440	mRNA_7517	-1.93308	0.00126826	-2.28401	2.3892e-08	-2.27834	1.90972e-07	Thioredoxin-like protein CDSP32, chloroplastic;CDSP32;ortholog	THIOREDOXIN-LIKE PROTEIN CDSP32, CHLOROPLASTIC (PTHR47578:SF1)
ARATH|EnsemblGenome=AT1G58520|UniProtKB=A0A1P8ATL6	AT1G58520	mRNA_16926	-2.02921	0.0188498	-3.21044	0.000148759	-2.82399	0.00278777	AT4g04650 protein;At4g04650;ortholog	RNA-DIRECTED DNA POLYMERASE (REVERSE TRANSCRIPTASE)-RELATED FAMILY PROTEIN (PTHR33116:SF19)
ARATH|TAIR=AT1G59640|UniProtKB=Q0JXE7	AT1G59640	mRNA_159887	-1.16359	0.00933814	-1.41533	0.00726986	-1.53262	0.000928009	Probably inactive leucine-rich repeat receptor-like protein kinase At2g25790;At2g25790;ortholog	LEUCINE-RICH REPEAT SERINE/THREONINE-PROTEIN KINASE 1 (PTHR27000:SF661)
ARATH|Gene=AT1G59750|UniProtKB=Q8L7G0	AT1G59750	mRNA_122070	-1.46553	0.00302416	-1.56746	2.11787e-05	-1.62831	4.78728e-08	FAM91 carboxy-terminus protein;At1g35220;ortholog	PROTEIN FAM91A1 (PTHR28441:SF2)
ARATH|TAIR=AT1G59780|UniProtKB=Q9XIF0	AT1G59780	mRNA_54684	-1.06957	0.00258409	-2.94707	0.00521049	-2.5854	0.014654	Transcription factor bHLH120;BHLH120;ortholog	TRANSCRIPTION FACTOR BHLH120-RELATED (PTHR13935:SF103)	basic helix-loop-helix transcription factor(PC00055);nucleic acid binding(PC00171)
ARATH|TAIR=AT1G59840|UniProtKB=Q6NQK9	AT1G59840	mRNA_159615	-2.23691	0.0422048	-2.9131	0.00552462	-3.4293	0.000169907	Non-specific lipid transfer protein GPI-anchored 2;LTPG2;ortholog	NON-SPECIFIC LIPID TRANSFER PROTEIN GPI-ANCHORED 2 (PTHR33044:SF104)
ARATH|TAIR=AT1G59940|UniProtKB=Q9ZWS9	AT1G59940	mRNA_113312	-3.46612	0.000485948	-3.84831	4.47531e-05	-3.91358	7.28274e-06	Phosphate transporter PHO1 homolog 9;PHO1-H9;ortholog	XENOTROPIC AND POLYTROPIC RETROVIRUS RECEPTOR 1 (PTHR10783:SF4)	G-protein coupled receptor(PC00021)
ARATH|TAIR=AT1G59960|UniProtKB=Q9SXC0	AT1G59960	mRNA_27451	-1.95206	5.50998e-07	-2.52278	1.7969e-12	-2.48407	6.02428e-08	FAD synthetase 2, chloroplastic;RIBF2;ortholog	FAD SYNTHETASE 1, CHLOROPLASTIC-RELATED (PTHR12714:SF20)	methyltransferase(PC00155)
ARATH|Gene=AT1G60000|UniProtKB=Q9ZUJ3	AT1G60000	mRNA_71163	-2.61504	5.56258e-10	-2.78217	8.46919e-10	-2.93228	1.87767e-11	At1g68585;At1g68585;ortholog
ARATH|TAIR=AT1G60030|UniProtKB=Q0WPE9	AT1G60030	mRNA_51636	-3.43553	1.98077e-05	-2.96855	0.0160229	-4.35698	0.000335087	Tropinone reductase homolog At2g29260, chloroplastic;At2g29260;ortholog	SUBFAMILY NOT NAMED (PTHR42898:SF2)	dehydrogenase(PC00092);reductase(PC00198)
ARATH|TAIR=AT1G60060|UniProtKB=Q9ZUI7	AT1G60060	mRNA_144105	-4.64031	3.53399e-06	-4.66884	5.49456e-06	-4.76243	1.25733e-06	UPF0603 protein At1g54780, chloroplastic;At1g54780;ortholog	SUBFAMILY NOT NAMED (PTHR30373:SF2)
ARATH|TAIR=AT1G60160|UniProtKB=O80739	AT1G60160	mRNA_5833	-1.9124	1.34166e-06	-2.04281	8.03439e-06	-2.19928	3.93837e-08	Serine--glyoxylate aminotransferase;AGT1;ortholog	ALANINE--GLYOXYLATE AMINOTRANSFERASE 1 (PTHR21152:SF33)	transaminase(PC00216)
ARATH|TAIR=AT1G60230|UniProtKB=Q93XX3	AT1G60230	mRNA_77944	-1.70962	0.0215363	-1.14979	0.00184572	-1.37753	2.22699e-06	AT-hook motif nuclear-localized protein 9;AHL9;ortholog	AT-HOOK MOTIF NUCLEAR-LOCALIZED PROTEIN 9 (PTHR31500:SF9)
ARATH|TAIR=AT1G60390|UniProtKB=O80760	AT1G60390	mRNA_61484	-3.25516	2.84823e-11	-3.50906	2.64953e-09	-3.57949	1.11487e-08	Nascent polypeptide-associated complex subunit alpha-like protein 2;At3g49470;ortholog	NASCENT POLYPEPTIDE-ASSOCIATED COMPLEX SUBUNIT ALPHA-LIKE PROTEIN 2 (PTHR21713:SF20)	basic helix-loop-helix transcription factor(PC00055)
ARATH|TAIR=AT1G60550|UniProtKB=Q8GYN9	AT1G60550	mRNA_104590	-3.42907	0.0243765	-4.2079	0.00147168	-3.6532	0.00891275	AT5g54630/MRB17_13;MRB17.13;ortholog	SUBFAMILY NOT NAMED (PTHR31681:SF39)
ARATH|TAIR=AT1G60590|UniProtKB=O22699	AT1G60590	mRNA_51896	-5.84289	3.46114e-07	-6.1018	2.90141e-08	-6.19156	4.91417e-09	Cyclin-D1-1;CYCD1-1;ortholog	CYCLIN-D1-1 (PTHR10177:SF423)	kinase activator(PC00138)
ARATH|TAIR=AT1G60600|UniProtKB=Q0WUA3	AT1G60600	mRNA_157121	-2.53733	2.1967e-09	-2.68386	6.70203e-16	-2.86434	4.23968e-12	50S ribosomal protein L6, chloroplastic;RPL6;ortholog	54S RIBOSOMAL PROTEIN L6, MITOCHONDRIAL (PTHR11655:SF14)
ARATH|Gene_OrderedLocusName=At1g60670|UniProtKB=Q94AP2	AT1G60670	mRNA_83271	-1.16093	0.000402745	-1.11349	0.044661	-1.10163	0.00131073	At1g77122;At1g77122;ortholog	SUBFAMILY NOT NAMED (PTHR34544:SF1)
ARATH|TAIR=AT1G60790|UniProtKB=Q8VYR3	AT1G60790	mRNA_52554	-1.98343	9.54317e-05	-3.48214	0.0216336	-3.17004	0.0377047	HMG-box (High mobility group) DNA-binding family protein;At5g05330;ortholog	HMG-BOX (HIGH MOBILITY GROUP) DNA-BINDING FAMILY PROTEIN (PTHR47658:SF2)
ARATH|TAIR=AT1G60800|UniProtKB=Q93ZS4	AT1G60800	mRNA_6890	-8.32184	1.75067e-08	-8.34626	6.62073e-08	-8.45003	4.10551e-08	Cyclin-dependent kinase inhibitor 1;KRP1;ortholog	CYCLIN-DEPENDENT KINASE INHIBITOR 1 (PTHR46776:SF9)
ARATH|TAIR=AT1G60870|UniProtKB=Q9C529	AT1G60870	mRNA_125333	-1.37461	0.000895621	-1.29971	0.0157622	-1.32333	0.00334973	T10F20.8 protein;At1g18070;ortholog	G1 TO S PHASE TRANSITION 1-RELATED (PTHR23115:SF36)	G-protein(PC00020);hydrolase(PC00121);translation elongation factor(PC00222);translation initiation factor(PC00224);translation release factor(PC00225)
ARATH|Gene=AT1G60890|UniProtKB=Q8RY89	AT1G60890	mRNA_53940	-5.02883	0.0415894	-5.67194	0.0150546	-4.96849	0.0468653	Protein STRUBBELIG-RECEPTOR FAMILY 3;SRF3;ortholog	PROTEIN STRUBBELIG-RECEPTOR FAMILY 1-RELATED (PTHR27001:SF773)
ARATH|TAIR=AT1G60940|UniProtKB=Q9C958	AT1G60940	mRNA_162129	-1.16151	0.0233064	-1.41571	0.000532548	-1.56032	0.000497049	Multiple organellar RNA editing factor 9, chloroplastic;MORF9;ortholog	MULTIPLE ORGANELLAR RNA EDITING FACTOR 9, CHLOROPLASTIC (PTHR31346:SF3)
ARATH|TAIR=AT1G61120|UniProtKB=Q93YV0	AT1G61120	mRNA_175763	-5.95646	0.00846965	-5.11971	0.038252	-6.45805	0.000325964	Tubulin beta-1 chain;TUBB1;ortholog	TUBULIN BETA-1 CHAIN-RELATED (PTHR11588:SF116)	tubulin(PC00228)
ARATH|Gene=AT1G61210|UniProtKB=F4HTH8	AT1G61210	mRNA_134189	-1.0624	0.0132139	-2.05517	0.0020085	-1.50141	0.00815575	Calcium-transporting ATPase 2, endoplasmic reticulum-type;ECA2;ortholog	CALCIUM-TRANSPORTING ATPASE SARCOPLASMIC/ENDOPLASMIC RETICULUM TYPE (PTHR42861:SF8)
ARATH|Gene=AT1G61250|UniProtKB=Q9M5P2	AT1G61250	mRNA_22084	-3.53032	4.34606e-05	-3.66661	4.89087e-07	-3.67175	1.60479e-06	At4g13500;At4g13500;ortholog	EXPRESSED PROTEIN (PTHR36343:SF1)
ARATH|TAIR=AT1G61350|UniProtKB=O64785	AT1G61350	mRNA_7877	-4.12941	3.22452e-08	-4.65072	5.02173e-08	-3.87862	9.2519e-07	At4g27620;At4g27620;ortholog	SUBFAMILY NOT NAMED (PTHR34462:SF1)
ARATH|TAIR=AT1G61520|UniProtKB=Q9SY97	AT1G61520	mRNA_28354	-5.31609	6.16783e-15	-5.85926	7.42014e-17	-5.87891	2.32269e-16	ABC transporter B family member 4;ABCB4;ortholog	ABC TRANSPORTER B FAMILY MEMBER 4 (PTHR24221:SF506)	cysteine protease(PC00081);serine protease(PC00203)
ARATH|TAIR=AT1G61550|UniProtKB=Q9SY95	AT1G61550	mRNA_100107	-2.34458	2.07531e-05	-3.86193	6.12138e-06	-3.90718	2.45242e-09	J domain-containing protein required for chloroplast accumulation response 1;JAC1;ortholog	J DOMAIN-CONTAINING PROTEIN REQUIRED FOR CHLOROPLAST ACCUMULATION RESPONSE 1 (PTHR23172:SF64)	chaperone(PC00072);non-receptor serine/threonine protein kinase(PC00167)
ARATH|TAIR=AT1G61600|UniProtKB=Q9SY90	AT1G61600	mRNA_6792	-5.08461	0.0133546	-5.1343	0.0207209	-5.24305	0.00906632	Putative E3 ubiquitin-protein ligase XBAT35;XBAT35;ortholog	E3 UBIQUITIN-PROTEIN LIGASE XBAT35-RELATED (PTHR24180:SF18)
ARATH|TAIR=AT1G61800|UniProtKB=Q94B38	AT1G61800	mRNA_21704	-8.41306	9.94971e-09	-9.49629	1.27118e-09	-7.51685	7.89749e-06	At4g02100;At4g02100;ortholog	T14P4.7 PROTEIN (PTHR46816:SF3)
ARATH|Gene=AT1G61820|UniProtKB=O80690	AT1G61820	mRNA_7320	-1.41377	0.00619511	-1.32263	0.0103592	-1.64383	0.000944559	Chlorophyll a-b binding protein 3, chloroplastic;LHCB3;ortholog	CHLOROPHYLL A-B BINDING PROTEIN 3, CHLOROPLASTIC (PTHR21649:SF7)
ARATH|Gene=AT1G61900|UniProtKB=Q8GUI4	AT1G61900	mRNA_144293	-1.69944	0.00749299	-1.61178	0.000199189	-1.97431	1.65983e-05	Protein kinase superfamily protein;At4g24810;ortholog	AARF DOMAIN-CONTAINING KINASE 1 (PTHR43173:SF12)	serine protease(PC00203)
ARATH|TAIR=AT1G62050|UniProtKB=Q94CF4	AT1G62050	mRNA_100298	-3.87041	8.20048e-11	-3.26759	0.00315355	-3.33607	0.000469886	ADP-glucose pyrophosphorylase family protein;F9E10.24;ortholog	MANNOSE-1-PHOSPHATE GUANYLTRANSFERASE ALPHA (PTHR22572:SF104)
ARATH|TAIR=AT1G62530|UniProtKB=Q1PFH6	AT1G62530	mRNA_160584	-5.25556	0.0298146	-2.35871	0.0149234	-7.61379	2.64579e-06	Protein CURVATURE THYLAKOID 1C, chloroplastic;CURT1C;ortholog	PROTEIN CURVATURE THYLAKOID 1C, CHLOROPLASTIC (PTHR33222:SF3)
ARATH|TAIR=AT1G62640|UniProtKB=P49243	AT1G62640	mRNA_51564	-1.47324	1.32112e-06	-1.32351	9.33185e-07	-1.63096	8.89675e-10	Zinc finger CCCH domain-containing protein 4;At1g07360;ortholog	ZINC FINGER CCCH DOMAIN-CONTAINING PROTEIN 4-RELATED (PTHR14089:SF12)	nuclease(PC00170)
ARATH|TAIR=AT1G62750|UniProtKB=Q9SI75	AT1G62750	mRNA_48177	-2.01831	0.000106917	-2.4008	6.06728e-08	-2.79931	9.92455e-10	2Fe-2S ferredoxin-like superfamily protein;At4g32590;ortholog	2FE-2S FERREDOXIN-LIKE SUPERFAMILY PROTEIN (PTHR23426:SF34)
ARATH|TAIR=AT1G62780|UniProtKB=Q8VY70	AT1G62780	mRNA_97496	-3.54951	5.88759e-16	-3.54765	2.69727e-14	-3.96662	3.10077e-20	S-protein homolog 14;SPH14;ortholog	F11M15.10 PROTEIN-RELATED (PTHR31232:SF40)
ARATH|TAIR=AT1G62850|UniProtKB=Q84JF2	AT1G62850	mRNA_138285	-2.49247	0.000269332	-1.12393	0.0120382	-1.31326	0.0103905	Paired amphipathic helix protein Sin3-like 3;SNL3;ortholog	SIN3A, ISOFORM G (PTHR12346:SF0)	chromatin/chromatin-binding protein(PC00077);deacetylase(PC00087);transcription factor(PC00218)
ARATH|TAIR=AT1G62910|UniProtKB=Q9LQ16	AT1G62910	mRNA_149593	-5.85815	0.00425375	-7.28008	3.11541e-05	-6.84572	7.17541e-05	B3 domain-containing protein At2g36080;ARF31;ortholog	SUBFAMILY NOT NAMED (PTHR31140:SF70)
ARATH|TAIR=AT1G62960|UniProtKB=Q9LQ10	AT1G62960	mRNA_14713	-8.97084	2.65087e-09	-10.033	1.31645e-11	-9.65369	6.64331e-10	DNA replication licensing factor MCM5;MCM5;ortholog	DNA REPLICATION LICENSING FACTOR MCM5 (PTHR11630:SF42)	DNA binding protein(PC00009)
ARATH|TAIR=AT1G62990|UniProtKB=Q9FPQ8	AT1G62990	mRNA_114668	-2.40212	3.70767e-06	-2.08088	0.000365152	-2.13651	6.09255e-05	Ethylene-responsive transcription factor ERF118;ERF118;ortholog	ETHYLENE-RESPONSIVE TRANSCRIPTION FACTOR ERF118 (PTHR31194:SF62)
ARATH|TAIR=AT1G63000|UniProtKB=Q9LQ04	AT1G63000	mRNA_114667	-1.17117	0.00479651	-1.15478	0.000288047	-1.50085	6.15509e-09	Peroxiredoxin-2E, chloroplastic;PRXIIE;ortholog	PEROXIREDOXIN-5, MITOCHONDRIAL (PTHR10430:SF16)
ARATH|TAIR=AT1G63200|UniProtKB=Q9CAM3	AT1G63200	mRNA_94115	-4.28971	0.0106933	-1.58302	0.00609236	-1.65542	0.00514033	Protein SENSITIVITY TO RED LIGHT REDUCED 1;SRR1;ortholog	SRR1-LIKE PROTEIN (PTHR28626:SF3)
ARATH|TAIR=AT1G63260|UniProtKB=F4I214	AT1G63260	mRNA_110567	-1.58004	0.0175269	-2.09026	0.0033802	-1.71154	0.0264263	At1g16880;F6I1.15;ortholog	SUBFAMILY NOT NAMED (PTHR35463:SF10)
ARATH|TAIR=AT1G63300|UniProtKB=Q9C8T4	AT1G63300	mRNA_47135	-2.75899	1.20588e-05	-2.63747	0.00123506	-2.99414	4.19417e-09	Transmembrane protein;At4g13150;ortholog	TRANSMEMBRANE PROTEIN (PTHR30353:SF0)
ARATH|EnsemblGenome=AT1G63410|UniProtKB=Q9SH27	AT1G63410	mRNA_9797	-7.27232	2.53827e-09	-8.22383	3.51829e-11	-8.54916	1.65541e-12	Magnesium/proton exchanger;MHX;ortholog	NA/CA EXCHANGERS (PTHR11878:SF45)
ARATH|TAIR=AT1G63440|UniProtKB=Q9SH30	AT1G63440	mRNA_110281	-1.66259	0.00266765	-2.39602	0.000186244	-1.29423	0.0283569	DHBP synthase RibB-like alpha/beta domain-containing protein;At3g01920;ortholog	DHBP SYNTHASE RIBB-LIKE ALPHA/BETA DOMAIN-CONTAINING PROTEIN (PTHR42828:SF3)
ARATH|TAIR=AT1G63500|UniProtKB=F4I3M3	AT1G63500	mRNA_33638	-3.7936	0.00415042	-1.98595	0.010578	-3.99162	0.00139677	Allantoate deiminase;AAH;ortholog	ALLANTOATE DEIMINASE (PTHR32494:SF5)
ARATH|Gene=AT1G63640|UniProtKB=B3H6Z8	AT1G63640	mRNA_172205	-6.53919	8.12883e-06	-4.97157	0.023854	-5.05639	0.000359595	At3g06070;At3g06070;ortholog	SUBFAMILY NOT NAMED (PTHR34956:SF4)
ARATH|TAIR=AT1G63680|UniProtKB=F4I3P9	AT1G63680	mRNA_87602	-1.91919	0.0116468	-1.74217	0.0499409	-1.85478	0.0153914	Kinesin-like protein KIN-8A;KIN8A;ortholog	KINESIN FAMILY MEMBER 19A (PTHR24115:SF372)	microtubule binding motor protein(PC00156)
ARATH|TAIR=AT1G64080|UniProtKB=Q9SH58	AT1G64080	mRNA_20	-4.16402	0.00396814	-2.93358	0.0200541	-3.31364	0.0019742	Potassium channel AKT2/3;AKT2;ortholog	POTASSIUM CHANNEL AKT2/3 (PTHR45743:SF21)
ARATH|TAIR=AT1G64140|UniProtKB=Q9SH64	AT1G64140	mRNA_49122	-3.39127	0.0234471	-4.05759	0.0064855	-1.35201	0.0475478	Rac-like GTP-binding protein ARAC3;ARAC3;ortholog	RAC-LIKE GTP-BINDING PROTEIN ARAC3 (PTHR24072:SF287)	small GTPase(PC00208)
ARATH|TAIR=AT1G64150|UniProtKB=Q94AX5	AT1G64150	mRNA_15	-3.5204	0.0268693	-3.80383	0.0134133	-4.05557	0.00562626	AT1G15380 protein;GLYI4;ortholog	SUBFAMILY NOT NAMED (PTHR46142:SF11)
ARATH|TAIR=AT1G64200|UniProtKB=P0CAN7	AT1G64200	mRNA_7276	-1.43447	1.25222e-10	-1.57209	0.000211687	-1.06693	0.00028607	Monocopper oxidase-like protein SKU5;SKU5;ortholog	MONOCOPPER OXIDASE-LIKE PROTEIN SKU5 (PTHR11709:SF123)	oxidase(PC00175)
ARATH|TAIR=AT1G64210|UniProtKB=Q9SH71	AT1G64210	mRNA_156301	-5.05123	0.0411829	-5.50771	0.0144432	-7.00937	1.18331e-05	Photosystem I reaction center subunit XI, chloroplastic;PSAL;ortholog	PHOTOSYSTEM I REACTION CENTER SUBUNIT XI, CHLOROPLASTIC (PTHR34803:SF2)
ARATH|Gene=AT1G64230|UniProtKB=Q94F47	AT1G64230	mRNA_186143	-3.60715	0.000484399	-3.93198	0.047098	-4.59608	1.73362e-06	IAA-amino acid hydrolase ILR1-like 6;ILL6;ortholog	IAA-AMINO ACID HYDROLASE ILR1-LIKE 6 (PTHR11014:SF62)	deacetylase(PC00087);metalloprotease(PC00153)
ARATH|TAIR=AT1G64260|UniProtKB=Q9C7V1	AT1G64260	mRNA_14148	-1.37539	0.0154765	-1.90745	3.10379e-05	-1.04085	0.0125711	Glutathione S-transferase F11;GSTF11;ortholog	GLUTATHIONE S-TRANSFERASE F11 (PTHR43900:SF64)
ARATH|Gene=AT1G64355|UniProtKB=Q8S9I8	AT1G64355	mRNA_62668	-5.85344	9.43748e-10	-6.0363	7.64267e-10	-6.3425	4.1338e-13	Bidirectional sugar transporter SWEET17;SWEET17;ortholog	BIDIRECTIONAL SUGAR TRANSPORTER SWEET17 (PTHR10791:SF151)
ARATH|TAIR=AT1G64390|UniProtKB=Q42059	AT1G64390	mRNA_5372	-1.43106	0.0224335	-5.28783	4.36358e-33	-1.26011	0.0491012	Uncharacterized protein T20N10_120;T20N10_120;ortholog	SUBFAMILY NOT NAMED (PTHR36892:SF1)
ARATH|TAIR=AT1G64430|UniProtKB=Q8VYZ8	AT1G64430	mRNA_5344	-2.25538	7.13476e-06	-2.62539	4.83629e-07	-2.40614	2.96839e-06	Probable UDP-N-acetylglucosamine--peptide N-acetylglucosaminyltransferase SEC;SEC;ortholog	O-LINKED N-ACETYLGLUCOSAMINE (GLCNAC) TRANSFERASE (PTHR44998:SF1)
ARATH|TAIR=AT1G64500|UniProtKB=Q9SGW5	AT1G64500	mRNA_21266	-2.08677	0.000506466	-2.53385	7.03162e-06	-2.31219	1.34496e-05	UDP-N-acetylmuramoyl-L-alanyl-D-glutamate--2,6-diaminopimelate ligase MurE homolog, chloroplastic;MURE;ortholog	UDP-N-ACETYLMURAMOYL-L-ALANYL-D-GLUTAMATE--2,6-DIAMINOPIMELATE LIGASE MURE HOMOLOG, CHLOROPLASTIC (PTHR23135:SF4)	ligase(PC00142)
ARATH|TAIR=AT1G64510|UniProtKB=Q8VY91	AT1G64510	mRNA_49790	-2.64088	3.3936e-11	-2.58476	1.93997e-17	-2.7103	2.92656e-14	YCF54;EMB3143;ortholog	YCF54 (PTHR35319:SF2)
ARATH|TAIR=AT1G64550|UniProtKB=Q8H0V6	AT1G64550	mRNA_162250	-2.3621	8.7121e-05	-2.82875	4.87309e-06	-2.67664	7.49231e-06	Glutamate receptor 3.4;GLR3.4;ortholog	EYE-ENRICHED KAINATE RECEPTOR, ISOFORM B-RELATED (PTHR18966:SF422)
ARATH|TAIR=AT1G64640|UniProtKB=Q6NLD7	AT1G64640	mRNA_4860	-2.56024	0.000329926	-2.71643	1.44858e-05	-3.22983	1.63822e-09	At5g15880;At5g15880;ortholog	SUBFAMILY NOT NAMED (PTHR37761:SF2)
ARATH|TAIR=AT1G64660|UniProtKB=Q9SGU9	AT1G64660	mRNA_162651	-1.39389	0.0258444	-1.71398	0.0241353	-1.3959	0.0435279	F28N24.8 protein;At1g29240;ortholog	F28N24.8 PROTEIN (PTHR33671:SF3)
ARATH|TAIR=AT1G64680|UniProtKB=Q9SGU7	AT1G64680	mRNA_43135	-2.38454	1.55988e-05	-3.00146	2.00129e-05	-3.13339	8.95635e-06	Cyclin-U2-2;CYCU2-2;ortholog	CYCLIN-U2-2 (PTHR15615:SF85)
ARATH|TAIR=AT1G64720|UniProtKB=Q9XIR9	AT1G64720	mRNA_75763	-1.18566	0.0307521	-1.71386	0.000187597	-1.53334	0.000531234	At5g54470;BBX29;ortholog	SUBFAMILY NOT NAMED (PTHR31717:SF60)
ARATH|Gene=AT1G64770|UniProtKB=Q94AQ8	AT1G64770	mRNA_16569	-4.56666	5.07738e-14	-4.91462	2.47503e-16	-5.24526	3.01761e-19	Replication protein A 70 kDa DNA-binding subunit B;RPA1B;ortholog	REPLICATION PROTEIN A 70 KDA DNA-BINDING SUBUNIT B (PTHR23273:SF32)	DNA binding protein(PC00009)
ARATH|TAIR=AT1G64780|UniProtKB=Q9ZPJ8	AT1G64780	mRNA_69923	-2.58895	0.000186909	-3.33227	1.15049e-06	-3.54504	3.72751e-08	At4g38020;At4g38020;ortholog	RRNA METHYLTRANSFERASE 3, MITOCHONDRIAL (PTHR43191:SF2)	RNA methyltransferase(PC00033)
ARATH|TAIR=AT1G64860|UniProtKB=O24629	AT1G64860	mRNA_15971	-3.90223	7.52445e-10	-4.64038	1.85016e-11	-4.50858	8.87574e-11	Peptide chain release factor PrfB1, chloroplastic;PRFB1;ortholog	PEPTIDE CHAIN RELEASE FACTOR PRFB1, CHLOROPLASTIC (PTHR43116:SF3)	translation release factor(PC00225)
ARATH|TAIR=AT1G64890|UniProtKB=Q9XIQ7	AT1G64890	mRNA_56658	-4.3019	2.1672e-06	-3.59821	0.0143374	-3.88137	0.000214703	Protein NDL1;NDL1;ortholog	GH09802P (PTHR11034:SF19)	serine protease(PC00203)
ARATH|TAIR=AT1G64970|UniProtKB=Q9ZSK1	AT1G64970	mRNA_156940	-5.32975	1.21285e-23	-5.12725	6.80397e-20	-1.0796	0.000113045	Putative 1-phosphatidylinositol-3-phosphate 5-kinase FAB1C;FAB1C;ortholog	1-PHOSPHATIDYLINOSITOL-3-PHOSPHATE 5-KINASE FAB1C-RELATED (PTHR45748:SF14)
ARATH|TAIR=AT1G64980|UniProtKB=Q9XIP8	AT1G64980	mRNA_13333	-1.58441	0.00573576	-2.39058	1.32443e-07	-3.79978	2.55366e-14	Probable serine/threonine-protein kinase PBL8;PBL8;ortholog	SERINE/THREONINE-PROTEIN KINASE PBL8-RELATED (PTHR45621:SF22)
ARATH|Gene=AT1G65060|UniProtKB=Q9S777	AT1G65060	mRNA_101160	-3.54388	7.15753e-11	-3.32278	3.35691e-08	-3.49116	4.92114e-11	Senescence-associated family protein (DUF581);At1g22160;ortholog	SENESCENCE-ASSOCIATED FAMILY PROTEIN (DUF581) (PTHR33059:SF82)
ARATH|TAIR=AT1G65230|UniProtKB=Q8L604	AT1G65230	mRNA_131441	-2.40142	0.000109019	-2.92628	5.30266e-06	-2.95861	4.07505e-06	Dihydrolipoyl dehydrogenase 2, chloroplastic;LPD2;ortholog	DIHYDROLIPOYL DEHYDROGENASE 2, CHLOROPLASTIC (PTHR22912:SF207)	dehydrogenase(PC00092);oxidase(PC00175);reductase(PC00198)
ARATH|TAIR=AT1G65260|UniProtKB=O80796	AT1G65260	mRNA_34209	-1.18617	0.0069155	-1.4705	0.0235807	-1.49872	0.000317462	Ribulose bisphosphate carboxylase small chain 1A, chloroplastic;RBCS-1A;ortholog	RIBULOSE BISPHOSPHATE CARBOXYLASE SMALL CHAIN 1A, CHLOROPLASTIC-RELATED (PTHR31262:SF10)
ARATH|TAIR=AT1G65295|UniProtKB=Q8H130	AT1G65295	mRNA_37392	-1.88583	2.373e-09	-2.17528	6.71696e-06	-1.94677	1.77013e-08	Dihydrolipoyl dehydrogenase 1, chloroplastic;LPD1;ortholog	DIHYDROLIPOYL DEHYDROGENASE 1, CHLOROPLASTIC (PTHR22912:SF142)	dehydrogenase(PC00092);oxidase(PC00175);reductase(PC00198)
ARATH|Gene=AT1G65450|UniProtKB=O80816	AT1G65450	mRNA_9098	-3.15047	8.52423e-06	-3.58974	2.9475e-05	-3.86215	8.69124e-07	Cytochrome b561 and DOMON domain-containing protein At3g25290;At3g25290;ortholog	SUBFAMILY NOT NAMED (PTHR23130:SF158)
ARATH|Gene=AT1G65470|UniProtKB=Q9SXY0	AT1G65470	mRNA_45100	-3.98285	2.4914e-05	-3.05252	0.0132419	-3.40346	0.00571018	Triosephosphate isomerase, chloroplastic;TIM;ortholog	TRIOSEPHOSPHATE ISOMERASE, CHLOROPLASTIC (PTHR21139:SF20)	isomerase(PC00135)
ARATH|TAIR=AT1G65560|UniProtKB=F4IBH8	AT1G65560	mRNA_46714	-2.20638	8.78326e-05	-4.12687	0.00614612	-3.29664	0.0297303	50S ribosomal protein L11, chloroplastic;RPL11;ortholog	50S RIBOSOMAL PROTEIN L11, CHLOROPLASTIC-RELATED (PTHR11661:SF7)	ribosomal protein(PC00202)
ARATH|TAIR=AT1G65590|UniProtKB=Q8L7S6	AT1G65590	mRNA_63744	-2.86908	0.00534014	-3.9552	3.14112e-05	-3.48142	0.000132868	Kinase interacting (KIP1-like) family protein;At3g17680;ortholog	KINASE INTERACTING (KIP1-LIKE) FAMILY PROTEIN-RELATED (PTHR32258:SF26)
ARATH|TAIR=AT1G65840|UniProtKB=Q8H191	AT1G65840	mRNA_35151	-1.65204	0.0437728	-1.69994	0.0220219	-1.83324	0.00600697	NAD-dependent protein deacetylase HST1-like protein;TAC1;ortholog	NAD-DEPENDENT PROTEIN DEACETYLASE HST1-LIKE PROTEIN (PTHR38366:SF1)
ARATH|TAIR=AT1G65900|UniProtKB=Q94A98	AT1G65900	mRNA_7037	-4.40185	0.000270476	-4.00282	0.0100926	-3.93296	0.00635752	Bifunctional dTDP-4-dehydrorhamnose 3,5-epimerase/dTDP-4-dehydrorhamnose reductase;NRS/ER;ortholog	BIFUNCTIONAL DTDP-4-DEHYDRORHAMNOSE 3,5-EPIMERASE/DTDP-4-DEHYDRORHAMNOSE REDUCTASE (PTHR10366:SF405)	dehydratase(PC00091);epimerase/racemase(PC00096);oxidoreductase(PC00176)
ARATH|TAIR=AT1G66140|UniProtKB=Q39263	AT1G66140	mRNA_1566	-2.29769	0.000100379	-1.69762	2.42288e-08	-1.74702	0.039184	GDSL esterase/lipase At1g09390;At1g09390;ortholog	GDSL ESTERASE/LIPASE LIP-4 (PTHR22835:SF275)
ARATH|TAIR=AT1G66150|UniProtKB=P43298	AT1G66150	mRNA_153881	-2.84839	0.00102596	-3.01162	0.00243402	-2.99272	0.00108565	Mitogen-activated protein kinase kinase kinase 3;ANP3;ortholog	MITOGEN-ACTIVATED PROTEIN KINASE KINASE KINASE 3 (PTHR24361:SF793)
ARATH|Gene=AT1G66200|UniProtKB=Q8LCE1	AT1G66200	mRNA_92110	-5.10452	5.27651e-19	-5.69666	1.96015e-16	-5.49322	8.6326e-20	G-type lectin S-receptor-like serine/threonine-protein kinase RKS1;RKS1;ortholog	G-TYPE LECTIN S-RECEPTOR-LIKE SERINE/THREONINE-PROTEIN KINASE RKS1 (PTHR27002:SF747)
ARATH|TAIR=AT1G66230|UniProtKB=Q9C7U7	AT1G66230	mRNA_92106	-3.91715	0.0289224	-4.8121	0.00353287	-5.0046	0.00360478	22.0 kDa heat shock protein;HSP22.0;ortholog	22.0 KDA HEAT SHOCK PROTEIN (PTHR11527:SF267)	chaperone(PC00072)
ARATH|TAIR=AT1G66250|UniProtKB=Q9C7U5	AT1G66250	mRNA_9733	-2.87604	0.00438562	-2.04577	0.0281263	-2.72584	0.0119325	Elongation factor Ts, mitochondrial;EFTS;ortholog	ELONGATION FACTOR TS, MITOCHONDRIAL (PTHR11741:SF0)	guanyl-nucleotide exchange factor(PC00113);translation elongation factor(PC00222)
ARATH|TAIR=AT1G66340|UniProtKB=P49333	AT1G66340	mRNA_41357	-6.54894	9.91724e-05	-5.15332	0.0360258	-6.58944	0.00014034	Uncharacterized protein At5g19190;At5g19190;ortholog	SUBFAMILY NOT NAMED (PTHR34956:SF2)
ARATH|TAIR=AT1G66440|UniProtKB=Q9C704	AT1G66440	mRNA_43987	-3.19955	0.0426254	-4.06841	0.00130474	-3.56106	0.0108826	Protein EPIDERMAL PATTERNING FACTOR 2;EPF2;ortholog	PROTEIN EPIDERMAL PATTERNING FACTOR 2 (PTHR33109:SF56)
ARATH|TAIR=AT1G66520|UniProtKB=Q9C712	AT1G66520	mRNA_43371	-5.15272	0.0191135	-2.73479	0.0107439	-3.82572	1.92211e-06	Abscisic-aldehyde oxidase;AAO3;ortholog	ABSCISIC-ALDEHYDE OXIDASE-RELATED (PTHR11908:SF140)	oxidase(PC00175)
ARATH|TAIR=AT1G66840|UniProtKB=Q9C9N6	AT1G66840	mRNA_50443	-3.24213	6.25735e-12	-3.5387	9.42018e-18	-3.47322	1.49369e-16	Rho GTPase-activating protein 3;ROPGAP3;ortholog	RHO GTPASE-ACTIVATING PROTEIN 3 (PTHR23177:SF61)	cytoskeletal protein(PC00085)
ARATH|EnsemblGenome=AT1G66970|UniProtKB=Q7Y208	AT1G66970	mRNA_89424	-4.29323	2.76014e-07	-6.44443	0.000331889	-6.15932	0.000727477	Major facilitator superfamily protein;MUA22.12;ortholog	F1C9.29 PROTEIN-RELATED (PTHR21576:SF73)
ARATH|Gene_OrderedLocusName=At1g67040|UniProtKB=A0A1P8ARP0	AT1G67040	mRNA_10560	-1.97205	3.10129e-13	-5.09087	0.0399186	-8.04358	1.24687e-07	C2H2-like zinc finger protein;At1g75710;ortholog	C2H2-LIKE ZINC FINGER PROTEIN (PTHR31681:SF12)
ARATH|TAIR=AT1G67080|UniProtKB=Q8LFP9	AT1G67080	mRNA_10520	-3.90383	2.02034e-17	-4.09053	1.71593e-24	-3.96661	1.98774e-18	Ent-copalyl diphosphate synthase, chloroplastic;GA1;ortholog	ENT-COPALYL DIPHOSPHATE SYNTHASE, CHLOROPLASTIC (PTHR31739:SF4)
ARATH|Gene=AT1G67090|UniProtKB=P10795	AT1G67090	mRNA_128416	-5.13862	3.39385e-05	-1.51603	0.023604	-1.77052	0.00833348	Probable transmembrane GTPase FZO-like, chloroplastic;FZL;ortholog	TRANSMEMBRANE GTPASE FZO-LIKE, CHLOROPLASTIC-RELATED (PTHR43681:SF1)	small GTPase(PC00208)
ARATH|TAIR=AT1G67160|UniProtKB=Q9ZW91	AT1G67160	mRNA_148844	-2.69488	0.00894527	-3.36625	0.00153305	-2.77835	0.0275976	Phosphoinositide phospholipase C 2;PLC2;ortholog	PHOSPHOINOSITIDE PHOSPHOLIPASE C 2 (PTHR10336:SF154)	calcium-binding protein(PC00060);phospholipase(PC00186)
ARATH|TAIR=AT1G67280|UniProtKB=Q8W593	AT1G67280	mRNA_4894	-4.59242	0.000817527	-5.10414	4.80294e-05	-5.68136	2.10852e-06	Protein MEI2-like 4;ML4;ortholog	PROTEIN MEI2-LIKE 4 (PTHR23189:SF84)	RNA binding protein(PC00031)
ARATH|TAIR=AT1G67310|UniProtKB=Q9FYG2	AT1G67310	mRNA_52928	-3.74119	7.56015e-10	-4.11241	4.90196e-11	-4.21675	1.21661e-25	At1g80210/F18B13_28;BRCC36A;ortholog	BRCA1/BRCA2-CONTAINING COMPLEX SUBUNIT 3 (PTHR10410:SF2)	metalloprotease(PC00153);transcription factor(PC00218)
ARATH|Gene_OrderedLocusName=At1g67440|UniProtKB=Q4V399	AT1G67440	mRNA_180174	-2.60862	3.8627e-11	-2.45598	6.35456e-07	-3.00824	1.26027e-10	Ethylene-responsive transcription factor RAP2-7;RAP2-7;ortholog	ETHYLENE-RESPONSIVE TRANSCRIPTION FACTOR RAP2-7 (PTHR32467:SF118)
ARATH|TAIR=AT1G67580|UniProtKB=Q9CAG1	AT1G67580	mRNA_165333	-1.32479	0.0450889	-5.01294	0.04435	-5.13886	0.0362756	Gb;AAD20086.1;ortholog	GB|AAD20086.1 (PTHR10693:SF29)	RNA binding protein(PC00031);signaling molecule(PC00207)
ARATH|Gene=AT1G67590|UniProtKB=Q9SR48	AT1G67590	mRNA_85010	-6.73878	8.71955e-08	-6.66502	7.41996e-07	-6.52255	2.38138e-06	WAT1-related protein At2g37460;At2g37460;ortholog	SUBFAMILY NOT NAMED (PTHR31218:SF29)
ARATH|Gene=AT1G67660|UniProtKB=Q8GW93	AT1G67660	mRNA_53975	-1.13792	0.0286089	-1.54191	0.00810308	-1.4024	0.00578702	Putative glycerol-3-phosphate transporter 1;At3g47420;ortholog	GLYCEROL-3-PHOSPHATE TRANSPORTER 1-RELATED (PTHR43184:SF15)
ARATH|TAIR=AT1G67700|UniProtKB=Q8LDL0	AT1G67700	mRNA_143779	-2.95231	6.56148e-11	-3.18889	1.067e-10	-3.34172	4.09229e-11	Coronatine-insensitive protein 1;COI1;ortholog	CORONATINE-INSENSITIVE PROTEIN 1 (PTHR16134:SF43)
ARATH|TAIR=AT1G67720|UniProtKB=C0LGI2	AT1G67720	mRNA_56445	-2.98426	7.14202e-12	-2.88717	1.5652e-08	-3.04369	1.08579e-10	Methylenetetrahydrofolate reductase 1;MTHFR1;ortholog	METHYLENETETRAHYDROFOLATE REDUCTASE 1 (PTHR45754:SF4)
ARATH|TAIR=AT1G67730|UniProtKB=Q8L9C4	AT1G67730	mRNA_72193	-1.04156	0.000516275	-1.497	0.00927084	-1.02151	0.00428817	Polygalacturonase At1g48100;At1g48100;ortholog	SUBFAMILY NOT NAMED (PTHR31375:SF26)
ARATH|TAIR=AT1G67740|UniProtKB=O49347	AT1G67740	mRNA_59491	-3.75626	5.98889e-16	-4.03371	1.07163e-17	-4.346	1.92897e-15	Protein DEHYDRATION-INDUCED 19 homolog 6;DI19-6;ortholog	PROTEIN DEHYDRATION-INDUCED 19-RELATED (PTHR31875:SF26)
ARATH|TAIR=AT1G67750|UniProtKB=Q9FXD8	AT1G67750	mRNA_100974	-2.35748	7.72302e-06	-2.79504	0.000106621	-2.73711	2.76205e-05	1-deoxy-D-xylulose 5-phosphate reductoisomerase, chloroplastic;DXR;ortholog	1-DEOXY-D-XYLULOSE 5-PHOSPHATE REDUCTOISOMERASE, CHLOROPLASTIC (PTHR30525:SF2)	oxidoreductase(PC00176)
ARATH|TAIR=AT1G67820|UniProtKB=Q9FXE4	AT1G67820	mRNA_65800	-6.94575	5.59304e-05	-5.0645	0.0093102	-5.8461	0.00574789	Rubredoxin family protein;ENH1;ortholog
ARATH|TAIR=AT1G67830|UniProtKB=Q9FXE5	AT1G67830	mRNA_52648	-7.79884	1.71282e-07	-7.23493	5.31018e-06	-8.45468	9.45648e-09	Probable sugar phosphate/phosphate translocator At3g17430;At3g17430;ortholog	SUBFAMILY NOT NAMED (PTHR11132:SF337)
ARATH|TAIR=AT1G67840|UniProtKB=F4HVG8	AT1G67840	mRNA_42295	-1.7974	0.0036769	-1.98084	0.000433296	-2.53195	0.000124977	Pentatricopeptide repeat-containing protein At1g02150;At1g02150;ortholog	SUBFAMILY NOT NAMED (PTHR45717:SF3)
ARATH|TAIR=AT1G67900|UniProtKB=Q9C9V6	AT1G67900	mRNA_28170	-1.61514	0.000209151	-1.22885	0.0102663	-1.59924	0.000611112	RING-H2 finger protein ATL38;ATL38;ortholog	RING-H2 FINGER PROTEIN ATL38 (PTHR14155:SF534)	ubiquitin-protein ligase(PC00234)
ARATH|TAIR=AT1G68010|UniProtKB=Q9C9W5	AT1G68010	mRNA_114050	-3.03238	4.03193e-10	-3.49416	4.80333e-12	-3.73845	2.28521e-13	Maternal effect embryo arrest 18;MEE18;ortholog	MATERNAL EFFECT EMBRYO ARREST 18 (PTHR31240:SF0)
ARATH|TAIR=AT1G68190|UniProtKB=Q9C9F4	AT1G68190	mRNA_79170	-4.83514	7.87557e-06	-4.82637	0.00056243	-5.60205	3.30807e-06	Formin-like protein 6;FH6;ortholog	FORMIN-LIKE PROTEIN 6 (PTHR23213:SF338)
ARATH|TAIR=AT1G68400|UniProtKB=Q9M9C5	AT1G68400	mRNA_97608	-1.47281	0.00122215	-3.12361	0.00679375	-3.88632	5.77252e-06	Glutathione S-transferase L2, chloroplastic;GSTL2;ortholog	GLUTATHIONE S-TRANSFERASE L2, CHLOROPLASTIC (PTHR44328:SF11)
ARATH|TAIR=AT1G68410|UniProtKB=Q9M9C6	AT1G68410	mRNA_97588	-4.53099	2.37065e-06	-5.24715	4.03432e-09	-4.95085	3.94085e-08	WAT1-related protein At1g70260;At1g70260;ortholog	SUBFAMILY NOT NAMED (PTHR31218:SF61)
ARATH|TAIR=AT1G68520|UniProtKB=Q8LG76	AT1G68520	mRNA_163783	-4.78495	4.13705e-17	-5.2156	2.85813e-18	-5.07967	5.99749e-18	Uncharacterized protein;modifier of snc1 9;ortholog	SUBFAMILY NOT NAMED (PTHR34356:SF3)
ARATH|TAIR=AT1G68530|UniProtKB=Q9XF43	AT1G68530	mRNA_10815	-1.99047	4.82672e-14	-2.00429	2.81259e-16	-2.33296	1.96506e-23	Trihelix transcription factor GT-2;GT-2;ortholog	TRIHELIX TRANSCRIPTION FACTOR GT-2 (PTHR21654:SF73)
ARATH|TAIR=AT1G68550|UniProtKB=Q9CA27	AT1G68550	mRNA_1249	-1.39258	0.000114621	-1.54441	0.00425722	-1.57015	0.00247214	ADP,ATP carrier protein 1, chloroplastic;AATP1;ortholog	ADP,ATP CARRIER PROTEIN 1, CHLOROPLASTIC (PTHR31187:SF1)
ARATH|TAIR=AT1G68560|UniProtKB=Q9S7Y7	AT1G68560	mRNA_171168	-2.74992	0.000237373	-2.39941	0.0125659	-2.29032	0.00505379	50S ribosomal protein L3-1, chloroplastic;RPL3A;ortholog	50S RIBOSOMAL PROTEIN L3-1, CHLOROPLASTIC (PTHR11229:SF11)
ARATH|TAIR=AT1G68570|UniProtKB=Q9SX20	AT1G68570	mRNA_50343	-8.5847	2.67568e-08	-8.48071	3.48374e-08	-8.96693	1.00664e-09	Pentatricopeptide repeat-containing protein At1g43980, mitochondrial;PCMP-E58;ortholog	SUBFAMILY NOT NAMED (PTHR24015:SF1740)	RNA binding protein(PC00031);serine/threonine protein kinase receptor(PC00205);transporter(PC00227)
ARATH|TAIR=AT1G68585|UniProtKB=Q8LGG7	AT1G68585	mRNA_17083	-5.35462	1.0911e-06	-6.17543	9.65241e-09	-6.10333	5.33591e-10	Mitochondrial phosphate carrier protein 1, mitochondrial;MPT1;ortholog	MITOCHONDRIAL PHOSPHATE CARRIER PROTEIN 1, MITOCHONDRIAL (PTHR45671:SF4)
ARATH|Gene=AT1G68590|UniProtKB=Q9SX22	AT1G68590	mRNA_98158	-1.65819	9.17944e-07	-1.74278	4.81927e-07	-2.05827	3.19523e-10	Peroxidase 3;PER3;ortholog	PEROXIDASE 3 (PTHR31235:SF236)
ARATH|TAIR=AT1G68660|UniProtKB=Q9SX29	AT1G68660	mRNA_97189	-1.0701	0.0466687	-1.90863	0.00303098	-1.6258	0.0037837	Putative BPI/LBP family protein At1g04970;At1g04970;ortholog	SUBFAMILY NOT NAMED (PTHR46801:SF6)
ARATH|TAIR=AT1G68690|UniProtKB=Q9SX31	AT1G68690	mRNA_125557	-2.0269	0.00245078	-2.20423	1.57522e-06	-1.44673	0.024208	Methyl-coenzyme M reductase II subunit gamma, putative (DUF3741);TRM20;ortholog	M REDUCTASE II SUBUNIT GAMMA, PUTATIVE (DUF3741)-RELATED (PTHR46634:SF3)
ARATH|TAIR=AT1G68750|UniProtKB=Q8GVE8	AT1G68750	mRNA_95912	-3.65165	9.14896e-14	-3.9557	5.66544e-09	-3.74752	5.84583e-09	MAP3K epsilon protein kinase 1;M3KE1;ortholog	MAP3K EPSILON PROTEIN KINASE 1-RELATED (PTHR24361:SF803)
ARATH|TAIR=AT1G68830|UniProtKB=Q9S713	AT1G68830	mRNA_173604	-1.85167	0.0137901	-1.4498	0.00843635	-1.58415	0.00654322	Transcription factor MUTE;MUTE;ortholog	TRANSCRIPTION FACTOR MUTE (PTHR46684:SF1)
ARATH|TAIR=AT1G68890|UniProtKB=Q15KI9	AT1G68890	mRNA_69341	-3.7432	0.004863	-4.43091	0.000451958	-3.30188	5.99959e-11	At2g46100;At2g46100;ortholog	SUBFAMILY NOT NAMED (PTHR34123:SF1)
ARATH|TAIR=AT1G68920|UniProtKB=Q9CAA9	AT1G68920	mRNA_1052	-1.32447	0.00534624	-2.95697	0.00804146	-3.18638	0.000199474	Cationic amino acid transporter 1;CAT1;ortholog	CATIONIC AMINO ACID TRANSPORTER 1 (PTHR43243:SF1)	amino acid transporter(PC00046)
ARATH|EnsemblGenome=AT1G69040|UniProtKB=Q8LJW3	AT1G69040	mRNA_40449	-2.9539	1.17189e-11	-3.41255	1.37727e-17	-3.33608	5.68754e-19	Probable serine/threonine-protein kinase PBL21;PBL21;ortholog	SERINE/THREONINE-PROTEIN KINASE PBL21-RELATED (PTHR27001:SF643)
ARATH|TAIR=AT1G69200|UniProtKB=F4I0K2	AT1G69200	mRNA_83204	-1.20728	0.00187269	-8.15243	6.23202e-07	-8.76624	2.84001e-08	Boron transporter 4;BOR4;ortholog	BORON TRANSPORTER 4 (PTHR11453:SF40)
ARATH|TAIR=AT1G69230|UniProtKB=Q9LE54	AT1G69230	mRNA_120594	-2.34962	0.00590807	-3.52146	0.00039701	-3.06014	0.00297384	Chaperonin 60 subunit alpha 1, chloroplastic;CPN60A1;ortholog	CHAPERONIN 60 SUBUNIT ALPHA 1, CHLOROPLASTIC (PTHR45633:SF18)
ARATH|TAIR=AT1G69260|UniProtKB=Q9LQ98	AT1G69260	mRNA_12033	-5.11922	0.0138985	-6.11657	0.00125861	-3.11532	0.00166046	QWRF motif-containing protein 2;QWRF2;ortholog	QWRF MOTIF-CONTAINING PROTEIN 2 (PTHR31807:SF32)
ARATH|TAIR=AT1G69360|UniProtKB=F4I0M4	AT1G69360	mRNA_23830	-1.61099	0.0369984	-1.76966	0.0362236	-1.94425	0.00965661	Expressed protein;SLT1;ortholog	EXPRESSED PROTEIN (PTHR33981:SF11)
ARATH|TAIR=AT1G69370|UniProtKB=Q9C544	AT1G69370	mRNA_93263	-4.49784	7.7389e-05	-4.09309	0.00141887	-3.88173	0.00621514	Protein PIN-LIKES 3;PILS3;ortholog	PROTEIN PIN-LIKES 3-RELATED (PTHR31651:SF19)
ARATH|TAIR=AT1G69420|UniProtKB=Q9C533	AT1G69420	mRNA_92183	-3.92892	8.29023e-09	-4.16574	7.19316e-08	-3.6354	1.08808e-07	Serine/threonine protein phosphatase 2A 57 kDa regulatory subunit B' kappa isoform;B'KAPPA;ortholog	SERINE/THREONINE PROTEIN PHOSPHATASE 2A 57 KDA REGULATORY SUBUNIT B' KAPPA ISOFORM (PTHR10257:SF59)	protein phosphatase(PC00195)
ARATH|TAIR=AT1G69523|UniProtKB=Q941B1	AT1G69523	mRNA_35464	-2.04556	0.000597094	-1.76921	0.0487841	-2.44193	4.02464e-05	AT4G18070 protein;At4g18070;ortholog	SUBFAMILY NOT NAMED (PTHR37187:SF6)
ARATH|Gene=AT1G69530|UniProtKB=Q9C554	AT1G69530	mRNA_13830	-2.73502	4.6216e-11	-2.71611	7.46258e-11	-2.99442	1.29971e-12	Protochlorophyllide-dependent translocon component 52, chloroplastic;PTC52;ortholog	NEVERLAND (PTHR21266:SF32)	oxygenase(PC00177)
ARATH|TAIR=AT1G69580|UniProtKB=F4I274	AT1G69580	mRNA_51280	-3.16796	0.04352	-3.35299	0.0236658	-3.28999	0.0343056	FAD/NAD(P)-binding oxidoreductase family protein;CTF2A;ortholog	FAD/NAD(P)-BINDING OXIDOREDUCTASE FAMILY PROTEIN (PTHR45934:SF9)	oxygenase(PC00177)
ARATH|TAIR=AT1G69690|UniProtKB=Q9C9L2	AT1G69690	mRNA_121909	-1.62015	0.0158758	-2.23699	7.01419e-05	-2.36144	1.24507e-05	AT4g19390/T5K18_170;At4g19390;ortholog	SUBFAMILY NOT NAMED (PTHR31721:SF4)
ARATH|TAIR=AT1G69740|UniProtKB=Q9SFH9	AT1G69740	mRNA_143680	-1.96479	4.50599e-11	-1.94903	1.14451e-14	-2.22705	9.71364e-32	CMP-sialic acid transporter 1;At5g41760;ortholog	UDP-SUGAR TRANSPORTER PROTEIN SLC35A4-RELATED (PTHR10231:SF77)	transporter(PC00227)
ARATH|TAIR=AT1G69770|UniProtKB=Q94F88	AT1G69770	mRNA_49253	-5.30495	4.22954e-10	-4.60854	2.43127e-05	-4.56233	2.50645e-06	Shewanella-like protein phosphatase 1;SLP1;ortholog	SHEWANELLA-LIKE PROTEIN PHOSPHATASE 1 (PTHR46546:SF4)
ARATH|TAIR=AT1G69780|UniProtKB=Q8LC03	AT1G69780	mRNA_60357	-6.2146	0.000313817	-6.30396	0.000505633	-5.86817	2.31637e-06	Aspartate--tRNA ligase, chloroplastic/mitochondrial;At4g33760;ortholog	ASPARTATE--TRNA LIGASE, CHLOROPLASTIC/MITOCHONDRIAL-RELATED (PTHR22594:SF47)	RNA binding protein(PC00031);aminoacyl-tRNA synthetase(PC00047)
ARATH|TAIR=AT1G69850|UniProtKB=Q8H157	AT1G69850	mRNA_150079	-7.89039	3.19395e-07	-8.32268	2.44989e-08	-8.28784	7.21117e-08	Probable xyloglucan endotransglucosylase/hydrolase protein 16;XTH16;ortholog	XYLOGLUCAN ENDOTRANSGLUCOSYLASE/HYDROLASE PROTEIN 16-RELATED (PTHR31062:SF191)
ARATH|TAIR=AT1G69910|UniProtKB=F4I3V3	AT1G69910	mRNA_27291	-2.53936	0.000547773	-2.41377	0.0221253	-2.37148	0.00500456	Zinc finger protein CONSTANS-LIKE 5;COL5;ortholog	ZINC FINGER PROTEIN CONSTANS-LIKE 5 (PTHR31319:SF53)
ARATH|TAIR=AT1G69935|UniProtKB=F4I3V6	AT1G69935	mRNA_159861	-1.87194	0.00213919	-2.48739	1.73459e-05	-2.40316	2.46422e-05	30S ribosomal protein S13, chloroplastic;RPS13;ortholog	37S RIBOSOMAL PROTEIN SWS2, MITOCHONDRIAL (PTHR10871:SF1)
ARATH|TAIR=AT1G69970|UniProtKB=O04547	AT1G69970	mRNA_94087	-4.11031	6.89091e-05	-3.83451	0.00359862	-3.92711	3.06018e-05	Translocase of chloroplast 159, chloroplastic;TOC159;ortholog	TRANSLOCASE OF CHLOROPLAST 159, CHLOROPLASTIC (PTHR10903:SF120)
ARATH|TAIR=AT1G70000|UniProtKB=O04544	AT1G70000	mRNA_28586	-4.15569	7.5144e-08	-4.007	9.45359e-07	-3.9442	3.53547e-06	Heavy metal-associated isoprenylated plant protein 35;HIPP35;ortholog	HEAVY METAL-ASSOCIATED ISOPRENYLATED PLANT PROTEIN 35 (PTHR45868:SF16)
ARATH|TAIR=AT1G70070|UniProtKB=B9DFG3	AT1G70070	mRNA_51479	-2.40748	9.75376e-12	-2.23054	9.68809e-08	-2.46018	5.57518e-09	Obg-like ATPase 1;At1g56050;ortholog	OBG-LIKE ATPASE 1 (PTHR23305:SF13)	G-protein(PC00020)
ARATH|TAIR=AT1G70200|UniProtKB=Q84JK1	AT1G70200	mRNA_42563	-3.4112	0.0200881	-2.1264	0.0119206	-3.33869	0.0260265	Glutamyl-tRNA(Gln) amidotransferase subunit C, chloroplastic/mitochondrial;GATC;ortholog	GLUTAMYL-TRNA(GLN) AMIDOTRANSFERASE SUBUNIT C, MITOCHONDRIAL (PTHR15004:SF0)
ARATH|TAIR=AT1G70210|UniProtKB=P42751	AT1G70210	mRNA_27561	-2.69539	4.56899e-08	-2.96747	4.17196e-06	-2.72495	1.89426e-06	Endoribonuclease YBEY, chloroplastic;YBEY;ortholog	ENDORIBONUCLEASE YBEY, CHLOROPLASTIC (PTHR46986:SF1)
ARATH|TAIR=AT1G70260|UniProtKB=F4I5D5	AT1G70260	mRNA_40433	-7.08888	4.41339e-08	-8.45755	7.48472e-12	-7.695	6.70984e-09	Protein kinase superfamily protein;At2g44830;ortholog	PROTEIN KINASE SUPERFAMILY PROTEIN (PTHR45637:SF10)
ARATH|Gene=AT1G70280|UniProtKB=F4I5D7	AT1G70280	mRNA_3223	-2.6438	2.39974e-05	-7.22707	9.72113e-06	-2.20046	0.00709362	Microtubule-associated protein RP/EB family member 1C;EB1C;ortholog	EB1, ISOFORM F-RELATED (PTHR10623:SF6)	non-motor microtubule binding protein(PC00166)
ARATH|TAIR=AT1G70370|UniProtKB=P92990	AT1G70370	mRNA_10114	-2.78412	4.35084e-19	-2.97539	1.51286e-19	-3.24043	5.15762e-31	DNA replication licensing factor MCM6;MCM6;ortholog	DNA REPLICATION LICENSING FACTOR MCM6 (PTHR11630:SF43)	DNA helicase(PC00011);hydrolase(PC00121)
ARATH|TAIR=AT1G70410|UniProtKB=Q94CE4	AT1G70410	mRNA_110753	-1.86703	0.0105137	-2.18679	4.0397e-07	-2.45518	2.25356e-05	ABC transporter G family member 32;ABCG32;ortholog	ABC TRANSPORTER G FAMILY MEMBER 32 (PTHR19241:SF280)
ARATH|TAIR=AT1G70505|UniProtKB=F4I5G9	AT1G70505	mRNA_149628	-1.55332	0.00290168	-2.53912	0.00169017	-1.89005	0.00326188	Acetolactate synthase small subunit 2, chloroplastic;At2g31810;ortholog	ACETOLACTATE SYNTHASE SMALL SUBUNIT 2, CHLOROPLASTIC (PTHR30239:SF13)	enzyme modulator(PC00095)
ARATH|Gene=AT1G70550|UniProtKB=F4I5H4	AT1G70550	mRNA_25228	-2.75798	2.07019e-06	-3.05695	4.17443e-07	-2.60182	3.86814e-05	Metal transporter Nramp3;NRAMP3;ortholog	METAL TRANSPORTER NRAMP3 (PTHR11706:SF84)	cation transporter(PC00068)
ARATH|TAIR=AT1G70560|UniProtKB=Q9S7N2	AT1G70560	mRNA_52745	-3.78271	0.0246356	-4.39314	0.00405502	-4.21172	0.00622816	Serine/threonine protein phosphatase 2A 59 kDa regulatory subunit B' gamma isoform;B'GAMMA;ortholog	SERINE/THREONINE-PROTEIN PHOSPHATASE 2A 56 KDA REGULATORY SUBUNIT DELTA ISOFORM (PTHR10257:SF3)	protein phosphatase(PC00195)
ARATH|TAIR=AT1G70580|UniProtKB=Q9S7E9	AT1G70580	mRNA_52722	-2.32476	7.7102e-05	-2.74132	1.83305e-08	-2.9758	1.55188e-07	Pentatricopeptide repeat-containing protein At3g59040;At3g59040;ortholog	SUBFAMILY NOT NAMED (PTHR45613:SF242)
ARATH|TAIR=AT1G70610|UniProtKB=Q8RY46	AT1G70610	mRNA_141073	-1.50123	0.00182929	-4.86804	0.0208644	-3.45642	0.0352541	Phosphoenolpyruvate carboxylase 1;PPC1;ortholog	PHOSPHOENOLPYRUVATE CARBOXYLASE 1 (PTHR30523:SF26)	lyase(PC00144)
ARATH|Gene=AT1G70730|UniProtKB=Q9SGC1	AT1G70730	mRNA_11028	-5.12274	0.0129692	-5.87492	0.00164289	-1.86712	0.000851392	At2g32280;VCC;ortholog	SUBFAMILY NOT NAMED (PTHR31769:SF54)
ARATH|TAIR=AT1G70750|UniProtKB=Q9CAC4	AT1G70750	mRNA_38069	-1.84689	0.0168405	-1.53142	0.0419339	-5.68429	0.0151668	Calcineurin-like metallo-phosphoesterase superfamily protein;At4g30993;ortholog	CALCINEURIN-LIKE METALLO-PHOSPHOESTERASE SUPERFAMILY PROTEIN (PTHR32254:SF5)
ARATH|TAIR=AT1G70760|UniProtKB=Q9CAC5	AT1G70760	mRNA_123703	-1.63047	0.000402374	-2.05208	0.000264695	-2.21203	5.37693e-06	Actin T1-like protein;At3g09860;ortholog	ACTIN T1-LIKE PROTEIN (PTHR36360:SF1)
ARATH|TAIR=AT1G70820|UniProtKB=Q9SSL0	AT1G70820	mRNA_44919	-2.88719	0.00140429	-3.44191	0.000101672	-3.09609	0.00474868	At5g17570;At5g17570;ortholog	SUBFAMILY NOT NAMED (PTHR47176:SF1)
ARATH|Gene=AT1G70830|UniProtKB=Q9SSK9	AT1G70830	mRNA_38012	-3.29659	2.465e-07	-3.41409	2.84882e-08	-3.78881	5.94634e-10	At5g11330;At5g11330;ortholog	SUBFAMILY NOT NAMED (PTHR47469:SF2)
ARATH|TAIR=AT1G70880|UniProtKB=Q941R7	AT1G70880	mRNA_188913	-3.69051	1.2357e-09	-3.90453	7.95124e-09	-3.45821	6.83498e-07	Transcription factor bHLH126;BHLH126;ortholog	TRANSCRIPTION FACTOR BHLH120-RELATED (PTHR13935:SF103)	basic helix-loop-helix transcription factor(PC00055);nucleic acid binding(PC00171)
ARATH|TAIR=AT1G70890|UniProtKB=Q9SSK5	AT1G70890	mRNA_87057	-2.19199	0.0172305	-2.0551	0.00259128	-2.38613	0.000431449	AT3g07470/F21O3_18;At3g07470;ortholog	SUBFAMILY NOT NAMED (PTHR31676:SF104)
ARATH|TAIR=AT1G70940|UniProtKB=Q9S7Z8	AT1G70940	mRNA_78015	-1.12986	0.00115359	-1.6677	0.0097121	-1.0408	2.66686e-05	RNA-binding (RRM/RBD/RNP motifs) family protein;At1g70200;ortholog	RNA-BINDING (RRM/RBD/RNP MOTIFS) FAMILY PROTEIN (PTHR37200:SF1)
ARATH|TAIR=AT1G71010|UniProtKB=Q9SSJ8	AT1G71010	mRNA_63882	-1.44566	0.0185961	-1.69019	0.00708505	-3.50955	0.0156503	At5g17540;At5g17540;ortholog	SUBFAMILY NOT NAMED (PTHR31642:SF9)
ARATH|TAIR=AT1G71050|UniProtKB=Q9C9A3	AT1G71050	mRNA_171484	-3.50542	0.0136149	-4.08742	0.00234992	-4.94794	0.017171	Defective in cullin neddylation protein;AAR3;ortholog	DCN1-LIKE PROTEIN 3 (PTHR12281:SF2)
ARATH|TAIR=AT1G71380|UniProtKB=Q9C9H5	AT1G71380	mRNA_12873	-5.25582	0.0291896	-3.34708	0.00717997	-3.85537	0.0436469	Kinesin-like protein KIN-14E;KIN14E;ortholog	KINESIN-LIKE PROTEIN (PTHR24115:SF162)	microtubule binding motor protein(PC00156)
ARATH|TAIR=AT1G71480|UniProtKB=Q9C9I5	AT1G71480	mRNA_185565	-2.17154	2.27751e-05	-2.45864	2.67397e-06	-2.45574	3.44888e-05	Transmembrane protein;MNF13.19;ortholog	TRANSMEMBRANE PROTEIN (PTHR31133:SF10)
ARATH|TAIR=AT1G71500|UniProtKB=Q9C9I7	AT1G71500	mRNA_88130	-1.38142	0.0164641	-1.78651	0.00106031	-1.93193	0.000409266	Clp protease adapter protein ClpF, chloroplastic;CLPF;ortholog	SI:DKEY-261L7.2 (PTHR31350:SF21)
ARATH|Gene=AT1G71530|UniProtKB=Q9C9I9	AT1G71530	mRNA_90892	-6.30622	0.000501299	-6.69156	0.00024846	-7.1228	1.55379e-05	D-ribulose kinase;XK1;ortholog	D-RIBULOSE KINASE (PTHR10196:SF80)	carbohydrate kinase(PC00065)
ARATH|TAIR=AT1G71691|UniProtKB=Q9SF78	AT1G71691	mRNA_130794	-3.78394	3.2283e-07	-2.80852	0.0270028	-3.11752	0.00145503	Mannan endo-1,4-beta-mannosidase 7;MAN7;ortholog	MANNAN ENDO-1,4-BETA-MANNOSIDASE 7 (PTHR31451:SF38)
ARATH|TAIR=AT1G71695|UniProtKB=Q96520	AT1G71695	mRNA_161454	-4.53925	0.00868227	-4.26352	0.0160007	-4.37968	0.0109888	Monodehydroascorbate reductase 4, peroxisomal;MDAR4;ortholog	MONODEHYDROASCORBATE REDUCTASE 4, PEROXISOMAL (PTHR43557:SF2)	dehydrogenase(PC00092);oxidase(PC00175);reductase(PC00198)
ARATH|TAIR=AT1G71900|UniProtKB=Q94AH3	AT1G71900	mRNA_10996	-1.42636	6.04686e-07	-1.59713	3.34096e-06	-1.64924	1.2022e-07	Adenylate kinase 5, chloroplastic;At5g35170;ortholog	ADENYLATE KINASE 5, CHLOROPLASTIC (PTHR23359:SF167)	nucleotide kinase(PC00172)
ARATH|TAIR=AT1G71960|UniProtKB=Q84TH5	AT1G71960	mRNA_170397	-2.58186	0.00198601	-2.99808	0.000157709	-2.74417	0.0405286	Elongation factor P (EF-P) family protein;At3g08740;ortholog	ELONGATION FACTOR P (EF-P) FAMILY PROTEIN (PTHR30053:SF13)
ARATH|TAIR=AT1G72030|UniProtKB=Q9C7G6	AT1G72030	mRNA_141311	-5.25831	2.31239e-06	-5.52176	1.5534e-05	-5.75154	7.34672e-07	Cyclin-dependent kinase-like protein;At1g12330;ortholog	CYCLIN-DEPENDENT KINASE-LIKE PROTEIN (PTHR31029:SF4)
ARATH|TAIR=AT1G72160|UniProtKB=Q56Z59	AT1G72160	mRNA_12635	-1.85005	3.7778e-05	-2.16337	0.000562322	-1.64193	0.0107697	DNA primase;POLA3;ortholog	DNA PRIMASE SMALL SUBUNIT (PTHR10536:SF0)	primase(PC00189)
ARATH|TAIR=AT1G72210|UniProtKB=Q9C7T4	AT1G72210	mRNA_99993	-8.43578	1.73973e-08	-7.97545	1.39948e-06	-7.83688	1.56359e-06	Forkhead-associated (FHA) domain-containing protein;emb1967;ortholog	FORKHEAD-ASSOCIATED (FHA) DOMAIN-CONTAINING PROTEIN-RELATED (PTHR13233:SF9)
ARATH|TAIR=AT1G72250|UniProtKB=F4IBQ9	AT1G72250	mRNA_28350	-3.86628	0.00779962	-4.21735	0.00499005	-3.66924	0.000284918	Uncharacterized protein At2g33180;At2g33180;ortholog	SUBFAMILY NOT NAMED (PTHR36018:SF1)
ARATH|TAIR=AT1G72480|UniProtKB=Q9C9E6	AT1G72480	mRNA_63354	-4.0394	0.00743573	-3.69066	0.0345084	-3.97352	0.0137417	Protein LNK2;LNK2;ortholog	PROTEIN LNK2 (PTHR33334:SF5)
ARATH|TAIR=AT1G72500|UniProtKB=F4IDC8	AT1G72500	mRNA_118190	-1.16596	0.041335	-1.56007	0.00547659	-1.48223	0.0276347	Transcription factor TCP8;TCP8;ortholog	TRANSCRIPTION FACTOR TCP23-RELATED (PTHR31072:SF105)
ARATH|Gene=AT1G72640|UniProtKB=Q6NMC1	AT1G72640	mRNA_123125	-2.69643	6.59514e-06	-3.07142	1.12491e-05	-3.29095	7.92395e-07	Chloroplastic ATP-dependent Clp protease proteolytic subunit 1;clpP1;ortholog	CHLOROPLASTIC ATP-DEPENDENT CLP PROTEASE PROTEOLYTIC SUBUNIT 1 (PTHR10381:SF15)	serine protease(PC00203)
ARATH|TAIR=AT1G72670|UniProtKB=Q9CAI2	AT1G72670	mRNA_96639	-6.0596	1.53641e-05	-4.71382	0.0138199	-5.01551	0.00462966	Serine/threonine-protein kinase Nek2;NEK2;ortholog	SERINE/THREONINE-PROTEIN KINASE NEK2 (PTHR43671:SF55)	protein kinase(PC00193)
ARATH|TAIR=AT1G72770|UniProtKB=Q9CAJ0	AT1G72770	mRNA_96435	-2.03375	0.0142126	-1.8843	3.40457e-05	-1.69323	0.000328309	Oxygen-evolving enhancer protein 1-2, chloroplastic;PSBO2;ortholog	OXYGEN-EVOLVING ENHANCER PROTEIN 1-2, CHLOROPLASTIC (PTHR34058:SF7)
ARATH|TAIR=AT1G72880|UniProtKB=Q84MD7	AT1G72880	mRNA_118401	-1.18924	0.00578586	-1.25113	0.000361543	-1.49597	4.54011e-05	Cytokinin riboside 5'-monophosphate phosphoribohydrolase LOG8;LOG8;ortholog	CYTOKININ RIBOSIDE 5'-MONOPHOSPHATE PHOSPHORIBOHYDROLASE LOG8-RELATED (PTHR31223:SF4)
ARATH|Gene=AT1G72970|UniProtKB=Q9S746	AT1G72970	mRNA_20384	-2.17007	0.00098108	-3.02892	1.95395e-07	-3.61663	0.0144778	Chloroplast stem-loop binding protein of 41 kDa a, chloroplastic;CSP41A;ortholog	CHLOROPLAST STEM-LOOP BINDING PROTEIN OF 41 KDA A, CHLOROPLASTIC (PTHR43725:SF6)	dehydratase(PC00091);epimerase/racemase(PC00096);oxidoreductase(PC00176)
ARATH|TAIR=AT1G73060|UniProtKB=Q8H0W0	AT1G73060	mRNA_105861	-2.80192	7.8328e-07	-3.15344	8.64823e-11	-3.39861	1.70284e-10	AT3g29240/MXO21_9;At3g29240;ortholog	SUBFAMILY NOT NAMED (PTHR31984:SF1)
ARATH|TAIR=AT1G73100|UniProtKB=Q9C5P4	AT1G73100	mRNA_67044	-8.51217	2.12611e-08	-5.5636	0.0184534	-1.06511	0.0492433	Leucine-rich repeat protein kinase family protein;LRR-RLK;ortholog	LEUCINE-RICH REPEAT PROTEIN KINASE FAMILY PROTEIN (PTHR27001:SF658)
ARATH|TAIR=AT1G73110|UniProtKB=Q9AST9	AT1G73110	mRNA_56520	-2.07938	0.000970882	-2.18184	0.0015311	-2.90485	2.37065e-07	Protein NLP2;NLP2;ortholog	PROTEIN NLP2 (PTHR32002:SF46)
ARATH|Gene_OrderedLocusName=At1g73170|UniProtKB=A0A1P8AWP1	AT1G73170	mRNA_114226	-2.19291	0.000136108	-2.4375	1.3247e-06	-2.62291	6.51886e-08	Alpha/beta-Hydrolases superfamily protein;At1g74300;ortholog	ALPHA/BETA-HYDROLASES SUPERFAMILY PROTEIN (PTHR45763:SF24)
ARATH|TAIR=AT1G73360|UniProtKB=Q9FX31	AT1G73360	mRNA_59330	-1.85144	0.0299995	-1.97361	0.00668374	-1.92883	0.022713	CDP-diacylglycerol--glycerol-3-phosphate 3-phosphatidyltransferase 1, chloroplastic;PGPS1;ortholog	CDP-DIACYLGLYCEROL--GLYCEROL-3-PHOSPHATE 3-PHOSPHATIDYLTRANSFERASE 1, CHLOROPLASTIC (PTHR14269:SF34)
ARATH|TAIR=AT1G73450|UniProtKB=F4HQ87	AT1G73450	mRNA_164649	-7.56422	3.78322e-06	-5.5498	0.0189877	-7.85846	7.26433e-07	Protein TRANSPORT INHIBITOR RESPONSE 1;TIR1;ortholog	PROTEIN TRANSPORT INHIBITOR RESPONSE 1 (PTHR16134:SF66)
ARATH|TAIR=AT1G73480|UniProtKB=Q94AM5	AT1G73480	mRNA_40634	-2.82647	0.0038096	-2.72056	0.00148821	-3.66879	2.62508e-06	3-oxoacyl-[acyl-carrier-protein] synthase I, chloroplastic;KAS1;ortholog	3-OXOACYL-[ACYL-CARRIER-PROTEIN] SYNTHASE I, CHLOROPLASTIC (PTHR11712:SF226)
ARATH|TAIR=AT1G73530|UniProtKB=Q9FX45	AT1G73530	mRNA_168985	-1.15721	0.00797251	-1.05012	0.00850632	-1.28207	0.00084235	Alkaline-phosphatase-like family protein;At2g22530;ortholog	GPI ETHANOLAMINE PHOSPHATE TRANSFERASE 2 (PTHR23072:SF0)
ARATH|TAIR=AT1G73590|UniProtKB=Q9C6B8	AT1G73590	mRNA_4781	-2.76496	4.10248e-06	-1.89804	0.0343478	-1.99221	0.0327611	At1g52910;At1g52910;ortholog	SUBFAMILY NOT NAMED (PTHR31769:SF52)
ARATH|TAIR=AT1G73600|UniProtKB=Q9C6B9	AT1G73600	mRNA_2151	-6.223	1.92953e-55	-6.78788	1.59376e-42	-6.68866	4.82547e-55	ARM repeat superfamily protein;At1g61350;ortholog	ARM REPEAT SUPERFAMILY PROTEIN (PTHR46043:SF5)
ARATH|TAIR=AT1G73620|UniProtKB=Q9C9U9	AT1G73620	mRNA_68232	-3.59267	2.52191e-10	-2.57953	0.02532	-2.53433	0.0210802	Peroxidase 66;PER66;ortholog	PEROXIDASE 66 (PTHR31235:SF247)
ARATH|TAIR=AT1G73660|UniProtKB=Q9C9U5	AT1G73660	mRNA_119704	-4.42226	0.0495676	-4.85296	0.0215844	-6.59399	0.00027192	Uncharacterized mitochondrial protein AtMg00860;AtMg00860;ortholog
ARATH|TAIR=AT1G73760|UniProtKB=Q9C9T6	AT1G73760	mRNA_97542	-2.99204	0.000687141	-2.23132	0.0399159	-2.5159	0.0147089	Auxin response factor 8;ARF8;ortholog	AUXIN RESPONSE FACTOR 8 (PTHR31384:SF107)
ARATH|TAIR=AT1G73885|UniProtKB=F4HS13	AT1G73885	mRNA_49625	-1.53818	0.000105231	-1.81461	2.28666e-05	-1.87651	5.05172e-07	Elongation factor Ts (DUF810);At2g25800;ortholog	ELONGATION FACTOR TS (DUF810) (PTHR31280:SF4)
ARATH|TAIR=AT1G73970|UniProtKB=F4HTS4	AT1G73970	mRNA_126127	-6.7703	3.63732e-05	-6.77784	7.24382e-05	-5.33801	0.0266044	50S ribosomal protein L18, chloroplastic;RPL18;ortholog	39S RIBOSOMAL PROTEIN L18, MITOCHONDRIAL (PTHR12899:SF3)	ribosomal protein(PC00202)
ARATH|TAIR=AT1G73990|UniProtKB=Q9C9C0	AT1G73990	mRNA_120686	-1.50793	0.00668053	-2.00604	0.0011631	-1.61211	0.0027559	Isoamylase 1, chloroplastic;ISA1;ortholog	ISOAMYLASE 1, CHLOROPLASTIC (PTHR43002:SF1)	amylase(PC00048)
ARATH|TAIR=AT1G74050|UniProtKB=Q9C9C5	AT1G74050	mRNA_84076	-1.26276	0.0470166	-1.30627	0.00759404	-1.34176	0.00020623	Expressed protein;At2g27830;ortholog	EXPRESSED PROTEIN (PTHR33270:SF24)
ARATH|TAIR=AT1G74070|UniProtKB=F4HTT6	AT1G74070	mRNA_55626	-6.07188	2.0523e-05	-6.8633	1.98836e-07	-5.96837	0.00313166	GDP-mannose transporter GONST3;GONST3;ortholog	GDP-MANNOSE TRANSPORTER GONST3 (PTHR11132:SF270)	transporter(PC00227)
ARATH|TAIR=AT1G74110|UniProtKB=Q9C9D1	AT1G74110	mRNA_99374	-4.78279	0.0285933	-5.07797	0.0161601	-4.90814	0.0216985	Protein TIC110, chloroplastic;TIC110;ortholog	PROTEIN TIC110, CHLOROPLASTIC (PTHR34935:SF3)
ARATH|TAIR=AT1G74160|UniProtKB=Q0WNQ5	AT1G74160	mRNA_149140	-2.42412	1.40546e-08	-2.54631	1.40898e-07	-2.59989	2.78722e-07	Protein kinase superfamily protein;At4g02630;ortholog	PROTEIN KINASE SUPERFAMILY PROTEIN (PTHR27001:SF742)
ARATH|TAIR=AT1G74300|UniProtKB=Q9C915	AT1G74300	mRNA_95771	-4.68268	0.00197962	-4.04677	0.0131778	-4.49638	0.000408782	Nucleic acid-binding, OB-fold-like protein;F24G16.250;ortholog	NUCLEIC ACID-BINDING, OB-FOLD-LIKE PROTEIN (PTHR11586:SF39)	serine protease(PC00203)
ARATH|TAIR=AT1G74310|UniProtKB=P42730	AT1G74310	mRNA_64673	-5.37251	0.00485193	-5.78317	0.00350645	-6.13373	0.000533385	Callose synthase 11;CALS11;ortholog	CALLOSE SYNTHASE 11 (PTHR12741:SF56)
ARATH|TAIR=AT1G74470|UniProtKB=Q9CA67	AT1G74470	mRNA_31454	-4.37225	9.25353e-18	-4.69398	1.49142e-22	-4.83282	1.06397e-21	Transcription factor bHLH143;BHLH143;ortholog	TRANSCRIPTION FACTOR BHLH143 (PTHR36066:SF9)
ARATH|TAIR=AT1G74670|UniProtKB=Q6NMQ7	AT1G74670	mRNA_3462	-10.9947	3.21535e-15	-11.1933	6.95639e-14	-10.7743	2.35572e-13	AT4g03150/F4C21_7;At4g03150;ortholog	SUBFAMILY NOT NAMED (PTHR36776:SF1)
ARATH|TAIR=AT1G74690|UniProtKB=Q8L4D8	AT1G74690	mRNA_57992	-2.64748	0.000135006	-1.83973	3.2864e-09	-2.23704	0.00470106	Protein trichome birefringence;TBR;ortholog	PROTEIN TRICHOME BIREFRINGENCE (PTHR32285:SF22)
ARATH|TAIR=AT1G74770|UniProtKB=F4HVS0	AT1G74770	mRNA_56390	-3.0426	3.43003e-08	-2.79725	1.96941e-07	-3.28007	5.74276e-11	Cell division protein FtsZ homolog 1, chloroplastic;FTSZ1;ortholog	CELL DIVISION PROTEIN FTSZ HOMOLOG 1, CHLOROPLASTIC (PTHR30314:SF12)
ARATH|TAIR=AT1G74850|UniProtKB=Q9S7Q2	AT1G74850	mRNA_103201	-2.06956	3.00246e-06	-2.34107	2.17076e-11	-8.13458	1.33409e-07	Beta-D-xylosidase 4;BXL4;ortholog	BETA-D-XYLOSIDASE 4 (PTHR42721:SF14)	glucosidase(PC00108)
ARATH|TAIR=AT1G74880|UniProtKB=Q9S829	AT1G74880	mRNA_97477	-2.57893	1.2051e-09	-3.00795	8.62454e-09	-2.85906	3.78834e-09	Cell division cycle 20.1, cofactor of APC complex;CDC20-1;ortholog	FI02843P-RELATED (PTHR19918:SF8)	enzyme modulator(PC00095)
ARATH|Gene=AT1G74910|UniProtKB=Q9C9P3	AT1G74910	mRNA_31636	-2.18423	8.34975e-15	-2.26908	2.40535e-12	-3.1056	1.53211e-20	At1g64680;At1g64680;ortholog	SUBFAMILY NOT NAMED (PTHR33591:SF4)
ARATH|Gene=AT1G74920|UniProtKB=Q9S795	AT1G74920	mRNA_111214	-2.15278	3.10005e-05	-2.36112	0.0005077	-2.67082	1.56612e-07	Protein NRT1/ PTR FAMILY 5.7;NPF5.7;ortholog	PROTEIN NRT1/ PTR FAMILY 5.7 (PTHR11654:SF79)	transporter(PC00227)
ARATH|TAIR=AT1G74950|UniProtKB=Q9S7M2	AT1G74950	mRNA_49115	-3.74734	9.0024e-13	-4.73395	1.59128e-08	-4.21605	7.3193e-09	Peroxidase 12;PER12;ortholog	PEROXIDASE 12 (PTHR31235:SF12)
ARATH|TAIR=AT1G74960|UniProtKB=Q9C9P4	AT1G74960	mRNA_78195	-1.0777	0.00546767	-3.41993	3.23416e-34	-2.02105	4.18897e-05	Acylamino-acid-releasing enzyme;AARE;ortholog	ACYLAMINO-ACID-RELEASING ENZYME (PTHR42776:SF4)	serine protease(PC00203)
ARATH|TAIR=AT1G74970|UniProtKB=Q9XJ27	AT1G74970	mRNA_84172	-2.19416	2.05145e-15	-2.08803	2.83029e-19	-2.5993	1.29464e-09	Nudix hydrolase 10;NUDT10;ortholog	NUDIX HYDROLASE 10 (PTHR13994:SF30)	nucleotide phosphatase(PC00173)
ARATH|TAIR=AT1G75080|UniProtKB=Q8S307	AT1G75080	mRNA_104511	-1.14527	0.0287761	-1.4424	0.00239316	-1.18787	0.02769	Exostosin family protein;F18N11.160;ortholog	EXOSTOSIN FAMILY PROTEIN (PTHR11062:SF99)
ARATH|TAIR=AT1G75100|UniProtKB=Q9C9Q4	AT1G75100	mRNA_133615	-3.10267	0.0212669	-3.89136	0.000370507	-4.77311	1.5043e-05	Mitochondrial dicarboxylate/tricarboxylate transporter DTC;DTC;ortholog	MITOCHONDRIAL 2-OXOGLUTARATE/MALATE CARRIER PROTEIN (PTHR45618:SF9)
ARATH|TAIR=AT1G75210|UniProtKB=Q8RWN4	AT1G75210	mRNA_133028	-1.83792	0.00019281	-2.43676	0.000659122	-2.07102	0.000132866	Methylesterase 1;MES1;ortholog	METHYLESTERASE 1 (PTHR10992:SF1027)	serine protease(PC00203)
ARATH|TAIR=AT1G75330|UniProtKB=O50039	AT1G75330	mRNA_23043	-1.75178	8.6063e-20	-1.49592	0.000159934	-2.10569	6.83745e-12	Nucleobase-ascorbate transporter 2;NAT2;ortholog	NUCLEOBASE-ASCORBATE TRANSPORTER 2 (PTHR11119:SF3)	transporter(PC00227)
ARATH|TAIR=AT1G75350|UniProtKB=Q9FWS4	AT1G75350	mRNA_184861	-2.1187	1.43959e-07	-2.21957	1.05867e-07	-2.17884	4.91417e-09	At5g57910;MTI20.17;ortholog	SUBFAMILY NOT NAMED (PTHR34807:SF3)
ARATH|TAIR=AT1G75460|UniProtKB=Q9FWT4	AT1G75460	mRNA_3727	-1.79833	4.59459e-05	-2.06783	5.08047e-05	-1.68048	0.00050123	V-type proton ATPase subunit H;VHA-H;ortholog	V-TYPE PROTON ATPASE SUBUNIT H (PTHR10698:SF0)	ATP synthase(PC00002);hydrolase(PC00121)
ARATH|TAIR=AT1G75500|UniProtKB=Q94AP3	AT1G75500	mRNA_107477	-1.81612	0.00110846	-2.02814	6.8186e-06	-2.24068	1.19282e-09	At2g03350;At2g03350;ortholog	SUBFAMILY NOT NAMED (PTHR31676:SF0)
ARATH|TAIR=AT1G75680|UniProtKB=Q8LCP6	AT1G75680	mRNA_184422	-4.00049	1.23859e-20	-3.82254	1.37253e-17	-3.75288	4.29609e-10	Leucine-rich repeat receptor-like serine/threonine-protein kinase BAM1;BAM1;ortholog	LEUCINE-RICH REPEAT RECEPTOR-LIKE SERINE/THREONINE-PROTEIN KINASE BAM1 (PTHR27000:SF445)
ARATH|TAIR=AT1G75690|UniProtKB=Q8GSJ6	AT1G75690	mRNA_155616	-3.89919	7.93734e-15	-4.1738	8.59065e-17	-4.50665	5.93837e-14	Uncharacterized oxidoreductase At1g06690, chloroplastic;At1g06690;ortholog	SUBFAMILY NOT NAMED (PTHR43625:SF22)	reductase(PC00198)
ARATH|TAIR=AT1G75710|UniProtKB=Q9LR10	AT1G75710	mRNA_155617	-1.92675	0.00210489	-2.11234	0.00036449	-2.18735	0.00144067	At5g05830;MJJ3.25;ortholog	SUBFAMILY NOT NAMED (PTHR46214:SF5)
ARATH|TAIR=AT1G75730|UniProtKB=A4FVS5	AT1G75730	mRNA_176320	-3.02978	1.87722e-08	-3.15885	1.11093e-07	-3.35005	3.28591e-08	Putative potassium transporter 12;POT12;ortholog	POTASSIUM TRANSPORTER 12-RELATED (PTHR30540:SF4)
ARATH|TAIR=AT1G75780|UniProtKB=P12411	AT1G75780	mRNA_47057	-1.74935	1.02871e-08	-1.3909	0.00626029	-1.44895	0.00215289	Probable FBD-associated F-box protein At1g32375;At1g32375;ortholog	SUBFAMILY NOT NAMED (PTHR32212:SF264)
ARATH|TAIR=AT1G75800|UniProtKB=Q9LQT4	AT1G75800	mRNA_19978	-2.84473	9.39215e-06	-3.07269	5.32427e-05	-2.28083	0.0309459	Heat stress transcription factor A-3;HSFA3;ortholog	HEAT STRESS TRANSCRIPTION FACTOR A-3 (PTHR10015:SF337)	winged helix/forkhead transcription factor(PC00246)
ARATH|TAIR=AT1G75810|UniProtKB=Q9LQT3	AT1G75810	mRNA_170236	-2.08326	0.0274859	-2.72922	0.0103525	-2.2049	0.013982	Transmembrane protein;At4g40045;ortholog	TRANSMEMBRANE PROTEIN (PTHR36789:SF1)
ARATH|TAIR=AT1G75900|UniProtKB=Q94CH6	AT1G75900	mRNA_6276	-3.21671	0.0263051	-5.13831	0.0245166	-3.31932	0.0105784	Chloroplast stem-loop binding protein of 41 kDa b, chloroplastic;CSP41B;ortholog	UDP-GLUCOSE 4-EPIMERASE (PTHR43725:SF8)
ARATH|TAIR=AT1G76040|UniProtKB=Q8RWL2	AT1G76040	mRNA_43774	-1.92845	0.00906309	-2.37299	0.00181491	-6.57815	0.000449621	Probable acyl-activating enzyme 1, peroxisomal;AAE1;ortholog	ACYL-ACTIVATING ENZYME 1, PEROXISOMAL-RELATED (PTHR43859:SF4)	dehydrogenase(PC00092);ligase(PC00142)
ARATH|TAIR=AT1G76080|UniProtKB=Q9SGS4	AT1G76080	mRNA_79183	-2.71563	3.06373e-16	-2.43984	3.89098e-13	-2.88186	1.147e-09	Regulator of chromosome condensation (RCC1) family protein;T22E16.240;ortholog	REGULATOR OF CHROMOSOME CONDENSATION (RCC1) FAMILY PROTEIN (PTHR22870:SF382)
ARATH|TAIR=AT1G76100|UniProtKB=P11490	AT1G76100	mRNA_68482	-2.5014	2.17104e-09	-3.2822	5.37266e-15	-3.22316	2.41587e-09	Formyltetrahydrofolate deformylase 2, mitochondrial;PURU2;ortholog	FORMYLTETRAHYDROFOLATE DEFORMYLASE 2, MITOCHONDRIAL (PTHR42706:SF3)	hydrolase(PC00121);ligase(PC00142);transferase(PC00220)
ARATH|TAIR=AT1G76110|UniProtKB=Q9SGS2	AT1G76110	mRNA_28407	-5.94965	0.001616	-7.84503	3.5867e-06	-6.94102	0.000101604	Amino acid permease 6;AAP6;ortholog	AMINO ACID PERMEASE 6 (PTHR22950:SF456)	amino acid transporter(PC00046)
ARATH|TAIR=AT1G76160|UniProtKB=Q9SGR6	AT1G76160	mRNA_6923	-3.96123	0.00992009	-3.17142	1.38039e-06	-3.9339	1.41285e-08	Expansin-A8;EXPA8;ortholog	EXPANSIN-A8 (PTHR31867:SF35)
ARATH|TAIR=AT1G76310|UniProtKB=Q9SFW6	AT1G76310	mRNA_14396	-4.50725	2.34169e-06	-3.60508	0.0287514	-3.69706	0.00764562	Cryptochrome DASH, chloroplastic/mitochondrial;CRYD;ortholog	CRYPTOCHROME DASH, CHLOROPLASTIC/MITOCHONDRIAL (PTHR11455:SF53)	DNA photolyase(PC00014);lyase(PC00144)
ARATH|TAIR=AT1G76340|UniProtKB=Q9S845	AT1G76340	mRNA_89733	-2.43657	0.0200782	-2.70482	0.00370412	-2.66378	0.00257666	Plasma-membrane choline transporter family protein;MXE10.1;ortholog	PROTEIN PNS1 (PTHR12385:SF4)	transporter(PC00227)
ARATH|TAIR=AT1G76405|UniProtKB=Q9FPG2	AT1G76405	mRNA_184350	-1.63567	1.83287e-07	-1.36863	0.000456395	-1.43423	0.000166656	Calcium-dependent protein kinase 1;CPK1;ortholog	CALCIUM-DEPENDENT PROTEIN KINASE 1 (PTHR24349:SF359)	non-motor microtubule binding protein(PC00166);non-receptor serine/threonine protein kinase(PC00167)
ARATH|TAIR=AT1G76450|UniProtKB=Q9S720	AT1G76450	mRNA_28273	-3.30353	1.48963e-06	-3.77171	7.15054e-14	-4.01067	2.70243e-11	AT1G30130 protein;At1g30130;ortholog	SUBFAMILY NOT NAMED (PTHR33973:SF4)
ARATH|TAIR=AT1G76520|UniProtKB=Q9C9K5	AT1G76520	mRNA_53304	-6.73955	5.67302e-05	-2.8818	0.00976633	-6.66982	5.33109e-05	DExH-box ATP-dependent RNA helicase DExH3;At1g48650;ortholog	DEXH-BOX ATP-DEPENDENT RNA HELICASE DEXH3 (PTHR18934:SF192)	RNA helicase(PC00032)
ARATH|TAIR=AT1G76570|UniProtKB=Q9C9K1	AT1G76570	mRNA_93282	-1.09706	0.0425595	-1.52478	0.00300295	-1.73187	0.00018759	Xyloglucan endotransglucosylase/hydrolase protein 9;XTH9;ortholog	XYLOGLUCAN ENDOTRANSGLUCOSYLASE/HYDROLASE PROTEIN 9 (PTHR31062:SF108)
ARATH|TAIR=AT1G76620|UniProtKB=Q8W4R7	AT1G76620	mRNA_68560	-1.39495	0.0156216	-1.66441	0.00174066	-1.46531	0.0110874	Protein BRI1-5 ENHANCED 1;BEN1;ortholog	PROTEIN BRI1-5 ENHANCED 1 (PTHR10366:SF611)	dehydratase(PC00091);epimerase/racemase(PC00096);oxidoreductase(PC00176)
ARATH|TAIR=AT1G76660|UniProtKB=Q9SRE5	AT1G76660	mRNA_23643	-1.90127	2.7055e-07	-1.68772	0.000812269	-1.8478	3.06578e-06	Protein JINGUBANG;JGB;ortholog	PROTEIN JINGUBANG (PTHR22844:SF336)
ARATH|TAIR=AT1G76740|UniProtKB=Q9SRD9	AT1G76740	mRNA_74153	-4.56506	0.00187882	-3.87406	0.0216778	-3.77165	0.0349366	Aspartic/glutamic acid-rich protein;At5g17160;ortholog	ASPARTIC/GLUTAMIC ACID-RICH PROTEIN (PTHR33621:SF2)
ARATH|TAIR=AT1G76760|UniProtKB=Q6NPF9	AT1G76760	mRNA_153617	-2.17529	0.000118025	-1.74619	0.000631792	-2.74394	5.32441e-10	tRNase Z TRZ2, chloroplastic;TRZ2;ortholog	TRNASE Z TRZ2, CHLOROPLASTIC (PTHR46504:SF1)
ARATH|TAIR=AT1G76770|UniProtKB=Q9SRD6	AT1G76770	mRNA_183502	-2.41953	0.000237349	-2.62876	1.05681e-05	-2.80937	0.036437	Glutathione S-transferase DHAR3, chloroplastic;DHAR3;ortholog	GLUTATHIONE S-TRANSFERASE DHAR3, CHLOROPLASTIC (PTHR44420:SF1)
ARATH|TAIR=AT1G76890|UniProtKB=Q39117	AT1G76890	mRNA_4097	-3.32413	0.0284979	-1.2015	0.020727	-1.20154	0.0314377	KIN14B-interacting protein At4g14310;At4g14310;ortholog	SUBFAMILY NOT NAMED (PTHR35492:SF1)
ARATH|TAIR=AT1G76990|UniProtKB=O49285	AT1G76990	mRNA_80415	-4.38016	0.00567667	-5.0494	0.000377592	-1.66538	0.0117885	Tryptophan synthase beta chain 2, chloroplastic;TSB2;ortholog	TRYPTOPHAN SYNTHASE BETA CHAIN 1, CHLOROPLASTIC-RELATED (PTHR42882:SF3)	deaminase(PC00088);dehydratase(PC00091);epimerase/racemase(PC00096)
ARATH|TAIR=AT1G77060|UniProtKB=O49290	AT1G77060	mRNA_7335	-4.95109	4.65287e-21	-4.20792	1.71047e-14	-4.82706	9.3486e-35	Protein kinase superfamily protein;ATATH8;ortholog	PROTEIN KINASE SUPERFAMILY PROTEIN (PTHR10566:SF123)
ARATH|TAIR=AT1G77090|UniProtKB=O49292	AT1G77090	mRNA_189245	-3.01927	2.90224e-09	-3.63249	8.47757e-12	-3.81227	1.04195e-12	Protein MID1-COMPLEMENTING ACTIVITY 1;MCA1;ortholog	PROTEIN MID1-COMPLEMENTING ACTIVITY 1 (PTHR46604:SF3)
ARATH|TAIR=AT1G77120|UniProtKB=P06525	AT1G77120	mRNA_56464	-1.7172	0.0409587	-1.89779	0.0475724	-2.28621	0.00427609	EEIG1/EHBP1 protein amino-terminal domain protein;At3g01810;ortholog	EEIG1/EHBP1 PROTEIN AMINO-TERMINAL DOMAIN PROTEIN (PTHR31344:SF12)
ARATH|TAIR=AT1G77122|UniProtKB=Q56XE2	AT1G77122	mRNA_44554	-1.24709	0.046426	-1.42429	0.001794	-2.03534	0.018785	Ornithine carbamoyltransferase, chloroplastic;OTC;ortholog	ORNITHINE CARBAMOYLTRANSFERASE, MITOCHONDRIAL (PTHR45753:SF3)
ARATH|TAIR=AT1G77200|UniProtKB=O80654	AT1G77200	mRNA_87255	-6.22839	9.91696e-16	-6.54247	2.50472e-17	-6.39384	1.45153e-16	At1g52770;At1g52770;ortholog	SUBFAMILY NOT NAMED (PTHR32370:SF16)
ARATH|TAIR=AT1G77280|UniProtKB=F4I5M8	AT1G77280	mRNA_4123	-1.51887	0.0345986	-1.69792	0.0114404	-1.61729	0.00310582	Sec-independent protein translocase protein TATC, chloroplastic;TATC;ortholog	SEC-INDEPENDENT PROTEIN TRANSLOCASE PROTEIN TATC, CHLOROPLASTIC (PTHR30371:SF3)
ARATH|TAIR=AT1G77380|UniProtKB=Q39134	AT1G77380	mRNA_188598	-1.59414	0.00112624	-1.83465	0.000411113	-1.88343	6.97078e-05	Homeobox-leucine zipper protein HDG5;HDG5;ortholog	HOMEOBOX-LEUCINE ZIPPER PROTEIN HDG5 (PTHR45654:SF11)
ARATH|TAIR=AT1G77410|UniProtKB=Q8GX69	AT1G77410	mRNA_21899	-4.8586	0.0127363	-4.48517	0.0315215	-4.51937	0.022277	HMG-Y-related protein A;HMGA;ortholog	HMG-Y-RELATED PROTEIN A (PTHR11467:SF103)
ARATH|TAIR=AT1G77420|UniProtKB=Q9FVW6	AT1G77420	mRNA_86193	-1.21156	0.0448931	-1.76248	0.00562301	-1.55414	0.0133968	Sulfite exporter TauE/SafE family protein 3;At2g25737;ortholog	SULFITE EXPORTER TAUE/SAFE FAMILY PROTEIN 3 (PTHR14255:SF1)	hydrolase(PC00121)
ARATH|TAIR=AT1G77490|UniProtKB=Q42593	AT1G77490	mRNA_120005	-1.7884	0.00101014	-1.82974	0.00073584	-2.39425	3.98376e-05	Inner membrane protein ALBINO3, chloroplastic;ALB3;ortholog	INNER MEMBRANE PROTEIN ALBINO3, CHLOROPLASTIC (PTHR12428:SF14)	transporter(PC00227)
ARATH|TAIR=AT1G77590|UniProtKB=Q9CAP8	AT1G77590	mRNA_87220	-1.95074	4.82557e-06	-1.90268	3.76971e-06	-1.94911	4.34992e-07	4-coumarate--CoA ligase-like 9;4CLL9;ortholog	4-COUMARATE--COA LIGASE-LIKE 9 (PTHR24096:SF160)	ligase(PC00142)
ARATH|TAIR=AT1G77620|UniProtKB=Q9CAP6	AT1G77620	mRNA_106833	-5.05816	0.0416377	-5.48223	0.0212622	-1.13277	0.0137427	Uncharacterized protein At4g02920;At4g02920;ortholog	SUBFAMILY NOT NAMED (PTHR35095:SF1)
ARATH|TAIR=AT1G77670|UniProtKB=Q9CAP1	AT1G77670	mRNA_82597	-2.81092	0.00106302	-3.55477	0.0153165	-3.47438	0.0318466	At5g02710;F9G14_20;ortholog	SUBFAMILY NOT NAMED (PTHR36791:SF2)
ARATH|TAIR=AT1G77700|UniProtKB=Q9CA24	AT1G77700	mRNA_171604	-2.46606	0.0406228	-2.65124	0.0316967	-3.12285	0.00256238	At5g49800;At5g49800;ortholog	SUBFAMILY NOT NAMED (PTHR19308:SF14)
ARATH|Gene_OrderedLocusName=At1g77800|UniProtKB=A0A1P8APX1	AT1G77800	mRNA_92878	-7.57464	9.62228e-07	-7.73471	1.01352e-06	-8.47092	9.49755e-09	Transcriptional activator (DUF662);At3g52920;ortholog	TRANSCRIPTIONAL ACTIVATOR (DUF662) (PTHR21470:SF9)
ARATH|TAIR=AT1G77930|UniProtKB=Q9SH08	AT1G77930	mRNA_184774	-1.1578	0.0148837	-1.59938	2.22795e-05	-1.61371	0.0428261	Chaperonin 60 subunit beta 2, chloroplastic;CPN60B2;ortholog	CHAPERONIN 60 SUBUNIT BETA 2, CHLOROPLASTIC (PTHR45633:SF8)
ARATH|TAIR=AT1G77990|UniProtKB=P92946	AT1G77990	mRNA_18549	-8.23499	9.60922e-08	-8.58942	2.06207e-08	-8.93593	6.19073e-09	Probable plastid-lipid-associated protein 11, chloroplastic;PAP11;ortholog	PLASTID-LIPID-ASSOCIATED PROTEIN 11, CHLOROPLASTIC-RELATED (PTHR31906:SF3)
ARATH|TAIR=AT1G78010|UniProtKB=Q66GQ1	AT1G78010	mRNA_748	-5.32511	0.0121365	-5.6707	0.00280615	-3.62062	0.0146961	Heat shock protein 90-5, chloroplastic;HSP90-5;ortholog	HEAT SHOCK PROTEIN 90-5, CHLOROPLASTIC (PTHR11528:SF54)	Hsp90 family chaperone(PC00028)
ARATH|TAIR=AT1G78020|UniProtKB=Q9SGZ8	AT1G78020	mRNA_41408	-6.67481	4.46816e-07	-7.38864	5.72838e-09	-7.16237	8.26644e-09	tRNA dimethylallyltransferase 9;IPT9;ortholog	TRNA DIMETHYLALLYLTRANSFERASE 9 (PTHR11088:SF60)	nucleotidyltransferase(PC00174)
ARATH|TAIR=AT1G78060|UniProtKB=Q9SGZ5	AT1G78060	mRNA_64780	-3.26043	0.00102931	-3.15693	0.00370092	-3.31969	0.00153175	Dehydrodolichyl diphosphate synthase 2;At5g58770;ortholog	DEHYDRODOLICHYL DIPHOSPHATE SYNTHASE 2 (PTHR10291:SF0)	acyltransferase(PC00042)
ARATH|TAIR=AT1G78130|UniProtKB=Q9C9R9	AT1G78130	mRNA_19659	-2.33083	0.00023352	-2.85319	9.62085e-09	-2.81814	2.16072e-08	Aquaporin NIP6-1;NIP6-1;ortholog	AQUAPORIN NIP6-1 (PTHR45724:SF19)
ARATH|TAIR=AT1G78170|UniProtKB=Q84JP5	AT1G78170	mRNA_121281	-3.39984	1.45521e-05	-3.50473	1.85752e-05	-3.635	2.81938e-07	Protein kinase superfamily protein;At5g37790;ortholog	PROTEIN KINASE SUPERFAMILY PROTEIN (PTHR27001:SF707)
ARATH|TAIR=AT1G78380|UniProtKB=Q9ZRW8	AT1G78380	mRNA_28352	-8.63235	1.22584e-08	-9.24926	4.82e-09	-9.61241	1.71017e-09	Putative pentatricopeptide repeat-containing protein At1g12700, mitochondrial;At1g12700;ortholog	SUBFAMILY NOT NAMED (PTHR45613:SF415)
ARATH|TAIR=AT1G78510|UniProtKB=Q8S948	AT1G78510	mRNA_106107	-2.86923	0.000852869	-2.90797	1.04964e-05	-4.21858	1.97464e-08	GATA transcription factor 18;GATA18;ortholog	GATA TRANSCRIPTION FACTOR 18 (PTHR46813:SF5)
ARATH|TAIR=AT1G78520|UniProtKB=F4IA92	AT1G78520	mRNA_157879	-4.57396	0.0017252	-4.92658	0.00431221	-3.93161	0.0175226	Photosystem I reaction center subunit III, chloroplastic;PSAF;ortholog	PHOTOSYSTEM I REACTION CENTER SUBUNIT III, CHLOROPLASTIC (PTHR34939:SF1)
ARATH|TAIR=AT1G78530|UniProtKB=Q9SYM9	AT1G78530	mRNA_38310	-1.60698	0.00425656	-2.40416	0.0451027	-1.95603	0.000101142	At1g49310;At1g49310;ortholog	SUBFAMILY NOT NAMED (PTHR33731:SF10)
ARATH|TAIR=AT1G78560|UniProtKB=Q93YR2	AT1G78560	mRNA_70652	-1.50255	0.010058	-1.62021	0.000284269	-2.02212	0.000468884	Calcium sensing receptor, chloroplastic;CAS;ortholog	CALCIUM SENSING RECEPTOR-RELATED (PTHR34209:SF1)
ARATH|TAIR=AT1G78580|UniProtKB=Q9SYM4	AT1G78580	mRNA_381	-3.40663	2.22394e-16	-4.10913	6.53705e-09	-4.6431	0.00278314	Pectin lyase-like superfamily protein;At4g23500;ortholog	PECTIN LYASE-LIKE SUPERFAMILY PROTEIN (PTHR31339:SF66)	cysteine protease(PC00081)
ARATH|TAIR=AT1G78630|UniProtKB=Q9SYL9	AT1G78630	mRNA_57542	-2.98502	6.60265e-15	-2.99096	1.66168e-25	-3.37595	8.19039e-28	At3g52500;F22O6_120;ortholog	SUBFAMILY NOT NAMED (PTHR13683:SF710)	aspartic protease(PC00053)
ARATH|TAIR=AT1G78710|UniProtKB=Q9ZV89	AT1G78710	mRNA_142164	-5.02023	0.00113847	-4.51444	0.0131157	-4.16846	0.025884	Cysteine proteinase RD21A;RD21A;ortholog	CYSTEINE PROTEINASE RD21A (PTHR12411:SF576)	cysteine protease(PC00081);protease inhibitor(PC00191)
ARATH|EnsemblGenome=AT1G78780|UniProtKB=F4IBV1	AT1G78780	mRNA_182631	-3.19288	0.000121658	-3.10333	0.00188168	-2.75426	0.013519	Alpha/beta-Hydrolases superfamily protein;F2P24.13;ortholog	ALPHA/BETA-HYDROLASES SUPERFAMILY PROTEIN (PTHR11614:SF94)	phospholipase(PC00186);serine protease(PC00203)
ARATH|Gene=AT1G78790|UniProtKB=Q8L7N3	AT1G78790	mRNA_65245	-5.64464	0.00184921	-5.06168	0.0147115	-5.55684	0.00329904	Non-specific lipid-transfer protein-like protein At5g64080;At5g64080;ortholog	SUBFAMILY NOT NAMED (PTHR33044:SF125)
ARATH|Gene=AT1G78915|UniProtKB=F4IBX5	AT1G78915	mRNA_117773	-1.06663	0.0231083	-1.25596	0.00346089	-1.62307	0.0101535	Uncharacterized protein At2g03420;At2g03420;ortholog	SUBFAMILY NOT NAMED (PTHR36730:SF1)
ARATH|TAIR=AT1G78995|UniProtKB=Q8L5A1	AT1G78995	mRNA_59402	-1.8375	0.0024374	-1.661	0.0063445	-2.16515	0.000279776	30S ribosomal protein 3-1, chloroplastic;At1g68590;ortholog	30S RIBOSOMAL PROTEIN 3-1, CHLOROPLASTIC (PTHR35108:SF4)
ARATH|TAIR=AT1G79040|UniProtKB=P27202	AT1G79040	mRNA_13150	-2.71831	8.2323e-08	-3.24812	5.74446e-09	-3.08429	4.42945e-08	Acyltransferase-like protein At1g54570, chloroplastic;At1g54570;ortholog	SUBFAMILY NOT NAMED (PTHR22753:SF14)
ARATH|TAIR=AT1G79080|UniProtKB=A3KPF8	AT1G79080	mRNA_13644	-2.16658	0.000148343	-2.40721	1.12774e-06	-2.58938	6.38995e-10	ZPR1 zinc-finger domain protein;MQJ16.2;ortholog	ZINC FINGER PROTEIN ZPR1 (PTHR10876:SF0)
ARATH|TAIR=AT1G79250|UniProtKB=Q1PFB9	AT1G79250	mRNA_86965	-5.21909	0.0144715	-5.54904	0.00666088	-5.71592	0.0102213	Peptide methionine sulfoxide reductase B3;MSRB3;ortholog	PEPTIDE METHIONINE SULFOXIDE REDUCTASE 2 (PTHR46081:SF1)
ARATH|TAIR=AT1G79260|UniProtKB=O64527	AT1G79260	mRNA_175821	-1.19657	0.0104879	-1.50958	0.0106383	-1.42347	0.00251056	Transcription factor PAR1;PAR1;ortholog	TRANSCRIPTION FACTOR PAR1 (PTHR33124:SF43)
ARATH|TAIR=AT1G79460|UniProtKB=Q9SAK2	AT1G79460	mRNA_138526	-5.67166	0.000153547	-1.99406	0.00039118	-7.63886	2.24568e-05	S-adenosylmethionine synthase 1;SAM1;ortholog	S-ADENOSYLMETHIONINE SYNTHASE 1-RELATED (PTHR11964:SF46)	nucleotidyltransferase(PC00174)
ARATH|Gene=AT1G79480|UniProtKB=Q5Q0D0	AT1G79480	mRNA_9906	-2.72354	0.0471714	-2.85752	0.0204047	-3.30144	0.00314527	At2g46420/F11C10.11;At2g46420;ortholog	HELICASE WITH ZINC FINGER PROTEIN (PTHR31871:SF9)
ARATH|TAIR=AT1G79550|UniProtKB=Q9SAJ4	AT1G79550	mRNA_80862	-1.00747	0.000578377	-1.1519	0.00390482	-1.65435	0.000301313	Amidophosphoribosyltransferase 2, chloroplastic;ASE2;ortholog	AMIDOPHOSPHORIBOSYLTRANSFERASE 2, CHLOROPLASTIC (PTHR11907:SF21)	cysteine protease(PC00081);transferase(PC00220)
ARATH|TAIR=AT1G79560|UniProtKB=Q9SAJ3	AT1G79560	mRNA_134708	-1.3555	0.000152231	-1.3158	2.1385e-05	-1.84274	2.2938e-11	Ferredoxin-3, chloroplastic;FD3;ortholog	FERREDOXIN-3, CHLOROPLASTIC-RELATED (PTHR43112:SF3)	reductase(PC00198)
ARATH|TAIR=AT1G79600|UniProtKB=Q9MA15	AT1G79600	mRNA_27935	-1.82935	0.00754188	-2.24959	0.00117647	-2.32788	7.13283e-07	Ras-related protein RABG3d;RABG3D;ortholog	RAB FAMILY (PTHR24073:SF57)
ARATH|TAIR=AT1G79710|UniProtKB=Q9SQN2	AT1G79710	mRNA_59740	-7.93695	1.06959e-07	-5.48824	0.020995	-6.32988	0.00311303	GDSL esterase/lipase At4g01130;At4g01130;ortholog	SUBFAMILY NOT NAMED (PTHR22835:SF476)
ARATH|TAIR=AT1G79720|UniProtKB=Q8RX60	AT1G79720	mRNA_98197	-3.87696	0.00286539	-4.03568	0.00164159	-4.14791	0.000984221	Putative acetyl-CoA carboxylase biotin-containing subunit;At3g15690;ortholog	IS A MEMBER OF THE PF|00364 BIOTIN-REQUIRING ENZYMES FAMILY-RELATED (PTHR47597:SF1)
ARATH|Gene=AT1G79820|UniProtKB=Q2V4B9	AT1G79820	mRNA_27116	-6.61332	0.000131028	-6.61913	0.000139024	-6.99891	1.26449e-05	Probable transmembrane ascorbate ferrireductase 4;CYB561D;ortholog	TRANSMEMBRANE ASCORBATE FERRIREDUCTASE 4-RELATED (PTHR10106:SF41)	reductase(PC00198)
ARATH|EnsemblGenome=AT1G79840|UniProtKB=P46607	AT1G79840	mRNA_163980	-4.32236	1.5771e-09	-4.73296	1.63245e-10	-4.49262	8.74197e-10	Cyclin-dependent kinase B1-2;CDKB1-2;ortholog	CYCLIN-DEPENDENT KINASE B1-2 (PTHR24056:SF429)	non-receptor serine/threonine protein kinase(PC00167);non-receptor tyrosine protein kinase(PC00168)
ARATH|TAIR=AT1G79850|UniProtKB=P16180	AT1G79850	mRNA_118743	-3.80369	7.57015e-11	-3.65605	6.12039e-16	-4.09333	1.49071e-19	DEAD-box ATP-dependent RNA helicase 53, mitochondrial;RH53;ortholog	DEAD-BOX ATP-DEPENDENT RNA HELICASE 53, MITOCHONDRIAL-RELATED (PTHR24031:SF326)
ARATH|TAIR=AT1G79860|UniProtKB=Q9CA89	AT1G79860	mRNA_120381	-4.14876	1.2567e-15	-5.03452	2.7013e-18	-4.46601	2.15319e-15	Amino acid transporter AVT6A;AVT6A;ortholog	SODIUM-COUPLED NEUTRAL AMINO ACID TRANSPORTER 10-RELATED (PTHR22950:SF458)	amino acid transporter(PC00046)
ARATH|TAIR=AT1G79870|UniProtKB=Q9CA90	AT1G79870	mRNA_158989	-7.02498	6.89528e-10	-2.87494	0.000668472	-7.06615	2.11767e-10	Type IV inositol polyphosphate 5-phosphatase 11;IP5P11;ortholog	EG:86E4.5 PROTEIN (PTHR11200:SF185)	phosphatase(PC00181)
ARATH|TAIR=AT1G80030|UniProtKB=Q0WN54	AT1G80030	mRNA_18419	-1.8235	0.00213487	-2.26007	4.5364e-05	-3.01638	1.15906e-08	AT4g31560;F3L17.130;ortholog	SUBFAMILY NOT NAMED (PTHR37753:SF1)
ARATH|EnsemblGenome=AT1G80160|UniProtKB=Q9SSC3	AT1G80160	mRNA_34933	-3.32454	4.93294e-06	-3.75619	0.000138082	-3.74318	5.45225e-06	Cystathionine gamma-synthase 1, chloroplastic;CGS1;ortholog	CYSTATHIONINE GAMMA-SYNTHASE 1, CHLOROPLASTIC-RELATED (PTHR43379:SF1)	lyase(PC00144)
ARATH|TAIR=AT1G80170|UniProtKB=Q94AJ5	AT1G80170	mRNA_59438	-3.54198	0.0290197	-3.89166	0.00269644	-4.4272	0.000398384	Uncharacterized protein F8D11.10;At1g42700;ortholog
ARATH|Gene=AT1G80210|UniProtKB=Q8RW94	AT1G80210	mRNA_173070	-1.53306	0.00072322	-1.51505	0.00600092	-1.7653	5.67431e-05	F-box/kelch-repeat protein At3g06240;At3g06240;ortholog	F-BOX ASSOCIATED UBIQUITINATION EFFECTOR FAMILY PROTEIN (PTHR31790:SF154)
ARATH|TAIR=AT1G80300|UniProtKB=Q39002	AT1G80300	mRNA_634	-2.47611	9.84428e-06	-2.40264	0.00941308	-2.55643	1.44959e-06	Thionin-like protein;At1g12672;ortholog	THIONIN-LIKE PROTEIN (PTHR36312:SF4)
ARATH|TAIR=AT1G80350|UniProtKB=Q9SEX2	AT1G80350	mRNA_75223	-5.41604	0.00564594	-5.60159	0.00803316	-5.85342	0.0012735	Zeta-carotene desaturase, chloroplastic/chromoplastic;ZDS1;ortholog	ZETA-CAROTENE DESATURASE, CHLOROPLASTIC/CHROMOPLASTIC (PTHR10742:SF274)	DNA methyltransferase(PC00013);oxidase(PC00175)
ARATH|Gene=AT1G80380|UniProtKB=Q944I4	AT1G80380	mRNA_48154	-3.14281	2.00027e-09	-3.54716	4.86507e-10	-3.60859	1.14179e-12	Serine hydroxymethyltransferase 2, mitochondrial;SHM2;ortholog	SERINE HYDROXYMETHYLTRANSFERASE 2, MITOCHONDRIAL (PTHR11680:SF37)	methyltransferase(PC00155)
ARATH|Gene=AT1G80660|UniProtKB=Q42556	AT1G80660	mRNA_78533	-3.96048	0.00215624	-3.7118	0.0167895	-4.05933	0.00141505	Nucleobase-ascorbate transporter 1;NAT1;ortholog	NUCLEOBASE-ASCORBATE TRANSPORTER 1 (PTHR11119:SF92)	transporter(PC00227)
ARATH|TAIR=AT1G80760|UniProtKB=Q9SAI4	AT1G80760	mRNA_19208	-8.0888	1.35023e-07	-7.83408	7.29788e-06	-7.80625	2.92601e-07	Photosystem II stability/assembly factor HCF136, chloroplastic;HCF136;ortholog	PHOTOSYSTEM II STABILITY/ASSEMBLY FACTOR HCF136, CHLOROPLASTIC (PTHR47199:SF2)
ARATH|TAIR=AT1G80880|UniProtKB=Q9SAH2	AT1G80880	mRNA_34732	-3.64915	2.78446e-16	-3.73081	7.14339e-10	-3.61472	1.26315e-17	Proteinase inhibitor I4, serpin (DUF716);At1g55230;ortholog	PROTEINASE INHIBITOR I4, SERPIN (DUF716) (PTHR46285:SF3)
ARATH|TAIR=AT2G01110|UniProtKB=Q9SJV5	AT2G01110	mRNA_72510	-1.50631	0.000917806	-1.34551	0.0144966	-1.89485	6.42084e-06	Protein kinase superfamily protein;At5g16810;ortholog	PROTEIN KINASE SUPERFAMILY PROTEIN (PTHR36796:SF1)
ARATH|Gene=AT2G01170|UniProtKB=Q9ZU50	AT2G01170	mRNA_74332	-1.68297	0.000845432	-1.78096	0.00144709	-2.05562	2.92748e-05	Deoxyribodipyrimidine photo-lyase;PHR1;ortholog	ZGC:66475 (PTHR10211:SF0)
ARATH|TAIR=AT2G01210|UniProtKB=Q9ZU46	AT2G01210	mRNA_97537	-3.16556	0.0246575	-1.89668	0.0317646	-3.30934	0.000382249	Protein N-terminal glutamine amidohydrolase;At2g41760;ortholog	PROTEIN N-TERMINAL GLUTAMINE AMIDOHYDROLASE (PTHR13035:SF0)
ARATH|Gene=AT2G01320|UniProtKB=Q9ZU35	AT2G01320	mRNA_67487	-1.51994	0.0010522	-1.61257	0.00452423	-1.67951	0.000101037	Glyoxylate/succinic semialdehyde reductase 2, chloroplastic;GLYR2;ortholog	GLYOXYLATE/SUCCINIC SEMIALDEHYDE REDUCTASE 2, CHLOROPLASTIC (PTHR43580:SF6)	dehydrogenase(PC00092)
ARATH|Gene=AT2G01350|UniProtKB=Q9ZU32	AT2G01350	mRNA_38836	-1.14712	0.0475381	-1.124	0.0259655	-1.29667	0.00488821	Proteinaceous RNase P 1, chloroplastic/mitochondrial;PRORP1;ortholog	MITOCHONDRIAL RIBONUCLEASE P CATALYTIC SUBUNIT (PTHR13547:SF1)
ARATH|TAIR=AT2G01590|UniProtKB=Q9ZVE7	AT2G01590	mRNA_4119	-1.73334	0.0237484	-2.63913	0.000706553	-1.73343	0.036547	Purple acid phosphatase 10;PAP10;ortholog	PURPLE ACID PHOSPHATASE 10 (PTHR22953:SF86)
ARATH|TAIR=AT2G01620|UniProtKB=Q9ZU90	AT2G01620	mRNA_91048	-2.64201	3.528e-05	-2.87934	1.03724e-05	-2.3666	0.00102338	Oxygen-evolving enhancer protein 2-1, chloroplastic;PSBP1;ortholog	OXYGEN-EVOLVING ENHANCER PROTEIN 2-1, CHLOROPLASTIC (PTHR31407:SF6)
ARATH|Gene=AT2G01630|UniProtKB=Q9ZU91	AT2G01630	mRNA_15710	-2.1093	1.1508e-07	-1.59245	0.012179	-1.91795	7.18434e-06	Di-glucose binding protein with Leucine-rich repeat domain-containing protein;At1g25570;ortholog	DI-GLUCOSE BINDING PROTEIN WITH LEUCINE-RICH REPEAT DOMAIN-CONTAINING PROTEIN (PTHR46662:SF11)
ARATH|Gene=AT2G01690|UniProtKB=Q9ZU97	AT2G01690	mRNA_87127	-5.89	0.00221581	-5.21887	0.0326987	-6.19677	0.000821918	UDP-glucuronic acid decarboxylase 1;UXS1;ortholog	UDP-GLUCURONIC ACID DECARBOXYLASE 1 (PTHR43078:SF22)	dehydratase(PC00091);epimerase/racemase(PC00096);oxidoreductase(PC00176)
ARATH|TAIR=AT2G01770|UniProtKB=Q9ZUA5	AT2G01770	mRNA_188324	-4.88196	3.83215e-05	-5.38303	1.64393e-06	-5.11951	5.00728e-06	DNA ligase (DUF630 and DUF632);At5g25590;ortholog	DNA LIGASE (DUF630 AND DUF632) (PTHR21450:SF7)
ARATH|TAIR=AT2G01820|UniProtKB=Q9SIT1	AT2G01820	mRNA_112174	-1.56303	0.0228054	-1.10402	0.0104297	-1.28005	0.000892224	P-loop containing nucleoside triphosphate hydrolases superfamily protein;MEE13.8;ortholog	P-LOOP CONTAINING NUCLEOSIDE TRIPHOSPHATE HYDROLASES SUPERFAMILY PROTEIN (PTHR43788:SF3)
ARATH|TAIR=AT2G01830|UniProtKB=Q9C5U0	AT2G01830	mRNA_23824	-6.45374	9.70057e-27	-6.73923	1.76126e-26	-6.45627	6.05559e-24	AT5g10910/T30N20_180;At5g10910;ortholog	METHYLTRANSFERASE-LIKE PROTEIN 15-RELATED (PTHR11265:SF0)	methyltransferase(PC00155)
ARATH|TAIR=AT2G01850|UniProtKB=Q8LDS2	AT2G01850	mRNA_16565	-2.48238	0.00572797	-2.34413	0.0338547	-3.58492	0.00118423	WEB family protein At5g16730, chloroplastic;At5g16730;ortholog	SUBFAMILY NOT NAMED (PTHR23160:SF13)	myelin protein(PC00161)
ARATH|TAIR=AT2G01870|UniProtKB=Q9SIS7	AT2G01870	mRNA_123192	-1.36656	0.0190998	-1.77959	0.0207697	-1.75491	0.00500176	Pyridoxal reductase, chloroplastic;PLR1;ortholog	PYRIDOXAL REDUCTASE, CHLOROPLASTIC (PTHR43625:SF5)	reductase(PC00198)
ARATH|TAIR=AT2G01940|UniProtKB=F4IPE3	AT2G01940	mRNA_117486	-5.08241	0.0120148	-5.47131	0.00594884	-5.69936	0.00225153	CASP-like protein 1E2;At4g15620;ortholog	CASP-LIKE PROTEIN 1E1-RELATED (PTHR11615:SF273)	dehydrogenase(PC00092);reductase(PC00198)
ARATH|TAIR=AT2G01970|UniProtKB=Q9ZPS7	AT2G01970	mRNA_19971	-1.14849	8.30384e-06	-1.01155	0.00475782	-1.12806	7.83018e-06	Ras-related protein RABC2a;RABC2A;ortholog	RAS-RELATED PROTEIN RAB-18 (PTHR24073:SF285)
ARATH|TAIR=AT2G02070|UniProtKB=Q9ZUL3	AT2G02070	mRNA_687	-2.55706	1.00222e-06	-2.17686	0.00184524	-2.18026	0.000322107	RNA-binding (RRM/RBD/RNP motifs) family protein;ARP1;ortholog	RNA-BINDING (RRM/RBD/RNP MOTIFS) FAMILY PROTEIN-RELATED (PTHR15241:SF226)
ARATH|TAIR=AT2G02080|UniProtKB=Q8GYC1	AT2G02080	mRNA_82736	-1.96299	0.00349402	-2.68396	9.20339e-05	-2.72682	0.000129066	Transcription factor MYB106;MYB106;ortholog	TRANSCRIPTION FACTOR MYB106 (PTHR10641:SF586)	DNA binding protein(PC00009);homeodomain transcription factor(PC00119)
ARATH|TAIR=AT2G02240|UniProtKB=Q3E6P4	AT2G02240	mRNA_115366	-2.95117	0.000105685	-4.68223	0.0442045	-2.68151	0.0356212	Cellulose synthase-like protein B3;CSLB3;ortholog	CELLULOSE SYNTHASE-LIKE PROTEIN B1-RELATED (PTHR13301:SF53)
ARATH|Gene_OrderedLocusName=At2g02410|UniProtKB=A0A1P8AYT1	AT2G02410	mRNA_130071	-1.75349	0.0453774	-1.4061	0.0237441	-1.31234	0.0124723	Beta-1,4-N-acetylglucosaminyltransferase family protein;At3g27540;ortholog	BETA-1,4-N-ACETYLGLUCOSAMINYLTRANSFERASE FAMILY PROTEIN (PTHR12224:SF9)	glycosyltransferase(PC00111)
ARATH|TAIR=AT2G02450|UniProtKB=Q9ZVP8	AT2G02450	mRNA_118429	-5.34931	0.0059715	-5.44672	0.00537911	-1.82809	0.00885682	Xyloglucan endotransglucosylase/hydrolase protein 15;XTH15;ortholog	XYLOGLUCAN ENDOTRANSGLUCOSYLASE/HYDROLASE PROTEIN 15 (PTHR31062:SF176)
ARATH|TAIR=AT2G02480|UniProtKB=O64728	AT2G02480	mRNA_118435	-1.74693	0.0129403	-1.48663	0.0184128	-1.66285	0.0272231	Long-chain-alcohol oxidase FAO3;FAO3;ortholog	LONG-CHAIN-ALCOHOL OXIDASE FAO3 (PTHR46056:SF10)
ARATH|TAIR=AT2G02500|UniProtKB=P69834	AT2G02500	mRNA_118455	-2.0275	2.56356e-08	-2.25034	8.5148e-11	-2.3463	4.2701e-12	Cyclin delta-3;At2g23370;ortholog	CYCLIN DELTA-3 (PTHR35115:SF1)
ARATH|TAIR=AT2G02590|UniProtKB=O64717	AT2G02590	mRNA_109568	-1.58145	4.31149e-07	-1.39065	0.000163614	-1.57352	9.91677e-06	RNA polymerase sigma factor sigA;SIGA;ortholog	RNA POLYMERASE SIGMA FACTOR SIGA (PTHR30603:SF14)	winged helix/forkhead transcription factor(PC00246)
ARATH|TAIR=AT2G02660|UniProtKB=O64711	AT2G02660	mRNA_12722	-3.66874	0.00191185	-4.8655	0.00052482	-4.85791	0.000261785	Pentatricopeptide repeat-containing protein At1g80880, mitochondrial;At1g80880;ortholog	SUBFAMILY NOT NAMED (PTHR45613:SF240)
ARATH|TAIR=AT2G02850|UniProtKB=Q8LG89	AT2G02850	mRNA_10441	-3.33518	0.00940918	-3.14509	0.0281974	-4.31638	4.26365e-05	Chromatin assembly factor 1 subunit FAS2;FAS2;ortholog	CHROMATIN ASSEMBLY FACTOR 1 SUBUNIT B (PTHR15271:SF4)	chromatin/chromatin-binding protein(PC00077)
ARATH|TAIR=AT2G02870|UniProtKB=Q8L736	AT2G02870	mRNA_62620	-1.99632	0.0412348	-2.31741	0.0221101	-2.32585	0.0204828	At2g28480;At2g28480;ortholog	SUBFAMILY NOT NAMED (PTHR31426:SF2)
ARATH|Gene_OrderedLocusName=At2g03140|UniProtKB=A0A1P8B118	AT2G03140	mRNA_100391	-2.39451	1.39807e-08	-3.37641	3.09834e-06	-3.70183	0.0234331	tRNA pseudouridine synthase;At3g06950;ortholog	TRNA PSEUDOURIDINE SYNTHASE (PTHR11142:SF0)	lyase(PC00144)
ARATH|TAIR=AT2G03350|UniProtKB=Q9ZQ71	AT2G03350	mRNA_38331	-4.52697	1.88513e-14	-4.33331	9.33342e-12	-4.27467	3.27677e-10	Calcium permeable stress-gated cation channel 1;CSC1;ortholog	CALCIUM PERMEABLE STRESS-GATED CATION CHANNEL 1 (PTHR13018:SF111)
ARATH|TAIR=AT2G03390|UniProtKB=Q67Y99	AT2G03390	mRNA_84181	-1.88363	2.01955e-06	-1.35772	0.00207505	-2.50858	0.00460714	Haloacid dehalogenase-like hydrolase (HAD) superfamily protein;At3g10970;ortholog	HALOACID DEHALOGENASE-LIKE HYDROLASE (HAD) SUPERFAMILY PROTEIN (PTHR47858:SF2)
ARATH|TAIR=AT2G03420|UniProtKB=Q9ZQ78	AT2G03420	mRNA_40331	-2.97967	1.30725e-08	-3.19897	9.57963e-10	-3.20944	8.60246e-11	Serine/arginine repetitive matrix protein;At3g15110/F4B12_2;ortholog	SERINE/ARGININE REPETITIVE MATRIX PROTEIN (PTHR33785:SF5)
ARATH|TAIR=AT2G03430|UniProtKB=Q8GZ22	AT2G03430	mRNA_30025	-1.40714	0.00274008	-1.70652	0.00676116	-1.56555	7.21468e-07	Thioredoxin M4, chloroplastic;At3g15360;ortholog	THIOREDOXIN M4, CHLOROPLASTIC (PTHR45663:SF16)	oxidoreductase(PC00176)
ARATH|TAIR=AT2G03440|UniProtKB=Q9ZQ80	AT2G03440	mRNA_51156	-2.08827	1.3903e-06	-2.04618	2.56614e-14	-1.74479	0.000242168	Bifunctional riboflavin biosynthesis protein RIBA 1, chloroplastic;RIBA1;ortholog	BIFUNCTIONAL RIBOFLAVIN BIOSYNTHESIS PROTEIN RIBA 1, CHLOROPLASTIC (PTHR21327:SF40)
ARATH|TAIR=AT2G03780|UniProtKB=Q8GZ75	AT2G03780	mRNA_97796	-1.66565	0.00156244	-1.04355	0.0477917	-1.18683	0.0222116	Protein STICHEL-like 3;At4g18820;ortholog	PROTEIN STICHEL-LIKE 3 (PTHR11669:SF46)	DNA-directed DNA polymerase(PC00018);nucleotidyltransferase(PC00174)
ARATH|TAIR=AT2G03800|UniProtKB=Q9ZPQ3	AT2G03800	mRNA_185081	-1.65723	0.0119035	-1.33078	0.0195206	-1.75052	7.32617e-05	Heme oxygenase 1, chloroplastic;HO1;ortholog	HEME OXYGENASE 1, CHLOROPLASTIC-RELATED (PTHR35703:SF2)
ARATH|TAIR=AT2G03810|UniProtKB=F4ITB8	AT2G03810	mRNA_1048	-3.71769	0.00773542	-5.5884	0.0035526	-4.29424	0.00121376	Myosin heavy chain-related protein;At4g32190;ortholog	MYOSIN HEAVY CHAIN-RELATED PROTEIN (PTHR23160:SF19)	myelin protein(PC00161)
ARATH|TAIR=AT2G04030|UniProtKB=Q9SIF2	AT2G04030	mRNA_98330	-4.97491	2.75677e-148	-4.75068	5.0301e-97	-5.04008	2.44203e-108	Auxin canalization protein (DUF828);At3g22810;ortholog	AUXIN CANALIZATION PROTEIN (DUF828) (PTHR31351:SF19)
ARATH|Gene=AT2G04039|UniProtKB=A8MR59	AT2G04039	mRNA_10040	-4.15275	2.38539e-12	-4.81694	5.44173e-13	-4.63992	4.60279e-13	Serine/threonine-protein kinase Aurora-2;AUR2;ortholog	AURORA A (PTHR24350:SF0)	non-receptor serine/threonine protein kinase(PC00167)
ARATH|TAIR=AT2G04270|UniProtKB=F4IV66	AT2G04270	mRNA_114583	-2.49059	0.00346449	-2.23891	5.89999e-05	-4.47225	0.00163538	Condensin complex subunit 1;At3g57060;ortholog	CONDENSIN COMPLEX SUBUNIT 1 (PTHR14222:SF2)	nucleic acid binding(PC00171)
ARATH|TAIR=AT2G04530|UniProtKB=Q8L633	AT2G04530	mRNA_95768	-2.99822	4.07604e-09	-3.16223	4.13354e-08	-3.11044	3.66651e-09	Large ribosomal RNA subunit accumulation protein YCED homolog 2, chloroplastic;At3g19800;ortholog	LARGE RIBOSOMAL RNA SUBUNIT ACCUMULATION PROTEIN YCED HOMOLOG 2, CHLOROPLASTIC (PTHR37734:SF1)
ARATH|TAIR=AT2G04560|UniProtKB=F4IF99	AT2G04560	mRNA_43724	-6.72658	3.39796e-05	-6.59453	0.0001254	-6.36098	0.000374918	Valine--tRNA ligase, chloroplastic/mitochondrial 2;EMB2247;ortholog	VALINE--TRNA LIGASE, CHLOROPLASTIC/MITOCHONDRIAL 2 (PTHR11946:SF93)
ARATH|TAIR=AT2G04570|UniProtKB=Q9SJB4	AT2G04570	mRNA_57706	-2.75421	0.00235233	-2.57063	0.00643994	-1.90849	0.0221725	Serine/threonine-protein kinase Aurora-3;AUR3;ortholog	SERINE/THREONINE-PROTEIN KINASE AURORA-3 (PTHR24350:SF25)	non-receptor serine/threonine protein kinase(PC00167)
ARATH|TAIR=AT2G04780|UniProtKB=Q9SJ81	AT2G04780	mRNA_114818	-2.98389	7.20998e-09	-2.92248	1.51324e-12	-3.19002	5.46666e-19	Organic solute transporter ostalpha protein (DUF300);At4g21570;ortholog	ORGANIC SOLUTE TRANSPORTER OSTALPHA PROTEIN (DUF300) (PTHR23423:SF72)	transporter(PC00227)
ARATH|Gene_OrderedLocusName=At2g04790|UniProtKB=A0A1P8B0D8	AT2G04790	mRNA_34080	-1.63463	0.0241625	-1.88497	0.0104063	-1.90777	0.00492686	Carbohydrate esterase, putative (DUF303);At3g53010;ortholog	ESTERASE, PUTATIVE (DUF303)-RELATED (PTHR31988:SF12)
ARATH|TAIR=AT2G04842|UniProtKB=F4IFC5	AT2G04842	mRNA_39652	-1.68826	0.00302416	-1.58016	0.000128663	-2.32413	1.87954e-07	Expressed protein;At2g36835;ortholog	EXPRESSED PROTEIN (PTHR36737:SF1)
ARATH|TAIR=AT2G04865|UniProtKB=F4IFD0	AT2G04865	mRNA_57274	-2.17774	0.0164703	-5.38841	0.0244903	-2.348	0.00184819	BEL1-like homeodomain protein 2;BLH2;ortholog	BEL1-LIKE HOMEODOMAIN PROTEIN 2 (PTHR11850:SF241)	homeodomain transcription factor(PC00119)
ARATH|TAIR=AT2G05100|UniProtKB=Q9SHR7	AT2G05100	mRNA_31652	-5.9617	4.09631e-29	-6.49856	6.05212e-32	-6.58415	4.32974e-29	IQ-domain 17;iqd17;ortholog	IQ-DOMAIN 17 (PTHR32295:SF120)
ARATH|TAIR=AT2G05160|UniProtKB=Q9SJ41	AT2G05160	mRNA_58305	-3.03845	2.82622e-09	-3.45116	1.17023e-08	-8.60532	1.32524e-08	Glutamine synthetase cytosolic isozyme 1-1;GLN1-1;ortholog	GLUTAMINE SYNTHETASE CYTOSOLIC ISOZYME 1-1 (PTHR20852:SF83)	ligase(PC00142)
ARATH|TAIR=AT2G05620|UniProtKB=Q9SL05	AT2G05620	mRNA_843	-1.77912	0.000292299	-2.38407	2.10346e-05	-1.97542	5.49845e-05	At3g03590;At3g03590;ortholog	EXPRESSED PROTEIN (PTHR13844:SF48)	chromatin/chromatin-binding protein(PC00077)
ARATH|TAIR=AT2G05760|UniProtKB=Q9SHZ3	AT2G05760	mRNA_45253	-2.43295	2.80771e-08	-2.48837	6.23057e-07	-2.51766	2.7171e-07	Alpha-xylosidase 1;XYL1;ortholog	ALPHA-XYLOSIDASE 1-RELATED (PTHR22762:SF127)	glucosidase(PC00108)
ARATH|TAIR=AT2G05920|UniProtKB=Q9ZUF6	AT2G05920	mRNA_46579	-3.83902	1.57227e-07	-4.08155	7.46423e-08	-4.07951	2.75236e-09	Lycopene epsilon cyclase, chloroplastic;LUT2;ortholog	LYCOPENE EPSILON CYCLASE, CHLOROPLASTIC (PTHR43876:SF16)	oxygenase(PC00177)
ARATH|TAIR=AT2G05990|UniProtKB=Q9SLA8	AT2G05990	mRNA_113231	-3.48131	0.0307292	-2.43439	0.00126457	-3.12523	5.79785e-14	At5g41960;MJC20.6;ortholog	SUBFAMILY NOT NAMED (PTHR36804:SF1)
ARATH|TAIR=AT2G06010|UniProtKB=Q8VY85	AT2G06010	mRNA_39781	-2.02987	0.000555245	-2.08589	0.0363367	-2.10393	0.0327039	17.8 kDa class I heat shock protein;HSP17.8;ortholog	17.6 KDA CLASS I HEAT SHOCK PROTEIN 1-RELATED (PTHR11527:SF280)	chaperone(PC00072)
ARATH|Gene=AT2G06510|UniProtKB=Q9SKI4	AT2G06510	mRNA_85935	-5.04012	4.37324e-17	-5.89285	1.55579e-16	-5.3778	1.34472e-18	NOL1/NOP2/sun family protein / antitermination NusB domain-containing protein;At3g13180;ortholog	NOL1/NOP2/SUN FAMILY PROTEIN / ANTITERMINATION NUSB DOMAIN-CONTAINING PROTEIN (PTHR22807:SF61)
ARATH|TAIR=AT2G06520|UniProtKB=Q9SKI3	AT2G06520	mRNA_69413	-3.24258	2.72318e-09	-3.72085	5.30933e-09	-3.44012	1.30889e-09	Non-specific lipid-transfer protein 12;LTP12;ortholog	NON-SPECIFIC LIPID-TRANSFER PROTEIN 12 (PTHR33076:SF85)
ARATH|TAIR=AT2G06667|UniProtKB=B3H612	AT2G06667	mRNA_189379	-4.73457	0.00362173	-4.70818	0.00692255	-4.68469	0.00558304	60S ribosomal protein L6-3;RPL6C;ortholog	60S RIBOSOMAL PROTEIN L6-2-RELATED (PTHR10715:SF10)	ribosomal protein(PC00202)
ARATH|TAIR=AT2G06925|UniProtKB=Q8S8N6	AT2G06925	mRNA_21470	-3.87582	7.54257e-06	-4.31006	2.01496e-07	-3.99935	3.67935e-06	Glycine-rich protein;MZA15.15;ortholog
ARATH|TAIR=AT2G07050|UniProtKB=P38605	AT2G07050	mRNA_7273	-1.13711	0.00442492	-8.77271	4.44554e-09	-1.19538	0.000737399	At4g23490/F16G20_190;At4g23490;ortholog	SUBFAMILY NOT NAMED (PTHR10811:SF58)	glycosyltransferase(PC00111)
ARATH|TAIR=AT2G07170|UniProtKB=F4IK92	AT2G07170	mRNA_148641	-6.98242	1.10339e-07	-5.42053	0.00208747	-5.69004	0.0016879	PsbP-like protein 1, chloroplastic;PPL1;ortholog	PSBP-LIKE PROTEIN 1, CHLOROPLASTIC (PTHR31407:SF4)
ARATH|Gene=AT2G07690|UniProtKB=O80786	AT2G07690	mRNA_11611	-3.89543	1.46091e-05	-2.95244	0.0481533	-2.9756	0.0131586	Putative syntaxin-131;SYP131;ortholog	SYNTAXIN-131-RELATED (PTHR19957:SF226)	SNARE protein(PC00034)
ARATH|TAIR=AT2G10940|UniProtKB=Q9SKI0	AT2G10940	mRNA_71301	-4.60929	3.9908e-12	-4.21344	5.02323e-07	-4.05646	5.07774e-09	Ribosomal protein L4;RPL4;ortholog	50S RIBOSOMAL PROTEIN L4, CHLOROPLASTIC-RELATED (PTHR10746:SF13)
ARATH|TAIR=AT2G12400|UniProtKB=Q8H0U2	AT2G12400	mRNA_47451	-4.18215	0.000781234	-2.49501	1.03371e-06	-4.81172	1.31959e-05	Protein PLASTID REDOX INSENSITIVE 2, chloroplastic;PRIN2;ortholog	PROTEIN PLASTID REDOX INSENSITIVE 2, CHLOROPLASTIC (PTHR35987:SF2)
ARATH|TAIR=AT2G13360|UniProtKB=Q56YA5	AT2G13360	mRNA_33643	-1.94174	0.0452795	-3.16459	6.45523e-05	-2.42319	0.00346881	Transmembrane 9 superfamily member 1;TMN1;ortholog	TRANSMEMBRANE 9 SUPERFAMILY MEMBER 1 (PTHR10766:SF100)	transporter(PC00227)
ARATH|TAIR=AT2G13440|UniProtKB=Q9SHS2	AT2G13440	mRNA_22071	-2.21118	0.0155575	-2.29955	0.00253026	-2.98573	1.59836e-06	Ankyrin repeat family protein;At1g07710;ortholog	ANKYRIN REPEAT FAMILY PROTEIN (PTHR24186:SF18)
ARATH|TAIR=AT2G13610|UniProtKB=Q9SIT6	AT2G13610	mRNA_157420	-3.88447	3.93859e-05	-4.11163	2.35546e-06	-3.87291	5.0623e-05	Tetratricopeptide repeat (TPR)-like superfamily protein;At1g78915;ortholog	TETRATRICOPEPTIDE REPEAT (TPR)-LIKE SUPERFAMILY PROTEIN (PTHR26312:SF126)
ARATH|TAIR=AT2G14095|UniProtKB=Q8S8A5	AT2G14095	mRNA_55325	-4.30863	2.08725e-17	-2.96621	0.0023434	-3.36557	8.31326e-05	Cytochrome P450 71A20;CYP71A20;ortholog	CYTOCHROME P450 71A12-RELATED (PTHR24298:SF589)	oxygenase(PC00177)
ARATH|TAIR=AT2G14750|UniProtKB=Q43295	AT2G14750	mRNA_73534	-1.93291	0.0177763	-2.39404	7.45235e-05	-2.37308	0.000131845	Beta-hexosaminidase 3;HEXO3;ortholog	BETA-HEXOSAMINIDASE A (PTHR22600:SF20)	glycosidase(PC00110)
ARATH|TAIR=AT2G14820|UniProtKB=O80970	AT2G14820	mRNA_5574	-2.13965	6.36397e-05	-2.26818	1.97328e-06	-4.85894	0.0319337	ATPase family AAA domain-containing protein FIGL1;FIGL1;ortholog	FIDGETIN-LIKE PROTEIN 1 (PTHR23074:SF17)	non-motor microtubule binding protein(PC00166)
ARATH|TAIR=AT2G14880|UniProtKB=O82326	AT2G14880	mRNA_13549	-2.84945	3.17518e-16	-2.42396	2.68514e-05	-2.5763	1.64036e-08	CBS domain-containing protein;MGN6.11;ortholog	CBS DOMAIN-CONTAINING PROTEIN (PTHR13780:SF121)	kinase modulator(PC00140)
ARATH|TAIR=AT2G15290|UniProtKB=Q9SHU7	AT2G15290	mRNA_33818	-1.33254	1.29985e-12	-1.0809	0.00283845	-1.40598	1.30588e-08	Beta-galactosidase 10;BGAL10;ortholog	BETA-GALACTOSIDASE 10 (PTHR23421:SF67)	galactosidase(PC00104)
ARATH|Gene=AT2G15490|UniProtKB=Q7Y232	AT2G15490	mRNA_104667	-2.77104	0.0371934	-4.84118	0.0486013	-5.35242	0.0100508	Glyceraldehyde-3-phosphate dehydrogenase GAPB, chloroplastic;GAPB;ortholog	GLYCERALDEHYDE-3-PHOSPHATE DEHYDROGENASE GAPB, CHLOROPLASTIC (PTHR43148:SF5)	dehydrogenase(PC00092)
ARATH|EnsemblGenome=AT2G15530|UniProtKB=Q9ZQF9	AT2G15530	mRNA_51863	-5.58658	0.00480203	-5.86106	0.0017936	-5.30839	0.0110404	Beta-glucosidase 40;BGLU40;ortholog	BETA-GLUCOSIDASE 40 (PTHR10353:SF168)
ARATH|TAIR=AT2G15620|UniProtKB=Q39161	AT2G15620	mRNA_121150	-2.21065	0.000453462	-1.20733	0.0221688	-1.78047	0.0188151	Serine/threonine-protein phosphatase PP-X isozyme 2;PPX2;ortholog	SERINE/THREONINE-PROTEIN PHOSPHATASE 4 CATALYTIC SUBUNIT (PTHR45619:SF8)
ARATH|TAIR=AT2G15690|UniProtKB=Q9ZQE5	AT2G15690	mRNA_80143	-4.32192	4.60336e-05	-3.99417	0.000173763	-4.47463	4.60872e-06	Plant cysteine oxidase 3;PCO3;ortholog	PLANT CYSTEINE OXIDASE 3 (PTHR22966:SF26)
ARATH|TAIR=AT2G15730|UniProtKB=Q6NM29	AT2G15730	mRNA_66894	-1.84008	0.0100095	-2.39203	0.00467071	-2.2439	0.00447279	Endonuclease III homolog 1, chloroplastic;NTH1;ortholog	ENDONUCLEASE III-LIKE PROTEIN 1 (PTHR43286:SF1)	DNA glycosylase(PC00010);endodeoxyribonuclease(PC00093);glycosidase(PC00110)
ARATH|TAIR=AT2G15790|UniProtKB=Q9C566	AT2G15790	mRNA_69039	-4.31727	4.8467e-05	-6.25837	0.00149966	-3.48305	0.0374753	Pentatricopeptide repeat-containing protein At3g49710;PCMP-H79;ortholog	SUBFAMILY NOT NAMED (PTHR24015:SF1837)	RNA binding protein(PC00031);serine/threonine protein kinase receptor(PC00205);transporter(PC00227)
ARATH|TAIR=AT2G16070|UniProtKB=Q9XII1	AT2G16070	mRNA_53527	-1.57823	6.75478e-06	-2.10433	4.44096e-08	-2.10956	2.16463e-06	FAD/NAD(P)-binding oxidoreductase family protein;At1g57770;ortholog	FAD/NAD(P)-BINDING OXIDOREDUCTASE FAMILY PROTEIN (PTHR46313:SF1)
ARATH|TAIR=AT2G16230|UniProtKB=F4IKB3	AT2G16230	mRNA_159588	-2.57967	0.000861422	-3.23852	0.000661738	-2.53558	0.00234342	Abscisic acid receptor PYL2;PYL2;ortholog	ABSCISIC ACID RECEPTOR PYL2 (PTHR31213:SF7)
ARATH|TAIR=AT2G16365|UniProtKB=Q84V03	AT2G16365	mRNA_105152	-2.38973	4.17358e-06	-4.21631	0.00623447	-2.31429	0.00795236	Phosphoglucomutase, chloroplastic;PGMP;ortholog	PHOSPHOGLUCOMUTASE (PTHR22573:SF2)
ARATH|TAIR=AT2G16370|UniProtKB=Q05762	AT2G16370	mRNA_16195	-5.16167	0.0337209	-3.75805	0.0152831	-4.3092	0.001557	Temperature-induced lipocalin-1;TIL;ortholog	APOLIPOPROTEIN D (PTHR10612:SF34)
ARATH|TAIR=AT2G16430|UniProtKB=Q9SIV9	AT2G16430	mRNA_96166	-7.61456	2.20476e-05	-6.87494	0.000694662	-1.44264	6.0687e-07	Phosphoribulokinase, chloroplastic;At1g32060;ortholog	PHOSPHORIBULOKINASE, CHLOROPLASTIC (PTHR10285:SF155)	glycosyltransferase(PC00111);nucleotide kinase(PC00172)
ARATH|TAIR=AT2G16440|UniProtKB=Q0WVF5	AT2G16440	mRNA_40862	-3.44704	0.000261188	-2.94176	0.0228157	-2.72419	0.0288982	Transcription factor UNE10;UNE10;ortholog	TRANSCRIPTION FACTOR UNE10 (PTHR45855:SF23)
ARATH|Gene=AT2G16460|UniProtKB=Q9SIV6	AT2G16460	mRNA_99621	-4.90118	0.0184186	-5.37236	0.00596139	-1.02641	0.0277038	Disease resistance-like protein CSA1;CSA1;ortholog	DISEASE RESISTANCE PROTEIN (TIR-NBS-LRR CLASS) FAMILY-RELATED (PTHR11017:SF251)
ARATH|TAIR=AT2G16750|UniProtKB=B5X4Z9	AT2G16750	mRNA_117104	-5.16314	6.91479e-06	-5.06952	0.000137581	-5.47922	1.69531e-05	Protein DETOXIFICATION 48;DTX48;ortholog	PROTEIN DETOXIFICATION 48 (PTHR11206:SF92)	transporter(PC00227)
ARATH|TAIR=AT2G16800|UniProtKB=Q9SLD9	AT2G16800	mRNA_9396	-1.44029	3.84762e-05	-1.23775	0.047082	-1.43831	0.000149118	Leucine-rich repeat (LRR) family protein;At3g20820;ortholog	LEUCINE-RICH REPEAT (LRR) FAMILY PROTEIN (PTHR27004:SF151)
ARATH|TAIR=AT2G16850|UniProtKB=Q9ZVX8	AT2G16850	mRNA_86603	-2.70932	2.67614e-05	-2.93133	2.00695e-06	-3.08514	2.90117e-07	Transcription factor PIF5;PIF5;ortholog	TRANSCRIPTION FACTOR PIF5 (PTHR45855:SF15)
ARATH|TAIR=AT2G16890|UniProtKB=Q9ZVX4	AT2G16890	mRNA_48288	-2.60741	0.00255588	-2.96156	0.000245436	-2.62737	0.000415278	Protein JASON;JASON;ortholog	PROTEIN JASON (PTHR33318:SF18)
ARATH|Gene_OrderedLocusName=At2g16980|UniProtKB=A0A1P8B0Q4	AT2G16980	mRNA_132493	-4.97636	1.91234e-05	-3.52469	0.0277424	-5.23756	5.33667e-06	F-box/LRR-repeat protein 17;FBL17;ortholog	F-BOX/LRR-REPEAT PROTEIN 17 (PTHR13318:SF122)
ARATH|TAIR=AT2G17033|UniProtKB=Q8GWA9	AT2G17033	mRNA_980	-6.72188	2.62273e-05	-1.96094	0.0305096	-6.5068	0.000334535	Cytochrome P450, family 96, subfamily A, polypeptide 10;CYP96A10;ortholog	CYTOCHROME P450, FAMILY 96, SUBFAMILY A, POLYPEPTIDE 10 (PTHR24296:SF1)	oxygenase(PC00177)
ARATH|TAIR=AT2G17150|UniProtKB=Q8H111	AT2G17150	mRNA_184357	-1.57844	0.00120236	-1.71319	2.42026e-06	-1.71153	1.87313e-06	E3 ubiquitin-protein ligase SGR9, amyloplastic;SGR9;ortholog	E3 UBIQUITIN-PROTEIN LIGASE SGR9, AMYLOPLASTIC (PTHR15710:SF67)
ARATH|TAIR=AT2G17270|UniProtKB=Q7DNC3	AT2G17270	mRNA_176019	-4.98431	4.08864e-09	-5.751	1.25159e-11	-5.18114	9.70916e-08	Malonate--CoA ligase;AAE13;ortholog	FATTY ACID COA SYNTHETASE FAMILY (PTHR43201:SF8)	dehydrogenase(PC00092);ligase(PC00142)
ARATH|TAIR=AT2G17340|UniProtKB=Q949P3	AT2G17340	mRNA_107566	-1.48529	0.0316722	-2.19728	0.015491	-1.65938	0.00926199	NADPH-dependent aldo-keto reductase, chloroplastic;AKR4C9;ortholog	NADPH-DEPENDENT ALDO-KETO REDUCTASE, CHLOROPLASTIC (PTHR11732:SF439)	reductase(PC00198)
ARATH|TAIR=AT2G17390|UniProtKB=Q29Q26	AT2G17390	mRNA_53929	-1.51396	0.000367029	-1.53553	1.32333e-09	-1.66528	1.274e-07	Ent-kaur-16-ene synthase, chloroplastic;GA2;ortholog	ENT-KAUR-16-ENE SYNTHASE, CHLOROPLASTIC (PTHR31739:SF3)
ARATH|TAIR=AT2G17500|UniProtKB=Q9SHL8	AT2G17500	mRNA_6686	-4.71594	5.3355e-08	-4.88792	6.20538e-06	-4.4615	3.37551e-06	Squamosa promoter-binding-like protein 2;SPL2;ortholog	SQUAMOSA PROMOTER-BINDING-LIKE PROTEIN 2 (PTHR31251:SF74)
ARATH|TAIR=AT2G17650|UniProtKB=Q9SEY5	AT2G17650	mRNA_144528	-3.92555	4.14122e-07	-1.64661	0.0423684	-3.67143	0.000907541	Endoglucanase 6;At1g64390;ortholog	ENDOGLUCANASE 19-RELATED (PTHR22298:SF19)
ARATH|TAIR=AT2G17695|UniProtKB=Q8GXB1	AT2G17695	mRNA_37488	-1.84481	0.00098108	-1.52211	0.0156164	-1.90859	0.0004233	Cysteine--tRNA ligase, chloroplastic/mitochondrial;SYCO;ortholog	CYSTEINE--TRNA LIGASE, CHLOROPLASTIC/MITOCHONDRIAL (PTHR10890:SF25)	RNA binding protein(PC00031);aminoacyl-tRNA synthetase(PC00047)
ARATH|TAIR=AT2G17820|UniProtKB=Q9SXL4	AT2G17820	mRNA_10233	-2.21667	0.00309216	-2.05085	0.0136113	-1.8001	0.031273	At3g05625;At3g05625;ortholog	SUBFAMILY NOT NAMED (PTHR47908:SF2)
ARATH|TAIR=AT2G17972|UniProtKB=Q8S8K0	AT2G17972	mRNA_113534	-3.8426	1.57202e-13	-4.00496	2.68177e-12	-6.25995	8.66331e-06	UPF0548 protein At2g17695;At2g17695;ortholog	UPF0548 PROTEIN (PTHR34202:SF1)
ARATH|TAIR=AT2G18260|UniProtKB=Q9ZPV9	AT2G18260	mRNA_105164	-4.48796	0.000386885	-3.61385	0.0186247	-3.66519	0.0290302	Cyclin-dependent kinase B2-2;CDKB2-2;ortholog	CYCLIN-DEPENDENT KINASE B2-2 (PTHR24056:SF178)	non-receptor serine/threonine protein kinase(PC00167);non-receptor tyrosine protein kinase(PC00168)
ARATH|TAIR=AT2G18350|UniProtKB=Q9ZPW7	AT2G18350	mRNA_132985	-2.21234	0.000329475	-7.46684	2.56898e-06	-7.84088	6.22512e-08	AT4g33380/F17M5_140;At4g33380;ortholog	SUBFAMILY NOT NAMED (PTHR33344:SF1)
ARATH|TAIR=AT2G18360|UniProtKB=Q9ASW5	AT2G18360	mRNA_187927	-1.54418	0.0476037	-4.13061	0.000627459	-4.14277	0.00139167	Protein FAR1-RELATED SEQUENCE 5;FRS5;ortholog	PROTEIN FAR1-RELATED SEQUENCE 5 (PTHR31669:SF201)
ARATH|TAIR=AT2G18710|UniProtKB=Q38885	AT2G18710	mRNA_64624	-2.87124	0.00129054	-2.52689	4.2357e-07	-3.66848	8.58856e-12	Beta-glucosidase 44;BGLU44;ortholog	BETA-GLUCOSIDASE 44 (PTHR10353:SF28)
ARATH|TAIR=AT2G18790|UniProtKB=P14713	AT2G18790	mRNA_57209	-1.31144	0.000350516	-1.58091	0.0484124	-2.27901	0.00184444	V-type proton ATPase subunit B2;VHA-B2;ortholog	V-TYPE PROTON ATPASE SUBUNIT B (PTHR43389:SF4)	ATP synthase(PC00002);DNA binding protein(PC00009);anion channel(PC00049);hydrolase(PC00121);ligand-gated ion channel(PC00141)
ARATH|Gene=AT2G18890|UniProtKB=O64619	AT2G18890	mRNA_13781	-5.88214	0.00232957	-6.41898	0.000600834	-5.81662	0.00152911	Heparan-alpha-glucosaminide N-acetyltransferase-like protein (DUF1624);At5g27730;ortholog	HEPARAN-ALPHA-GLUCOSAMINIDE N-ACETYLTRANSFERASE-LIKE PROTEIN (DUF1624) (PTHR31061:SF25)
ARATH|TAIR=AT2G18940|UniProtKB=O64624	AT2G18940	mRNA_100406	-1.44819	0.0302223	-1.64912	0.00379433	-2.17063	7.81025e-07	RNA-binding (RRM/RBD/RNP motifs) family protein;At3g07810;ortholog	RNA-BINDING (RRM/RBD/RNP MOTIFS) FAMILY PROTEIN (PTHR15241:SF146)
ARATH|TAIR=AT2G18950|UniProtKB=Q8VWJ1	AT2G18950	mRNA_11277	-1.46799	0.000499056	-1.6312	0.00549436	-1.99077	0.000174462	Glucose-1-phosphate adenylyltransferase small subunit, chloroplastic;APS1;ortholog	GLUCOSE-1-PHOSPHATE ADENYLYLTRANSFERASE SMALL SUBUNIT, CHLOROPLASTIC (PTHR43523:SF9)	guanyl-nucleotide exchange factor(PC00113);nucleotidyltransferase(PC00174);translation initiation factor(PC00224)
ARATH|TAIR=AT2G19090|UniProtKB=F4ISE7	AT2G19090	mRNA_148128	-7.24044	7.09456e-06	-5.1427	0.0365622	-7.2356	2.01405e-05	Peptide deformylase 1A, chloroplastic/mitochondrial;PDF1A;ortholog	PEPTIDE DEFORMYLASE, MITOCHONDRIAL (PTHR10458:SF11)
ARATH|TAIR=AT2G19170|UniProtKB=O64481	AT2G19170	mRNA_137263	-1.64749	0.000228891	-1.52794	0.00017293	-1.83792	0.000590335	UDP-glycosyltransferase 86A1;UGT86A1;ortholog	UDP-GLYCOSYLTRANSFERASE 86A1 (PTHR11926:SF383)
ARATH|TAIR=AT2G19580|UniProtKB=Q9ZUN5	AT2G19580	mRNA_80160	-2.39851	0.000468934	-2.43969	0.00133929	-2.5358	0.000366347	50S ribosomal protein L17, chloroplastic;RPL17;ortholog	50S RIBOSOMAL PROTEIN L17, CHLOROPLASTIC (PTHR14413:SF18)	ribosomal protein(PC00202)
ARATH|TAIR=AT2G19770|UniProtKB=Q38905	AT2G19770	mRNA_73143	-4.64111	0.028922	-4.66821	0.0410342	-5.58587	0.00313213	At5g14360;At5g14360;ortholog	SUBFAMILY NOT NAMED (PTHR47376:SF2)
ARATH|TAIR=AT2G19870|UniProtKB=Q8W497	AT2G19870	mRNA_46808	-2.47441	0.0452526	-1.53372	0.0136276	-2.73665	0.00354082	Protein PIN-LIKES 6;PILS6;ortholog	PROTEIN PIN-LIKES 6 (PTHR31419:SF1)
ARATH|Gene=AT2G19880|UniProtKB=F4ITI0	AT2G19880	mRNA_31050	-1.70919	0.0018832	-1.92071	0.0103525	-2.03699	0.00056961	Aquaporin PIP2-1;PIP2-1;ortholog	AQUAPORIN PIP2-1 (PTHR45687:SF17)
ARATH|TAIR=AT2G20260|UniProtKB=Q9S714	AT2G20260	mRNA_40286	-2.60821	2.90702e-06	-3.00066	1.1778e-07	-2.67308	2.01718e-06	ARM repeat superfamily protein;At3g02710;ortholog	BETA-CATENIN-LIKE PROTEIN 1 (PTHR14978:SF0)
ARATH|TAIR=AT2G20340|UniProtKB=Q8RY79	AT2G20340	mRNA_20319	-4.91627	0.0281029	-6.90146	2.47303e-05	-5.1844	0.00401513	Haloacid dehalogenase-like hydrolase domain-containing protein At4g39970;At4g39970;ortholog	SUBFAMILY NOT NAMED (PTHR42896:SF4)	phosphatase(PC00181)
ARATH|EnsemblGenome=AT2G20570|UniProtKB=Q9SIV3	AT2G20570	mRNA_12014	-2.71994	6.16629e-07	-3.30376	8.34889e-13	-3.08953	1.80451e-09	Catalase;CAT2;ortholog	CATALASE-RELATED (PTHR11465:SF23)	peroxidase(PC00180)
ARATH|TAIR=AT2G20590|UniProtKB=Q6DR04	AT2G20590	mRNA_23270	-5.82916	4.67415e-06	-4.95685	0.00293966	-4.95823	0.00126362	Auxin-responsive protein IAA29;IAA29;ortholog	AUXIN-RESPONSIVE PROTEIN-RELATED (PTHR31734:SF38)
ARATH|TAIR=AT2G20680|UniProtKB=Q7Y223	AT2G20680	mRNA_168309	-2.20573	0.000235561	-2.2516	0.00520609	-2.70684	0.000176368	2,3-bisphosphoglycerate-independent phosphoglycerate mutase;At3g53470;ortholog	2,3-BISPHOSPHOGLYCERATE-INDEPENDENT PHOSPHOGLYCERATE MUTASE (PTHR36043:SF1)
ARATH|TAIR=AT2G20740|UniProtKB=Q940P5	AT2G20740	mRNA_7973	-1.41651	0.0190038	-1.71709	0.00797078	-1.44576	0.00879668	Chloride channel protein CLC-b;CLC-B;ortholog	CHLORIDE CHANNEL PROTEIN CLC-B (PTHR11689:SF142)
ARATH|TAIR=AT2G20810|UniProtKB=Q9SKT6	AT2G20810	mRNA_135948	-1.46837	0.000156242	-1.4698	0.00107756	-1.69198	0.000203983	Preprotein translocase subunit SCY1, chloroplastic;SCY1;ortholog	PREPROTEIN TRANSLOCASE SUBUNIT SCY1, CHLOROPLASTIC (PTHR10906:SF9)	membrane traffic protein(PC00150)
ARATH|Gene=AT2G20830|UniProtKB=F4IFK0	AT2G20830	mRNA_7903	-2.60541	1.07305e-07	-2.82775	1.2236e-07	-2.93824	9.73363e-07	50S ribosomal protein L1, chloroplastic;RPL1;ortholog	50S RIBOSOMAL PROTEIN L1, CHLOROPLASTIC (PTHR23105:SF110)
ARATH|TAIR=AT2G20860|UniProtKB=Q9ZWT1	AT2G20860	mRNA_96032	-1.64138	0.000737478	-1.73902	4.13458e-07	-2.17458	2.90687e-08	Zinc finger CCCH domain-containing protein 46;At3g51950;ortholog	RNA-BINDING (RRM/RBD/RNP MOTIFS) FAMILY PROTEIN-RELATED (PTHR24009:SF3)	ribonucleoprotein(PC00201)
ARATH|TAIR=AT2G20875|UniProtKB=Q8S8I4	AT2G20875	mRNA_72439	-2.62395	0.00127458	-2.46086	0.0389639	-2.56322	0.00508517	p-loop containing nucleoside triphosphate hydrolases superfamily protein;At1g77620;ortholog	P-LOOP CONTAINING NUCLEOSIDE TRIPHOSPHATE HYDROLASES SUPERFAMILY PROTEIN (PTHR12172:SF1)
ARATH|TAIR=AT2G20890|UniProtKB=Q9SKT0	AT2G20890	mRNA_85653	-1.95344	2.7928e-06	-2.05849	9.13119e-13	-2.46018	6.46997e-11	Delta-aminolevulinic acid dehydratase 1, chloroplastic;HEMB1;ortholog	DELTA-AMINOLEVULINIC ACID DEHYDRATASE (PTHR11458:SF0)	dehydratase(PC00091);metalloprotease(PC00153)
ARATH|TAIR=AT2G21050|UniProtKB=Q9S836	AT2G21050	mRNA_124983	-3.40258	1.87083e-09	-2.7658	1.32957e-05	-4.75473	0.0447383	Serine/threonine-protein kinase KIPK1;KIPK1;ortholog	SERINE/THREONINE-PROTEIN KINASE KIPK1 (PTHR45637:SF40)
ARATH|Gene=AT2G21170|UniProtKB=Q9SKP6	AT2G21170	mRNA_28459	-2.86206	1.34952e-06	-3.08109	5.81372e-08	-3.6363	9.4135e-10	Pentatricopeptide repeat-containing protein At5g67570, chloroplastic;DG1;ortholog	SUBFAMILY NOT NAMED (PTHR46935:SF2)
ARATH|Gene_OrderedLocusName=At2g21280|UniProtKB=A0A1P8B167	AT2G21280	mRNA_113948	-3.03189	8.07271e-05	-2.91196	5.10225e-13	-3.80426	1.51719e-11	Serine acetyltransferase 1, chloroplastic;SAT1;ortholog	SERINE ACETYLTRANSFERASE 1, CHLOROPLASTIC (PTHR42811:SF11)	acetyltransferase(PC00038);lyase(PC00144)
ARATH|TAIR=AT2G21300|UniProtKB=F4IGL2	AT2G21300	mRNA_113947	-2.24728	0.00329369	-2.59389	0.00196813	-2.68214	0.00053306	NADPH-dependent thioredoxin reductase 3;NTRC;ortholog	NADPH-DEPENDENT THIOREDOXIN REDUCTASE 3 (PTHR42863:SF1)	dehydrogenase(PC00092);oxidase(PC00175);reductase(PC00198)
ARATH|Gene=AT2G21330|UniProtKB=Q9SJU4	AT2G21330	mRNA_915	-4.93762	4.8749e-12	-5.62657	2.98869e-17	-5.2461	1.53442e-18	Elongation factor Tu, chloroplastic;TUFA;ortholog	ELONGATION FACTOR TU, CHLOROPLASTIC (PTHR43721:SF5)	G-protein(PC00020);hydrolase(PC00121);translation elongation factor(PC00222);translation initiation factor(PC00224)
ARATH|TAIR=AT2G21350|UniProtKB=F4IGM0	AT2G21350	mRNA_4711	-2.49271	3.39928e-14	-2.53184	3.29783e-15	-2.88183	3.46643e-21	Uncharacterized protein;At1g12380;ortholog	F16P17.2 PROTEIN (PTHR32166:SF15)
ARATH|Gene=AT2G21370|UniProtKB=Q8L794	AT2G21370	mRNA_9045	-2.69803	0.0147359	-3.22467	3.93674e-07	-3.19544	6.38579e-07	Probable methyltransferase PMT15;At4g00750;ortholog	METHYLTRANSFERASE PMT15-RELATED (PTHR10108:SF1059)	methyltransferase(PC00155)
ARATH|Gene=AT2G21385|UniProtKB=Q94AU3	AT2G21385	mRNA_122945	-4.61328	1.22287e-06	-5.12154	4.1609e-08	-5.69747	3.08067e-12	Phosphoenolpyruvate carboxylase family protein;At2g43180;ortholog	PHOSPHOENOLPYRUVATE CARBOXYLASE FAMILY PROTEIN (PTHR42905:SF2)	mutase(PC00160);transferase(PC00220)
ARATH|TAIR=AT2G21440|UniProtKB=Q9SJT4	AT2G21440	mRNA_62945	-2.25588	1.9683e-05	-1.97126	0.0228133	-1.89668	0.0273767	Metal-nicotianamine transporter YSL3;YSL3;ortholog	METAL-NICOTIANAMINE TRANSPORTER YSL3 (PTHR31645:SF4)
ARATH|TAIR=AT2G21530|UniProtKB=Q8GWP4	AT2G21530	mRNA_177116	-2.36498	6.91475e-08	-2.57017	3.10617e-11	-2.81228	1.60054e-08	Endoglucanase 25;KOR;ortholog	ENDOGLUCANASE 25 (PTHR22298:SF36)
ARATH|TAIR=AT2G21710|UniProtKB=F4IHL3	AT2G21710	mRNA_4227	-3.08522	0.00541713	-2.55659	0.0150674	-3.01506	0.0127885	Homeobox-leucine zipper protein REVOLUTA;REV;ortholog	HOMEOBOX-LEUCINE ZIPPER PROTEIN REVOLUTA (PTHR45950:SF10)
ARATH|Gene_OrderedLocusName=At2g21720|UniProtKB=A0A1P8B1A2	AT2G21720	mRNA_7117	-5.56761	0.00796751	-7.23094	1.98279e-05	-7.17819	3.80564e-05	Protein EXECUTER 1, chloroplastic;EX1;ortholog	PROTEIN EXECUTER 1, CHLOROPLASTIC (PTHR33917:SF3)
ARATH|TAIR=AT2G21730|UniProtKB=Q9SJ25	AT2G21730	mRNA_144597	-2.69128	0.000134233	-2.84385	4.46835e-05	-2.94501	1.22122e-05	Receptor-like kinase TMK4;TMK4;ortholog	RECEPTOR-LIKE KINASE TMK4 (PTHR27001:SF843)
ARATH|TAIR=AT2G21770|UniProtKB=Q9SJ22	AT2G21770	mRNA_29316	-1.65442	0.0088616	-2.1452	8.74298e-09	-2.23689	7.81344e-06	Translocase of chloroplast 34, chloroplastic;TOC34;ortholog	GTP-BINDING PROTEIN A (PTHR10903:SF65)
ARATH|TAIR=AT2G21860|UniProtKB=Q9SJ13	AT2G21860	mRNA_86903	-3.44953	3.82713e-05	-4.77828	0.0333023	-2.05044	0.0260263	Protein REDUCED WALL ACETYLATION 2;RWA2;ortholog	PROTEIN REDUCED WALL ACETYLATION 2 (PTHR13533:SF33)
ARATH|TAIR=AT2G21960|UniProtKB=Q9SJ03	AT2G21960	mRNA_44070	-1.6537	0.0294053	-2.18537	6.85108e-05	-2.37275	1.6463e-05	Protein trichome birefringence-like 16;TBL16;ortholog	PROTEIN TRICHOME BIREFRINGENCE-LIKE 16 (PTHR32285:SF5)
ARATH|TAIR=AT2G22125|UniProtKB=F4IIM1	AT2G22125	mRNA_160565	-1.22015	0.0164171	-1.16704	0.00143048	-4.72735	1.64922e-05	UDP-glycosyltransferase 71B7;UGT71B7;ortholog	UDP-GLYCOSYLTRANSFERASE 71B7 (PTHR11926:SF1063)
ARATH|TAIR=AT2G22170|UniProtKB=Q9SIE7	AT2G22170	mRNA_63410	-3.28711	3.26955e-05	-3.19508	8.17549e-05	-2.7506	0.00237242	CAAX amino terminal protease family protein;At3g26085;ortholog	CAAX AMINO TERMINAL PROTEASE FAMILY PROTEIN (PTHR43592:SF7)
ARATH|Gene=AT2G22240|UniProtKB=Q38862	AT2G22240	mRNA_127160	-6.94466	2.56169e-15	-7.57234	3.76197e-13	-7.35348	7.76471e-13	30S ribosomal protein S17, chloroplastic;RPS17;ortholog	30S RIBOSOMAL PROTEIN S17, CHLOROPLASTIC (PTHR10744:SF7)	ribosomal protein(PC00202)
ARATH|TAIR=AT2G22420|UniProtKB=Q9SJZ2	AT2G22420	mRNA_59639	-6.29535	0.000172497	-6.38704	0.000230357	-6.35607	0.000393897	Microtubule-associated protein 70-2;MAP70.2;ortholog	MICROTUBULE-ASSOCIATED PROTEIN 70-2 (PTHR31246:SF17)
ARATH|TAIR=AT2G22530|UniProtKB=F4IJJ8	AT2G22530	mRNA_149676	-2.5107	0.0121671	-2.75543	0.00463919	-3.55954	0.0340087	At1g78995;At1g78995;ortholog	SUBFAMILY NOT NAMED (PTHR36006:SF2)
ARATH|TAIR=AT2G22540|UniProtKB=Q9FVC1	AT2G22540	mRNA_41208	-5.16892	0.00101293	-4.77973	0.00404328	-1.12035	0.0393297	Kinesin-like protein KIN-5C;KIN5C;ortholog	KINESIN-LIKE PROTEIN KIF11 (PTHR24115:SF105)	microtubule binding motor protein(PC00156)
ARATH|Gene=AT2G22620|UniProtKB=Q9ZQ51	AT2G22620	mRNA_89776	-5.34299	0.00201599	-5.2806	0.0022285	-4.90718	0.00411247	Probable plastid-lipid-associated protein 13, chloroplastic;PAP13;ortholog	PLASTID-LIPID-ASSOCIATED PROTEIN 13, CHLOROPLASTIC-RELATED (PTHR31906:SF16)
ARATH|TAIR=AT2G22780|UniProtKB=O82399	AT2G22780	mRNA_68596	-1.31532	0.00778714	-1.69245	0.000842732	-1.74663	0.00104337	Alpha/beta-Hydrolases superfamily protein;At4g10030;ortholog	ALPHA/BETA-HYDROLASES SUPERFAMILY PROTEIN (PTHR43248:SF14)	serine protease(PC00203)
ARATH|TAIR=AT2G22870|UniProtKB=O81004	AT2G22870	mRNA_41609	-1.95675	0.0260039	-2.1032	0.00614251	-2.51649	8.36404e-05	Probable xyloglucan endotransglucosylase/hydrolase protein 30;XTH30;ortholog	XYLOGLUCAN ENDOTRANSGLUCOSYLASE/HYDROLASE PROTEIN 30-RELATED (PTHR31062:SF162)
ARATH|TAIR=AT2G23150|UniProtKB=Q9SNV9	AT2G23150	mRNA_16556	-2.12736	0.00100238	-2.17559	0.000805161	-2.60914	1.79196e-09	ABC transporter B family member 19;ABCB19;ortholog	ABC TRANSPORTER B FAMILY MEMBER 19 (PTHR24221:SF384)	cysteine protease(PC00081);serine protease(PC00203)
ARATH|TAIR=AT2G23360|UniProtKB=Q9SLN1	AT2G23360	mRNA_78503	-5.67749	0.00154322	-4.62808	0.00960595	-1.29792	0.0176583	Uncharacterized mitochondrial protein AtMg00300;AtMg00300;ortholog
ARATH|TAIR=AT2G23370|UniProtKB=Q8RWU1	AT2G23370	mRNA_72057	-1.73679	2.78477e-05	-1.88125	8.90221e-07	-2.353	7.18751e-09	Chromatin remodeling protein EBS;EBS;ortholog	CHROMATIN REMODELING PROTEIN EBS (PTHR46364:SF11)
ARATH|TAIR=AT2G23380|UniProtKB=P93831	AT2G23380	mRNA_72357	-1.5543	0.00101961	-5.95408	0.00887145	-4.25168	0.0241847	p-hydroxybenzoic acid efflux pump subunit;At2g28780;ortholog	P-HYDROXYBENZOIC ACID EFFLUX PUMP SUBUNIT (PTHR30509:SF7)
ARATH|TAIR=AT2G23430|UniProtKB=Q67Y93	AT2G23430	mRNA_15605	-1.47429	0.0231952	-2.00229	0.00180198	-1.79783	0.0418746	Cytochrome P450 711A1;CYP711A1;ortholog	THROMBOXANE-A SYNTHASE (PTHR24301:SF2)
ARATH|TAIR=AT2G23450|UniProtKB=Q8RY67	AT2G23450	mRNA_33855	-1.91928	7.90418e-08	-2.33614	1.17255e-07	-2.23849	2.73139e-08	Probable folate-biopterin transporter 7;At1g64890;ortholog	FOLATE-BIOPTERIN TRANSPORTER 7-RELATED (PTHR31585:SF2)
ARATH|TAIR=AT2G23540|UniProtKB=O80470	AT2G23540	mRNA_8652	-2.54825	5.66184e-05	-2.87612	9.65692e-05	-2.435	0.0134815	FANTASTIC four-like protein (DUF3049);MWD9.19;ortholog	FANTASTIC FOUR-LIKE PROTEIN (DUF3049) (PTHR33155:SF9)
ARATH|TAIR=AT2G23620|UniProtKB=Q8S8S9	AT2G23620	mRNA_58277	-1.23352	0.0289958	-1.44998	0.00161873	-1.56998	0.00872526	E3 ubiquitin-protein ligase;T19F11.1;ortholog	E3 UBIQUITIN-PROTEIN LIGASE (PTHR33177:SF32)
ARATH|TAIR=AT2G23910|UniProtKB=O82219	AT2G23910	mRNA_56669	-2.44838	1.28067e-05	-3.49424	5.23398e-16	-3.39474	5.01514e-19	Serine/threonine-protein kinase WNK (With No Lysine)-like protein;At1g60060;ortholog	SERINE/THREONINE-PROTEIN KINASE WNK (WITH NO LYSINE)-LIKE PROTEIN (PTHR46633:SF3)
ARATH|TAIR=AT2G23970|UniProtKB=O82225	AT2G23970	mRNA_45860	-2.20492	0.00185212	-2.07804	0.00307063	-1.66404	0.0154389	Auxin-responsive protein IAA7;IAA7;ortholog	AUXIN-RESPONSIVE PROTEIN IAA7 (PTHR31734:SF89)
ARATH|TAIR=AT2G24060|UniProtKB=O82234	AT2G24060	mRNA_11187	-1.90624	7.7837e-07	-2.17407	7.808e-06	-2.26248	2.73342e-07	Sphingolipid delta(4)-desaturase DES1-like;At4g04930;ortholog	DES-1 PROTEIN (PTHR12879:SF8)
ARATH|TAIR=AT2G24230|UniProtKB=C0LGK9	AT2G24230	mRNA_47872	-3.86636	1.39604e-13	-3.39124	1.27774e-06	-3.49014	1.09655e-07	C-8 sterol isomerase;At1g05440;ortholog	SIGMA NON-OPIOID INTRACELLULAR RECEPTOR 1 (PTHR10868:SF1)
ARATH|EnsemblGenome=AT2G24270|UniProtKB=Q1WIQ6	AT2G24270	mRNA_76393	-2.32653	1.20413e-14	-2.33408	7.42234e-22	-2.68567	1.91612e-30	2-phytyl-1,4-beta-naphthoquinone methyltransferase, chloroplastic;MENG;ortholog	METHYLTRANSFERASE-LIKE PROTEIN 27 (PTHR43591:SF29)
ARATH|TAIR=AT2G24280|UniProtKB=Q93Z34	AT2G24280	mRNA_11522	-4.15026	0.000329628	-3.60429	0.017806	-5.75008	0.00270241	Mitochondrial substrate carrier family protein;SAMTL;ortholog	MITOCHONDRIAL SUBSTRATE CARRIER FAMILY PROTEIN (PTHR45667:SF19)
ARATH|TAIR=AT2G24395|UniProtKB=Q6NMD5	AT2G24395	mRNA_132277	-1.8563	0.00575339	-2.42521	0.00106805	-2.24243	0.00160456	Pectin acetylesterase 12;PAE12;ortholog	PECTIN ACETYLESTERASE 12 (PTHR21562:SF5)
ARATH|TAIR=AT2G24800|UniProtKB=Q9SK52	AT2G24800	mRNA_27800	-2.1516	0.000554796	-3.95741	0.00293766	-3.99889	9.98479e-05	Phosphatidylinositol 4-phosphate 5-kinase 8;PIP5K8;ortholog	PHOSPHATIDYLINOSITOL 4-PHOSPHATE 5-KINASE 8 (PTHR23086:SF25)	kinase(PC00137)
ARATH|TAIR=AT2G24820|UniProtKB=Q9SK50	AT2G24820	mRNA_27799	-1.35284	0.000221026	-1.6105	0.000236434	-1.86357	0.000209811	Uncharacterized GPI-anchored protein At4g28100;At4g28100;ortholog	SUBFAMILY NOT NAMED (PTHR34056:SF3)
ARATH|TAIR=AT2G25080|UniProtKB=P52032	AT2G25080	mRNA_100233	-1.06215	0.0240473	-1.28676	0.0291991	-1.56524	0.00543481	Protein NLP4;NLP4;ortholog	PROTEIN NLP4 (PTHR32002:SF44)
ARATH|Gene=AT2G25220|UniProtKB=F4IRL7	AT2G25220	mRNA_20118	-5.52245	0.00445093	-6.1751	0.000458596	-6.59505	0.000107706	Tetraspanin-2;TET2;ortholog	TETRASPANIN-2 (PTHR32191:SF0)
ARATH|TAIR=AT2G25500|UniProtKB=Q9SKJ9	AT2G25500	mRNA_75063	-2.93327	0.000411474	-2.68177	0.00529005	-2.70324	0.0064435	Cytochrome P450;CYP93D1;ortholog	CYTOCHROME P450 (PTHR24298:SF491)	oxygenase(PC00177)
ARATH|TAIR=AT2G25530|UniProtKB=Q9SKJ6	AT2G25530	mRNA_113803	-1.83152	0.000155793	-2.28143	1.03496e-06	-2.18148	0.000160681	Protein NRT1/ PTR FAMILY 5.8;NPF5.8;ortholog	PROTEIN NRT1/ PTR FAMILY 5.8 (PTHR11654:SF318)	transporter(PC00227)
ARATH|TAIR=AT2G25737|UniProtKB=Q8L7A0	AT2G25737	mRNA_87163	-3.74422	7.69903e-10	-1.04297	0.0321169	-4.49873	6.29701e-11	BPS1-like protein;At1g22030;ortholog	BPS1-LIKE PROTEIN (PTHR31509:SF53)
ARATH|TAIR=AT2G25790|UniProtKB=O82318	AT2G25790	mRNA_137104	-2.55756	2.77738e-06	-2.18169	0.000818628	-2.08313	0.0038669	Serine/threonine-protein kinase SRK2B;SRK2B;ortholog	SERINE/THREONINE-PROTEIN KINASE SRK2A-RELATED (PTHR24343:SF376)	non-receptor serine/threonine protein kinase(PC00167)
ARATH|TAIR=AT2G25800|UniProtKB=Q0WQB7	AT2G25800	mRNA_11376	-1.35567	0.000114219	-1.21897	0.0201147	-1.63565	2.51255e-06	Sedoheptulose-1,7-bisphosphatase, chloroplastic;At3g55800;ortholog	SEDOHEPTULOSE-1,7-BISPHOSPHATASE, CHLOROPLASTIC (PTHR11556:SF35)	carbohydrate phosphatase(PC00066)
ARATH|TAIR=AT2G25810|UniProtKB=O82316	AT2G25810	mRNA_164188	-3.48888	1.14475e-05	-3.99044	1.12011e-09	-3.85799	3.79884e-09	Phytochrome E;PHYE;ortholog	PHYTOCHROME E (PTHR43719:SF17)	esterase(PC00097);protein kinase(PC00193);transcription factor(PC00218)
ARATH|EnsemblGenome=AT2G25840|UniProtKB=Q8RXE9	AT2G25840	mRNA_23656	-6.30483	0.000315957	-1.86156	0.00457235	-2.17712	0.00258125	Omega-6 fatty acid desaturase, chloroplastic;FAD6;ortholog	OMEGA-6 FATTY ACID DESATURASE, CHLOROPLASTIC (PTHR32100:SF10)
ARATH|TAIR=AT2G25870|UniProtKB=Q8L5Z4	AT2G25870	mRNA_85580	-3.71076	0.0149568	-1.32812	2.79113e-05	-4.43825	0.000146991	Expressed protein;At2g21960;ortholog	EXPRESSED PROTEIN (PTHR33471:SF3)
ARATH|Gene=AT2G25880|UniProtKB=Q683C9	AT2G25880	mRNA_85571	-9.01554	1.09386e-07	-8.43168	1.72811e-06	-8.48202	9.2729e-07	DnaJ (DUF3353);At3g51140;ortholog	DNAJ (DUF3353) (PTHR33372:SF11)
ARATH|TAIR=AT2G26040|UniProtKB=O80992	AT2G26040	mRNA_76378	-4.01447	1.05557e-18	-4.60195	6.08631e-15	-2.07607	0.0146396	Protein PALE CRESS, chloroplastic;PAC;ortholog	PROTEIN PALE CRESS, CHLOROPLASTIC (PTHR37219:SF1)
ARATH|TAIR=AT2G26080|UniProtKB=O80988	AT2G26080	mRNA_46948	-4.48389	1.71529e-05	-4.08406	2.41429e-13	-5.81966	5.11752e-21	ABC transporter G family member 10;ABCG10;ortholog	ABC TRANSPORTER G FAMILY MEMBER 10 (PTHR19241:SF482)
ARATH|Gene=AT2G26150|UniProtKB=O80982	AT2G26150	mRNA_113184	-4.48404	0.00448322	-5.0309	0.000133192	-5.50673	3.70965e-06	Protein TIC 62, chloroplastic;TIC62;ortholog	PROTEIN TIC 62, CHLOROPLASTIC (PTHR47285:SF1)
ARATH|TAIR=AT2G26170|UniProtKB=B9DFU2	AT2G26170	mRNA_58640	-5.7071	0.00216219	-6.32742	0.00033318	-6.97755	1.56679e-05	Phosphoglycerate kinase 2, chloroplastic;At1g56190;ortholog	PHOSPHOGLYCERATE KINASE 1, CHLOROPLASTIC-RELATED (PTHR11406:SF28)	carbohydrate kinase(PC00065)
ARATH|TAIR=AT2G26180|UniProtKB=O64852	AT2G26180	mRNA_58623	-5.21685	2.33622e-05	-2.22185	1.28698e-06	-3.85509	0.0297269	Myosin-binding protein 2;MYOB2;ortholog	MYOSIN-BINDING PROTEIN 2 (PTHR31448:SF3)
ARATH|TAIR=AT2G26200|UniProtKB=O64850	AT2G26200	mRNA_96445	-6.12841	0.00156707	-7.05501	1.39394e-05	-5.5205	0.00435646	DNA gyrase subunit B, mitochondrial;GYRBM;ortholog	DNA GYRASE SUBUNIT B, MITOCHONDRIAL (PTHR45866:SF1)	DNA topoisomerase(PC00017);enzyme modulator(PC00095);isomerase(PC00135)
ARATH|TAIR=AT2G26330|UniProtKB=Q42371	AT2G26330	mRNA_2170	-7.242	4.2668e-13	-6.46327	1.34445e-08	-6.49641	2.46454e-10	Serine/threonine-protein phosphatase PP2A-4 catalytic subunit;PP2A4;ortholog	SERINE/THREONINE-PROTEIN PHOSPHATASE PP2A-4 CATALYTIC SUBUNIT (PTHR45619:SF34)
ARATH|TAIR=AT2G26490|UniProtKB=O48716	AT2G26490	mRNA_54840	-3.16131	0.0099624	-3.40539	0.0140307	-3.15372	0.011027	Aquaporin TIP4-1;TIP4-1;ortholog	AQUAPORIN TIP4-1 (PTHR45665:SF26)
ARATH|Gene=AT2G26500|UniProtKB=O48717	AT2G26500	mRNA_102696	-2.73139	4.32605e-08	-3.36497	6.06599e-09	-3.15528	4.72914e-10	Receptor-like serine/threonine-protein kinase NCRK;NCRK;ortholog	RECEPTOR-LIKE SERINE/THREONINE-PROTEIN KINASE NCRK (PTHR27001:SF782)
ARATH|TAIR=AT2G26540|UniProtKB=O48721	AT2G26540	mRNA_77170	-1.428	0.0162195	-1.66725	0.000890147	-1.69768	0.00332662	Folylpolyglutamate synthase;FPGS1;ortholog	FOLYLPOLYGLUTAMATE SYNTHASE, MITOCHONDRIAL (PTHR11136:SF5)	ligase(PC00142)
ARATH|TAIR=AT2G26580|UniProtKB=Q8GW46	AT2G26580	mRNA_3896	-4.16448	2.63195e-20	-4.026	2.65985e-15	-4.1505	2.85147e-17	Cyclin-dependent kinase A-1;CDKA-1;ortholog	CYCLIN-DEPENDENT KINASE 2 (PTHR24056:SF254)	non-receptor serine/threonine protein kinase(PC00167);non-receptor tyrosine protein kinase(PC00168)
ARATH|TAIR=AT2G26640|UniProtKB=O48780	AT2G26640	mRNA_36827	-2.80366	0.000215783	-3.37892	2.24493e-07	-3.65083	7.65248e-07	Pentatricopeptide repeat-containing protein At5g55740, chloroplastic;CRR21;ortholog	SUBFAMILY NOT NAMED (PTHR24015:SF1603)	RNA binding protein(PC00031);serine/threonine protein kinase receptor(PC00205);transporter(PC00227)
ARATH|TAIR=AT2G26670|UniProtKB=O48782	AT2G26670	mRNA_73970	-1.44908	0.000194911	-1.34111	4.27484e-05	-1.55467	6.01841e-07	At1g75810;At1g75810;ortholog	SUBFAMILY NOT NAMED (PTHR37714:SF1)
ARATH|TAIR=AT2G26690|UniProtKB=Q9SZY4	AT2G26690	mRNA_33367	-6.47064	1.7412e-26	-7.32954	9.81066e-18	-7.36458	3.28665e-19	Pentatricopeptide repeat-containing protein At3g04760, chloroplastic;At3g04760;ortholog	SUBFAMILY NOT NAMED (PTHR45613:SF81)
ARATH|TAIR=AT2G26695|UniProtKB=Q6ID73	AT2G26695	mRNA_174975	-5.04503	0.00365956	-5.6227	0.000561606	-5.61082	0.000430389	Beta carbonic anhydrase 4;BCA4;ortholog	BETA CARBONIC ANHYDRASE 4 (PTHR11002:SF50)
ARATH|TAIR=AT2G26710|UniProtKB=O48786	AT2G26710	mRNA_30821	-2.45737	0.0439989	-4.36257	4.25176e-07	-4.06713	2.03586e-06	Cytochrome b561 and DOMON domain-containing protein At3g61750;At3g61750;ortholog	SUBFAMILY NOT NAMED (PTHR23130:SF115)
ARATH|TAIR=AT2G26760|UniProtKB=O48790	AT2G26760	mRNA_73050	-4.66088	0.0146425	-4.53489	0.00121131	-5.78106	0.000827148	Pectin lyase-like superfamily protein;At3g57790;ortholog	PECTIN LYASE-LIKE SUPERFAMILY PROTEIN (PTHR31339:SF0)	cysteine protease(PC00081)
ARATH|TAIR=AT2G26900|UniProtKB=Q1EBV7	AT2G26900	mRNA_21205	-1.03742	0.000109688	-1.08698	4.7113e-06	-1.04377	1.0155e-05	Zinc finger CCCH domain-containing protein 36;At3g12130;ortholog	ZINC FINGER CCCH DOMAIN-CONTAINING PROTEIN 36-RELATED (PTHR10288:SF154)	enzyme modulator(PC00095);mRNA splicing factor(PC00148);ribonucleoprotein(PC00201);serine protease(PC00203)
ARATH|TAIR=AT2G26910|UniProtKB=O81016	AT2G26910	mRNA_38445	-1.89552	0.00933357	-2.62404	0.0011258	-2.5214	0.00352734	RNA-metabolising metallo-beta-lactamase family protein;emb2746;ortholog	RNA-METABOLISING METALLO-BETA-LACTAMASE FAMILY PROTEIN (PTHR43694:SF1)
ARATH|EnsemblGenome=AT2G26980|UniProtKB=Q2V452	AT2G26980	mRNA_97140	-1.62641	0.0433753	-1.67432	0.0375788	-1.49851	0.00333636	DNA gyrase subunit B, chloroplastic;GYRBC;ortholog	DNA GYRASE SUBUNIT B, CHLOROPLASTIC (PTHR45866:SF7)	DNA topoisomerase(PC00017);enzyme modulator(PC00095);isomerase(PC00135)
ARATH|TAIR=AT2G27040|UniProtKB=Q9ZVD5	AT2G27040	mRNA_71458	-3.9861	0.00018763	-3.34494	0.000850681	-2.91039	0.00850873	Bifunctional dethiobiotin synthetase/7,8-diamino-pelargonic acid aminotransferase, mitochondrial;BIO3-BIO1;ortholog	ADENOSYLMETHIONINE-8-AMINO-7-OXONONANOATE AMINOTRANSFERASE (PTHR42684:SF3)	transaminase(PC00216)
ARATH|TAIR=AT2G27060|UniProtKB=F4IVP3	AT2G27060	mRNA_138986	-2.78759	7.13351e-10	-2.43833	8.35393e-05	-2.90821	0.00587115	Very-long-chain 3-oxoacyl-CoA reductase 1;KCR1;ortholog	RH59310P (PTHR43899:SF13)
ARATH|TAIR=AT2G27150|UniProtKB=Q7G9P4	AT2G27150	mRNA_45307	-5.05559	0.0396087	-5.65305	0.0155968	-5.13025	0.0367321	Probable acyl-activating enzyme 2;AAE2;ortholog	ACYL-ACTIVATING ENZYME 2-RELATED (PTHR43859:SF5)	dehydrogenase(PC00092);ligase(PC00142)
ARATH|TAIR=AT2G27190|UniProtKB=Q38924	AT2G27190	mRNA_184723	-5.94316	0.000854449	-6.22504	0.000556453	-5.6833	0.00325453	Probable xyloglucan endotransglucosylase/hydrolase protein 5;XTH5;ortholog	XYLOGLUCAN ENDOTRANSGLUCOSYLASE/HYDROLASE PROTEIN 5-RELATED (PTHR31062:SF163)
ARATH|TAIR=AT2G27230|UniProtKB=Q9XIN0	AT2G27230	mRNA_15930	-3.35907	1.85737e-05	-2.92467	3.16722e-05	-2.94279	0.000137377	ABC transporter C family member 8;ABCC8;ortholog	ABC TRANSPORTER C FAMILY MEMBER 8 (PTHR24223:SF108)	ATP-binding cassette (ABC) transporter(PC00003)
ARATH|TAIR=AT2G27290|UniProtKB=Q9XIN6	AT2G27290	mRNA_68288	-1.32343	0.0151083	-1.75705	0.00523985	-1.77288	0.000872307	Large ribosomal RNA subunit accumulation protein YCED homolog 1, chloroplastic;At3g19810;ortholog	LARGE RIBOSOMAL RNA SUBUNIT ACCUMULATION PROTEIN YCED HOMOLOG 1, CHLOROPLASTIC (PTHR34374:SF1)
ARATH|Gene=AT2G27350|UniProtKB=F4IFS7	AT2G27350	mRNA_173183	-5.6602	0.0147548	-1.00906	0.0479351	-3.27019	0.04962	Photosystem II D1 precursor processing protein PSB27-H2, chloroplastic;PSB27-2;ortholog	PHOTOSYSTEM II D1 PRECURSOR PROCESSING PROTEIN PSB27-H2, CHLOROPLASTIC (PTHR34041:SF3)
ARATH|Gene=AT2G27385|UniProtKB=F4IFT4	AT2G27385	mRNA_132730	-2.66507	0.000141023	-8.80077	2.72457e-08	-1.97985	0.0100034	Aquaporin TIP2-3;TIP2-3;ortholog	AQUAPORIN-8 (PTHR45665:SF9)
ARATH|TAIR=AT2G27500|UniProtKB=Q9ZQG9	AT2G27500	mRNA_139382	-6.44392	1.47067e-05	-2.64665	0.0357838	-2.90518	0.0116561	At5g62960;MJH22.1;ortholog	SUBFAMILY NOT NAMED (PTHR12242:SF22)
ARATH|TAIR=AT2G27510|UniProtKB=Q9ZQG8	AT2G27510	mRNA_7378	-1.57634	0.00987041	-1.62017	0.0428858	-1.63006	0.00750798	F22C12.10;At1g64140;ortholog	F22C12.10 (PTHR31827:SF40)
ARATH|TAIR=AT2G27660|UniProtKB=Q9ZUW8	AT2G27660	mRNA_61483	-3.02861	0.0236399	-3.99315	0.000133554	-3.34772	0.00152039	ArgH (DUF639);At2g21720;ortholog	ARGH (DUF639) (PTHR31860:SF5)
ARATH|TAIR=AT2G27680|UniProtKB=Q9ZUX0	AT2G27680	mRNA_139494	-3.51248	2.28096e-12	-3.89139	1.2486e-16	-4.20861	3.06283e-19	Ras-related protein RABA3;RABA3;ortholog	RAS-RELATED PROTEIN RABA3 (PTHR24073:SF1062)
ARATH|TAIR=AT2G27770|UniProtKB=Q9ZUX8	AT2G27770	mRNA_16903	-2.38739	0.00181254	-2.11359	0.0144274	-2.65347	0.00193574	Protein OSB1, mitochondrial;OSB1;ortholog	SINGLE-STRANDED DNA-BINDING PROTEIN, MITOCHONDRIAL (PTHR10302:SF0)	DNA binding protein(PC00009)
ARATH|Gene=AT2G27810|UniProtKB=Q3E7D0	AT2G27810	mRNA_16886	-2.14445	5.0815e-05	-1.66356	0.024938	-2.85929	2.37418e-08	Expressed protein;At3g22450;ortholog	EXPRESSED PROTEIN (PTHR12899:SF7)	ribosomal protein(PC00202)
ARATH|TAIR=AT2G27830|UniProtKB=Q9ZUY4	AT2G27830	mRNA_132445	-3.72391	1.81889e-05	-4.24651	0.000137205	-3.74955	2.59228e-05	Uncharacterized mitochondrial protein AtMg00820;AtMg00820;ortholog
ARATH|Gene=AT2G27920|UniProtKB=Q67Y83	AT2G27920	mRNA_84886	-2.33587	0.000377458	-2.46314	4.38146e-05	-2.66328	3.41886e-05	At2g42110;At2g42110;ortholog	SUBFAMILY NOT NAMED (PTHR36355:SF1)
ARATH|TAIR=AT2G28000|UniProtKB=P21238	AT2G28000	mRNA_30126	-2.06908	0.00417099	-1.85388	1.21201e-05	-1.93344	0.000287845	ATP-dependent zinc metalloprotease FTSH 9, chloroplastic;FTSH9;ortholog	ATP-DEPENDENT ZINC METALLOPROTEASE FTSH 9, CHLOROPLASTIC (PTHR23076:SF49)	metalloprotease(PC00153)
ARATH|TAIR=AT2G28150|UniProtKB=Q8GYT8	AT2G28150	mRNA_17129	-7.27402	1.57794e-05	-8.44185	4.45158e-08	-7.23447	2.51142e-05	Remorin family protein;MRO11.21;ortholog	REMORIN FAMILY PROTEIN (PTHR31775:SF22)
ARATH|TAIR=AT2G28190|UniProtKB=O78310	AT2G28190	mRNA_17128	-2.71457	0.00175187	-3.85068	0.00250553	-3.3559	0.000883306	Protein LIGHT-DEPENDENT SHORT HYPOCOTYLS 10;LSH10;ortholog	PROTEIN LIGHT-DEPENDENT SHORT HYPOCOTYLS 10 (PTHR31165:SF10)
ARATH|TAIR=AT2G28250|UniProtKB=Q8VYY5	AT2G28250	mRNA_79796	-3.41044	0.0292247	-4.12546	0.00217577	-3.55354	0.00968116	Uncharacterized protein;MUF9.14;ortholog
ARATH|TAIR=AT2G28260|UniProtKB=Q9SL29	AT2G28260	mRNA_79817	-5.73035	0.0015957	-1.88442	5.13791e-05	-2.03031	8.83977e-07	Protein REDUCED WALL ACETYLATION 3;RWA3;ortholog	PROTEIN REDUCED WALL ACETYLATION 3-RELATED (PTHR13533:SF1)
ARATH|TAIR=AT2G28305|UniProtKB=Q8RUN2	AT2G28305	mRNA_70528	-5.96972	0.000947107	-6.71849	0.000290941	-5.5953	0.00394358	Transcription factor bHLH122;BHLH122;ortholog	TRANSCRIPTION FACTOR BHLH122 (PTHR16223:SF131)
ARATH|TAIR=AT2G28310|UniProtKB=Q56Y17	AT2G28310	mRNA_124001	-2.10861	0.0168649	-2.2987	0.0222526	-6.10999	0.000548781	Aminomethyltransferase, mitochondrial;GDCST;ortholog	AMINOMETHYLTRANSFERASE-RELATED (PTHR43757:SF2)
ARATH|TAIR=AT2G28390|UniProtKB=Q9SKN1	AT2G28390	mRNA_55233	-1.75676	0.00593264	-1.86273	0.000467126	-1.87644	0.0428457	Uncharacterized protein At4g28025;At4g28025;ortholog	SUBFAMILY NOT NAMED (PTHR37752:SF1)
ARATH|Gene=AT2G28470|UniProtKB=Q9SCV4	AT2G28470	mRNA_58570	-2.08656	0.00922077	-4.06483	0.000189856	-2.07985	0.0170508	UDP-glycosyltransferase 85A3;UGT85A3;ortholog	UDP-GLYCOSYLTRANSFERASE 85A2-RELATED (PTHR11926:SF1247)
ARATH|TAIR=AT2G28480|UniProtKB=Q9SK10	AT2G28480	mRNA_49416	-5.50663	0.00303204	-2.54395	0.00902382	-7.13459	8.02804e-06	WPP domain-containing protein 2;WPP2;ortholog	WPP DOMAIN-CONTAINING PROTEIN 1-RELATED (PTHR34362:SF1)
ARATH|TAIR=AT2G28510|UniProtKB=Q8LE43	AT2G28510	mRNA_56190	-2.66035	0.028278	-3.36172	0.00461631	-3.24153	0.00330455	(6-4)DNA photolyase;UVR3;ortholog	(6-4)-PHOTOLYASE, ISOFORM A (PTHR11455:SF9)	DNA photolyase(PC00014);lyase(PC00144)
ARATH|EnsemblGenome=AT2G28550|UniProtKB=Q9SK03	AT2G28550	mRNA_13904	-5.39546	0.00988123	-3.58696	0.0011837	-2.04961	0.0458679	BTB/POZ domain-containing protein At5g48800;At5g48800;ortholog	SUBFAMILY NOT NAMED (PTHR32370:SF21)
ARATH|TAIR=AT2G28605|UniProtKB=Q8VY52	AT2G28605	mRNA_18745	-2.292	9.16079e-09	-2.1678	4.47079e-05	-2.51778	6.89099e-09	Rho GDP-dissociation inhibitor 1;GDI1;ortholog	RHO GDP-DISSOCIATION INHIBITOR 1 (PTHR10980:SF30)	G-protein modulator(PC00022);signaling molecule(PC00207)
ARATH|TAIR=AT2G28780|UniProtKB=Q84W96	AT2G28780	mRNA_95160	-2.78668	0.0155879	-5.79522	0.00921887	-4.84476	0.000616535	Protein DETOXIFICATION 16;DTX16;ortholog	ETHIONINE RESISTANCE-CONFERRING PROTEIN 1 (PTHR11206:SF153)	transporter(PC00227)
ARATH|Gene=AT2G28800|UniProtKB=Q8LBP4	AT2G28800	mRNA_17974	-1.79337	0.000125474	-1.94056	1.2286e-08	-2.05603	2.66717e-08	AUGMIN subunit 4;AUG4;ortholog	HAUS AUGMIN-LIKE COMPLEX SUBUNIT 4 (PTHR16219:SF1)
ARATH|Gene=AT2G28840|UniProtKB=Q94B55	AT2G28840	mRNA_19483	-2.59386	9.04474e-06	-2.02925	0.0230064	-2.16716	0.000751133	50S ribosomal protein L27, chloroplastic;RPL27;ortholog	39S RIBOSOMAL PROTEIN L27, MITOCHONDRIAL (PTHR15893:SF0)	ribosomal protein(PC00202)
ARATH|TAIR=AT2G28880|UniProtKB=Q8LPN3	AT2G28880	mRNA_100105	-2.53518	6.19086e-06	-3.72598	2.15534e-07	-3.5543	2.01483e-08	AT3g27090/MOJ10_18;At3g27090;ortholog	SUBFAMILY NOT NAMED (PTHR46034:SF12)
ARATH|TAIR=AT2G29110|UniProtKB=Q9C5V5	AT2G29110	mRNA_37401	-2.99583	0.000219339	-3.54535	3.06358e-10	-3.6726	5.7241e-07	Isoaspartyl peptidase/L-asparaginase 1;At5g08100;ortholog	ISOASPARTYL PEPTIDASE/L-ASPARAGINASE 1 (PTHR10188:SF31)	protease(PC00190)
ARATH|TAIR=AT2G29180|UniProtKB=Q9ZW05	AT2G29180	mRNA_111563	-2.91379	1.39705e-11	-2.9145	2.52959e-13	-2.93219	3.33049e-13	At5g56120;MDA7.18;ortholog	SUBFAMILY NOT NAMED (PTHR33287:SF7)
ARATH|TAIR=AT2G29260|UniProtKB=Q9ZW12	AT2G29260	mRNA_39480	-1.27773	0.00727146	-1.43916	0.00627446	-5.73859	0.00218539	Sorbitol dehydrogenase;SDH;ortholog	SORBITOL DEHYDROGENASE (PTHR43161:SF9)	dehydrogenase(PC00092);reductase(PC00198)
ARATH|TAIR=AT2G29390|UniProtKB=Q9ZW22	AT2G29390	mRNA_39446	-3.74446	2.06285e-20	-3.75171	4.32714e-21	-3.7263	8.76848e-22	Uncharacterized protein;At5g04000;ortholog	SUBFAMILY NOT NAMED (PTHR37250:SF1)
ARATH|TAIR=AT2G29420|UniProtKB=Q9ZW24	AT2G29420	mRNA_60130	-5.23472	0.00770466	-5.77412	0.00296723	-5.7569	0.00364205	Probable methyltransferase PMT26;At5g64030;ortholog	METHYLTRANSFERASE PMT26-RELATED (PTHR10108:SF1073)	methyltransferase(PC00155)
ARATH|TAIR=AT2G29590|UniProtKB=Q9ZW37	AT2G29590	mRNA_38908	-6.72173	4.88357e-05	-7.25189	3.33061e-05	-5.31425	0.0278659	Mitochondrial outer membrane protein porin 2;VDAC2;ortholog	MITOCHONDRIAL OUTER MEMBRANE PROTEIN PORIN 2 (PTHR11743:SF54)	anion channel(PC00049);voltage-gated ion channel(PC00241)
ARATH|TAIR=AT2G29650|UniProtKB=O82390	AT2G29650	mRNA_47211	-2.63737	4.97735e-10	-2.95849	6.68586e-09	-2.87796	1.98882e-07	Putative chloride channel-like protein CLC-g;CLC-G;ortholog	CHLORIDE CHANNEL-LIKE PROTEIN CLC-G-RELATED (PTHR11689:SF66)
ARATH|TAIR=AT2G29690|UniProtKB=P32069	AT2G29690	mRNA_39423	-1.76503	1.00022e-06	-1.33754	0.000816369	-1.74667	3.94022e-07	Initiation factor 4F subunit (DUF1350);T18D12_110;ortholog	INITIATION FACTOR 4F SUBUNIT (DUF1350) (PTHR34127:SF3)
ARATH|TAIR=AT2G29960|UniProtKB=Q8LDP4	AT2G29960	mRNA_124612	-2.46781	1.18755e-07	-1.77959	0.0468303	-1.79789	0.00727931	Alkaline-phosphatase-like family protein;MKP11.10;ortholog	GPI ETHANOLAMINE PHOSPHATE TRANSFERASE 3 (PTHR23071:SF1)
ARATH|Gene=AT2G29980|UniProtKB=P48623	AT2G29980	mRNA_101918	-4.11681	4.82512e-09	-3.99638	7.30887e-19	-4.71968	1.64717e-28	Probable protein S-acyltransferase 7;PAT07;ortholog	PALMITOYLTRANSFERASE ZDHHC19-RELATED (PTHR22883:SF43)
ARATH|TAIR=AT2G29990|UniProtKB=O80874	AT2G29990	mRNA_179444	-6.31311	4.10434e-11	-6.70897	1.59745e-12	-6.85882	2.4477e-18	F-box protein At2g32560;At2g32560;ortholog	SUBFAMILY NOT NAMED (PTHR31482:SF2)
ARATH|TAIR=AT2G30140|UniProtKB=O64733	AT2G30140	mRNA_114419	-6.53897	0.000489519	-6.98902	1.89587e-05	-7.44709	1.08628e-05	Serine carboxypeptidase-like 27;SCPL27;ortholog	SERINE CARBOXYPEPTIDASE-LIKE 27 (PTHR11802:SF198)	serine protease(PC00203)
ARATH|TAIR=AT2G30170|UniProtKB=O64730	AT2G30170	mRNA_2790	-4.04331	9.2373e-15	-4.27544	1.75745e-17	-4.38111	7.11264e-20	Dof zinc finger protein DOF5.6;DOF5.6;ortholog	DOF ZINC FINGER PROTEIN DOF5.6 (PTHR31992:SF80)
ARATH|Gene=AT2G30200|UniProtKB=Q8RU07	AT2G30200	mRNA_80035	-1.38192	1.19951e-05	-1.08186	0.00250819	-1.56562	1.41158e-11	50S ribosomal protein L13, chloroplastic;RPL13;ortholog	50S RIBOSOMAL PROTEIN L13, CHLOROPLASTIC (PTHR11545:SF16)	ribosomal protein(PC00202)
ARATH|TAIR=AT2G30300|UniProtKB=O22926	AT2G30300	mRNA_114412	-6.43625	1.05434e-06	-6.82866	2.00029e-07	-6.73842	2.63398e-07	Protein tesmin/TSO1-like CXC 2;TCX2;ortholog	PROTEIN TESMIN/TSO1-LIKE CXC 2 (PTHR46159:SF12)
ARATH|TAIR=AT2G30320|UniProtKB=O22928	AT2G30320	mRNA_115507	-2.15353	0.000190256	-2.67222	3.76575e-05	-1.58353	0.0256418	GDSL esterase/lipase At5g03980;At5g03980;ortholog	SUBFAMILY NOT NAMED (PTHR22835:SF517)
ARATH|EnsemblGenome=AT2G30370|UniProtKB=Q1PEY6	AT2G30370	mRNA_56588	-6.5822	9.4171e-05	-7.13398	7.57009e-05	-7.29376	3.52098e-05	ATP-dependent protease La (LON) domain protein;At1g75460;ortholog	ATP-DEPENDENT PROTEASE LA (LON) DOMAIN PROTEIN (PTHR46732:SF5)
ARATH|TAIR=AT2G30570|UniProtKB=Q39194	AT2G30570	mRNA_35494	-5.5327	2.83194e-09	-6.38954	1.35825e-10	-6.35315	9.33759e-11	Magnesium-protoporphyrin IX monomethyl ester [oxidative] cyclase, chloroplastic;CRD1;ortholog	MAGNESIUM-PROTOPORPHYRIN IX MONOMETHYL ESTER [OXIDATIVE] CYCLASE, CHLOROPLASTIC (PTHR31053:SF2)
ARATH|TAIR=AT2G30695|UniProtKB=Q945Q5	AT2G30695	mRNA_54538	-1.57013	0.0119564	-2.40243	3.55886e-05	-2.31812	1.6253e-05	Carbohydrate-binding X8 domain superfamily protein;At1g79480;ortholog	CARBOHYDRATE-BINDING X8 DOMAIN SUPERFAMILY PROTEIN (PTHR32227:SF289)
ARATH|TAIR=AT2G30720|UniProtKB=Q6AWX1	AT2G30720	mRNA_30377	-2.38537	0.000215054	-2.85186	1.29796e-05	-2.91666	1.36417e-05	Phosphoenolpyruvate carboxylase 4;PPC4;ortholog	PHOSPHOENOLPYRUVATE CARBOXYLASE 4 (PTHR30523:SF6)	lyase(PC00144)
ARATH|TAIR=AT2G30900|UniProtKB=Q6DR10	AT2G30900	mRNA_106341	-3.73555	0.00319903	-4.1183	0.000835182	-3.51873	0.0109308	LIM domain-containing protein WLIM1;WLIM1;ortholog	LIM DOMAIN-CONTAINING PROTEIN WLIM1 (PTHR24206:SF35)	actin family cytoskeletal protein(PC00041)
ARATH|Gene=AT2G30933|UniProtKB=Q1G3P4	AT2G30933	mRNA_13422	-3.09583	8.70323e-08	-2.332	0.0160229	-2.64561	0.000352762	Probable transcriptional regulator SLK2;SLK2;ortholog	CHIP, ISOFORM B (PTHR10378:SF19)
ARATH|TAIR=AT2G30950|UniProtKB=O80860	AT2G30950	mRNA_57588	-1.23649	0.0406746	-1.47184	0.000463194	-1.99998	0.000153633	5'-adenylylsulfate reductase-like 4;APRL4;ortholog	5'-ADENYLYLSULFATE REDUCTASE-LIKE 4-RELATED (PTHR46854:SF1)
ARATH|TAIR=AT2G31040|UniProtKB=O82279	AT2G31040	mRNA_134442	-1.35204	0.00179493	-1.47177	1.31269e-06	-1.50817	1.15818e-06	Photosystem I chlorophyll a/b-binding protein 3-1, chloroplastic;LHCA3;ortholog	PHOTOSYSTEM I CHLOROPHYLL A/B-BINDING PROTEIN 3-1, CHLOROPLASTIC (PTHR21649:SF14)
ARATH|Gene=AT2G31170|UniProtKB=F4IPY2	AT2G31170	mRNA_144706	-1.13308	0.00460087	-1.03194	0.0135097	-1.87818	0.00977708	Homeobox-leucine zipper protein ATHB-13;ATHB-13;ortholog	HOMEOBOX-LEUCINE ZIPPER PROTEIN ATHB-13 (PTHR24326:SF176)	homeodomain transcription factor(PC00119)
ARATH|TAIR=AT2G31190|UniProtKB=Q9SJX7	AT2G31190	mRNA_38285	-4.95371	0.0183458	-5.39467	0.00640256	-1.99021	0.00882782	Cyclin-U4-1;CYCU4-1;ortholog	CYCLIN-U4-1 (PTHR15615:SF91)
ARATH|TAIR=AT2G31380|UniProtKB=Q9SID1	AT2G31380	mRNA_37878	-1.91785	4.09359e-09	-2.42076	5.38722e-12	-2.22813	7.61245e-10	Protein NPGR1;NPGR1;ortholog	PROTEIN NPGR1 (PTHR44102:SF4)
ARATH|TAIR=AT2G31450|UniProtKB=Q9SIC4	AT2G31450	mRNA_143382	-5.58229	0.00268537	-5.0971	0.0148098	-5.05968	0.0415383	Short-chain dehydrogenase TIC 32, chloroplastic;TIC32;ortholog	NAD(P)-BINDING ROSSMANN-FOLD SUPERFAMILY PROTEIN-RELATED (PTHR24320:SF201)	dehydrogenase(PC00092);reductase(PC00198)
ARATH|TAIR=AT2G31530|UniProtKB=F4IQV7	AT2G31530	mRNA_21233	-2.01224	0.000740225	-1.72225	0.0115683	-1.72145	0.0146667	DNA topoisomerase 3-alpha;TOP3A;ortholog	DNA TOPOISOMERASE 3-ALPHA (PTHR11390:SF21)	enzyme modulator(PC00095);isomerase(PC00135);nucleic acid binding(PC00171)
ARATH|TAIR=AT2G31580|UniProtKB=F4IRQ5	AT2G31580	mRNA_50303	-4.89838	0.0497813	-7.30285	1.21279e-05	-3.00487	0.0379982	E3 ubiquitin ligase PQT3-like;At5g47430;ortholog	E3 UBIQUITIN LIGASE PQT3-LIKE (PTHR15439:SF13)	nuclease(PC00170)
ARATH|TAIR=AT2G31750|UniProtKB=Q9SKC5	AT2G31750	mRNA_17028	-4.13037	3.77739e-05	-4.17048	6.86579e-06	-3.72132	0.000204387	Alpha carbonic anhydrase 7;ACA7;ortholog	ALPHA CARBONIC ANHYDRASE 7 (PTHR18952:SF211)
ARATH|TAIR=AT2G31810|UniProtKB=Q93YZ7	AT2G31810	mRNA_63772	-1.32448	9.51275e-08	-1.23659	0.0129619	-1.23981	8.14125e-06	PsbP domain-containing protein 1, chloroplastic;PPD1;ortholog	PSBP DOMAIN-CONTAINING PROTEIN 1, CHLOROPLASTIC (PTHR31407:SF15)
ARATH|TAIR=AT2G31820|UniProtKB=Q9SKB8	AT2G31820	mRNA_55420	-1.02316	0.0491996	-1.59119	0.00384933	-1.51502	0.000281611	Probable ribose-5-phosphate isomerase 4, chloroplastic;RPI4;ortholog	RIBOSE-5-PHOSPHATE ISOMERASE 4, CHLOROPLASTIC-RELATED (PTHR43748:SF1)
ARATH|TAIR=AT2G31840|UniProtKB=Q9SKB6	AT2G31840	mRNA_118895	-1.99072	1.42298e-08	-1.11938	0.00076634	-1.12178	0.000109819	GTP-binding protein BRASSINAZOLE INSENSITIVE PALE GREEN 2, chloroplastic;BPG2;ortholog	GTP-BINDING PROTEIN BRASSINAZOLE INSENSITIVE PALE GREEN 2, CHLOROPLASTIC (PTHR46434:SF3)
ARATH|TAIR=AT2G31890|UniProtKB=Q8VZE7	AT2G31890	mRNA_76130	-1.47102	0.00014403	-1.73739	9.15986e-06	-1.75643	4.84191e-07	EMBRYO DEFECTIVE 3147;EMB3147;ortholog	MALONYL-COA-ACYL CARRIER PROTEIN TRANSACYLASE, MITOCHONDRIAL (PTHR42681:SF1)
ARATH|TAIR=AT2G32010|UniProtKB=Q0WQ41	AT2G32010	mRNA_72977	-4.71929	3.49567e-09	-4.88038	4.48652e-10	-5.04142	1.97837e-11	Nucleobase-ascorbate transporter 7;NAT7;ortholog	NUCLEOBASE-ASCORBATE TRANSPORTER 7-RELATED (PTHR11119:SF101)	transporter(PC00227)
ARATH|TAIR=AT2G32040|UniProtKB=Q9SKZ5	AT2G32040	mRNA_138034	-1.50108	0.0165586	-5.68465	0.00225291	-2.65402	0.00902497	Cationic amino acid transporter 8, vacuolar;CAT8;ortholog	CATIONIC AMINO ACID TRANSPORTER 8, VACUOLAR (PTHR43243:SF62)	amino acid transporter(PC00046)
ARATH|TAIR=AT2G32180|UniProtKB=Q9SKY2	AT2G32180	mRNA_45220	-2.54655	9.79517e-11	-2.36788	1.19679e-06	-2.4262	1.34245e-08	Expressed protein;At2g21440;ortholog	EXPRESSED PROTEIN (PTHR10352:SF40)
ARATH|TAIR=AT2G32230|UniProtKB=Q66GI4	AT2G32230	mRNA_33080	-3.34222	5.75295e-17	-3.09778	8.80564e-09	-3.64508	2.45098e-18	Probable plastidic glucose transporter 3;At1g79820;ortholog	GLUCOSE TRANSPORTER TYPE 1 (PTHR23503:SF8)
ARATH|TAIR=AT2G32280|UniProtKB=Q9ZV57	AT2G32280	mRNA_20194	-2.60282	0.00572186	-2.87387	0.00234955	-3.18736	0.0118535	Protein STABILIZED1;STA1;ortholog	PRE-MRNA-PROCESSING FACTOR 6 (PTHR11246:SF1)	mRNA splicing factor(PC00148)
ARATH|TAIR=AT2G32290|UniProtKB=Q8L762	AT2G32290	mRNA_20197	-5.26656	1.006e-05	-6.04369	4.54483e-09	-5.97349	1.14943e-08	Histidine kinase 2;AHK2;ortholog	HISTIDINE KINASE 2 (PTHR43719:SF35)	esterase(PC00097);protein kinase(PC00193);transcription factor(PC00218)
ARATH|Gene=AT2G32480|UniProtKB=O80885	AT2G32480	mRNA_147890	-3.01401	0.00856376	-2.78441	0.000130323	-4.30759	4.7162e-08	Protein TIC 100;TIC100;ortholog	MORN REPEAT-CONTAINING PROTEIN 1 (PTHR23084:SF123)
ARATH|Gene=AT2G32500|UniProtKB=Q67XD6	AT2G32500	mRNA_42025	-3.38477	0.0209455	-3.15492	0.0363441	-3.67211	0.00646826	Pentatricopeptide repeat-containing protein At4g02750;PCMP-H24;ortholog	SUBFAMILY NOT NAMED (PTHR24015:SF424)	RNA binding protein(PC00031);serine/threonine protein kinase receptor(PC00205);transporter(PC00227)
ARATH|TAIR=AT2G32530|UniProtKB=Q8RX83	AT2G32530	mRNA_63261	-4.14807	1.76469e-13	-3.34708	0.00358607	-4.79816	3.42845e-18	AT3g51000/F24M12_40;F24M12.40;ortholog	SUBFAMILY NOT NAMED (PTHR43689:SF8)	serine protease(PC00203)
ARATH|TAIR=AT2G32560|UniProtKB=Q8RY82	AT2G32560	mRNA_54706	-2.18387	4.10258e-09	-1.11976	0.0334107	-1.25007	0.0091947	Lycopene beta cyclase, chloroplastic;LCY1;ortholog	LYCOPENE BETA CYCLASE, CHLOROPLASTIC (PTHR43876:SF15)	oxygenase(PC00177)
ARATH|TAIR=AT2G32590|UniProtKB=Q564K3	AT2G32590	mRNA_77007	-3.27281	0.0059674	-5.14977	0.0294606	-5.69152	0.00982862	Cellulose synthase A catalytic subunit 1 [UDP-forming];CESA1;ortholog	CELLULOSE SYNTHASE A CATALYTIC SUBUNIT 1 [UDP-FORMING]-RELATED (PTHR13301:SF33)
ARATH|Gene=AT2G32640|UniProtKB=Q0WVA1	AT2G32640	mRNA_57928	-4.02168	2.12422e-10	-4.49186	3.76136e-11	-4.4192	3.10891e-12	Methylsterol monooxygenase 1-1;SMO1-1;ortholog	METHYLSTEROL MONOOXYGENASE 1-1 (PTHR11863:SF147)	hydroxylase(PC00122);oxidase(PC00175)
ARATH|TAIR=AT2G32650|UniProtKB=O48852	AT2G32650	mRNA_45273	-1.95566	6.09512e-18	-1.87714	2.23995e-06	-1.9541	8.99206e-11	Peptide chain release factor APG3, chloroplastic;APG3;ortholog	PEPTIDE CHAIN RELEASE FACTOR APG3, CHLOROPLASTIC (PTHR43804:SF4)	translation release factor(PC00225)
ARATH|TAIR=AT2G32720|UniProtKB=O48845	AT2G32720	mRNA_71893	-3.12366	1.56087e-07	-3.25142	1.33956e-07	-3.24789	1.16932e-06	Leucine-rich repeat protein kinase family protein;MMG4.2;ortholog	LEUCINE-RICH REPEAT PROTEIN KINASE FAMILY PROTEIN (PTHR27008:SF260)
ARATH|TAIR=AT2G32900|UniProtKB=O48626	AT2G32900	mRNA_148276	-5.17272	0.0336811	-7.27625	5.79431e-05	-7.43077	2.96146e-06	Replication protein A 14 kDa subunit B;RPA3B;ortholog	REPLICATION PROTEIN A 14 KDA SUBUNIT A-RELATED (PTHR47058:SF3)
ARATH|TAIR=AT2G32990|UniProtKB=O48766	AT2G32990	mRNA_45274	-4.69737	4.23409e-06	-4.23781	0.000300611	-5.28168	8.52655e-08	Probable aquaporin PIP2-8;PIP2-8;ortholog	AQUAPORIN OR AQUAGLYCEROPORIN RELATED (PTHR45687:SF19)
ARATH|TAIR=AT2G33180|UniProtKB=O49317	AT2G33180	mRNA_155645	-1.30945	0.000548687	-1.47784	0.000634565	-1.42937	5.66665e-05	ABC transporter G family member 7;ABCG7;ortholog	ABC TRANSPORTER G FAMILY MEMBER 7 (PTHR19241:SF617)
ARATH|TAIR=AT2G33255|UniProtKB=Q8RYE9	AT2G33255	mRNA_36856	-2.59609	0.00409653	-2.13604	0.0387054	-2.37717	0.0108597	At2g46220/T3F17.13;At2g46220;ortholog	RIKEN CDNA 2310061I04 GENE (PTHR31094:SF2)
ARATH|TAIR=AT2G33310|UniProtKB=Q38831	AT2G33310	mRNA_71171	-4.69526	0.000321116	-4.76155	0.000539986	-4.74693	0.000501786	Phosphatidylcholine:diacylglycerol cholinephosphotransferase 1;ROD1;ortholog	PHOSPHATIDYLCHOLINE:DIACYLGLYCEROL CHOLINEPHOSPHOTRANSFERASE 1-RELATED (PTHR34674:SF1)
ARATH|Gene=AT2G33360|UniProtKB=O22787	AT2G33360	mRNA_125101	-2.0664	2.09932e-06	-2.34161	1.06316e-07	-2.41027	8.95134e-09	Protein RALF-like 33;RALFL33;ortholog	PROTEIN RALF-LIKE 33 (PTHR33136:SF13)
ARATH|TAIR=AT2G33450|UniProtKB=O22795	AT2G33450	mRNA_4186	-2.73222	2.69168e-12	-2.81311	3.22817e-13	-2.94928	6.74271e-15	Protein Ycf2;ycf2-A;ortholog	PROTEIN YCF2 (PTHR33078:SF22)
ARATH|Gene=AT2G33510|UniProtKB=F4IFU5	AT2G33510	mRNA_15214	-4.36382	5.77929e-11	-4.43496	8.9524e-11	-4.20361	1.18585e-08	2-oxoisovalerate dehydrogenase subunit alpha 1, mitochondrial;At1g21400;ortholog	2-DEHYDROPANTOATE 2-REDUCTASE-RELATED (PTHR43380:SF6)
ARATH|TAIR=AT2G33560|UniProtKB=O22806	AT2G33560	mRNA_136444	-3.57555	2.06809e-06	-2.84627	0.00512538	-2.89334	0.00201292	E3 ubiquitin-protein ligase MBR1;MBR1;ortholog	E3 UBIQUITIN-PROTEIN LIGASE MBR1-RELATED (PTHR22937:SF118)
ARATH|TAIR=AT2G33570|UniProtKB=O22807	AT2G33570	mRNA_56509	-1.54403	0.0037317	-1.60887	1.21506e-06	-1.94065	1.99319e-07	Copia-like polyprotein/retrotransposon;At1g21280;ortholog	COPIA-LIKE POLYPROTEIN/RETROTRANSPOSON (PTHR37610:SF30)
ARATH|TAIR=AT2G33580|UniProtKB=O22808	AT2G33580	mRNA_72058	-2.0109	0.00363902	-2.20892	0.00191659	-2.52963	0.000359595	Pentatricopeptide repeat-containing protein At5g21222;ATC401;ortholog	SUBFAMILY NOT NAMED (PTHR45613:SF213)
ARATH|TAIR=AT2G33800|UniProtKB=P93014	AT2G33800	mRNA_5769	-2.25436	2.49402e-09	-2.14165	1.20707e-19	-2.42208	4.56858e-20	Malate dehydrogenase 1, peroxisomal;PMDH1;ortholog	MALATE DEHYDROGENASE, MITOCHONDRIAL (PTHR11540:SF16)	dehydrogenase(PC00092)
ARATH|TAIR=AT2G33860|UniProtKB=O23661	AT2G33860	mRNA_8389	-6.60782	0.000445364	-2.8072	0.000874313	-5.02947	0.0428373	Probable protein S-acyltransferase 9;PAT09;ortholog	PROTEIN S-ACYLTRANSFERASE 9-RELATED (PTHR22883:SF264)
ARATH|TAIR=AT2G33990|UniProtKB=Q0WNP8	AT2G33990	mRNA_90480	-5.46663	0.00362006	-2.20501	0.00761153	-7.38167	5.15937e-06	F-box associated ubiquitination effector family protein;At2g02660;ortholog	F-BOX ASSOCIATED UBIQUITINATION EFFECTOR FAMILY PROTEIN-RELATED (PTHR31790:SF176)
ARATH|TAIR=AT2G34060|UniProtKB=O22959	AT2G34060	mRNA_42179	-4.36253	1.06752e-10	-4.90362	5.01946e-18	-4.87477	8.74545e-14	Histidine--tRNA ligase, chloroplastic/mitochondrial;At3g46100;ortholog	HISTIDINE--TRNA LIGASE, MITOCHONDRIAL-RELATED (PTHR43707:SF1)	RNA binding protein(PC00031);aminoacyl-tRNA synthetase(PC00047)
ARATH|Gene_OrderedLocusName=At2g34090|UniProtKB=A0A1P8AX45	AT2G34090	mRNA_82046	-3.14178	0.0483115	-3.2526	0.0497454	-1.28296	0.0329707	Glycine cleavage system H protein 3, mitochondrial;GDH3;ortholog	GLYCINE CLEAVAGE SYSTEM H PROTEIN 3, MITOCHONDRIAL (PTHR11715:SF25)
ARATH|Gene=AT2G34150|UniProtKB=Q6AWX6	AT2G34150	mRNA_92752	-1.20885	0.0182049	-1.14325	0.0161399	-1.1648	0.019309	10 kDa chaperonin 1, chloroplastic;CPN10-1;ortholog	10 KDA CHAPERONIN 1, CHLOROPLASTIC-RELATED (PTHR10772:SF13)	chaperonin(PC00073)
ARATH|TAIR=AT2G34190|UniProtKB=Q94C70	AT2G34190	mRNA_126009	-3.6488	0.0133563	-2.88004	0.0132231	-5.65224	0.0159347	Profilin-4;PRO4;ortholog	PROFILIN-4 (PTHR11604:SF25)	non-motor actin binding protein(PC00165)
ARATH|TAIR=AT2G34310|UniProtKB=O80780	AT2G34310	mRNA_24854	-2.44169	1.34586e-13	-2.82218	1.4544e-15	-2.93214	2.75529e-15	CASP-like protein 5B2;At3g53850;ortholog	CASP-LIKE PROTEIN 5B2 (PTHR32021:SF0)
ARATH|TAIR=AT2G34410|UniProtKB=Q66GQ5	AT2G34410	mRNA_12547	-2.04768	1.95623e-08	-2.43722	3.26507e-13	-2.46921	1.15564e-10	P-loop containing nucleoside triphosphate hydrolases superfamily protein;At4g13030;ortholog	VON WILLEBRAND FACTOR A DOMAIN-CONTAINING PROTEIN DDB_G0292188 (PTHR14241:SF10)
ARATH|TAIR=AT2G34430|UniProtKB=Q39142	AT2G34430	mRNA_78962	-12.9173	3.75942e-20	-12.1766	1.09148e-17	-13.119	3.46065e-21	Pentatricopeptide repeat-containing protein At1g74850, chloroplastic;PTAC2;ortholog	SUBFAMILY NOT NAMED (PTHR45613:SF1)
ARATH|TAIR=AT2G34460|UniProtKB=Q8H124	AT2G34460	mRNA_1642	-1.2041	0.00914109	-1.35885	0.00102383	-1.32352	0.00294368	Ethylene-responsive transcription factor CRF4;CRF4;ortholog	ETHYLENE-RESPONSIVE TRANSCRIPTION FACTOR CRF4 (PTHR31194:SF60)
ARATH|TAIR=AT2G34500|UniProtKB=O64697	AT2G34500	mRNA_176883	-1.70669	3.57505e-05	-1.90431	1.62637e-07	-2.2275	9.20187e-09	Inter alpha-trypsin inhibitor, heavy chain-like protein;At1g72500;ortholog	INTER ALPHA-TRYPSIN INHIBITOR, HEAVY CHAIN-LIKE PROTEIN (PTHR46503:SF1)
ARATH|Gene=AT2G34560|UniProtKB=B9DGC0	AT2G34560	mRNA_143519	-1.12688	0.0444336	-1.73312	0.0175323	-1.17937	0.0123816	Axial regulator YABBY 5;YAB5;ortholog	AXIAL REGULATOR YABBY 5 (PTHR31675:SF6)
ARATH|TAIR=AT2G34590|UniProtKB=O64688	AT2G34590	mRNA_12405	-1.74449	0.000279423	-1.33696	0.000739138	-1.8542	1.39265e-15	NAD(P)H-quinone oxidoreductase subunit L, chloroplastic;ndhL;ortholog	NAD(P)H-QUINONE OXIDOREDUCTASE SUBUNIT L, CHLOROPLASTIC (PTHR36727:SF2)
ARATH|TAIR=AT2G34640|UniProtKB=F4IHY7	AT2G34640	mRNA_15824	-1.45804	0.00108593	-1.08962	0.0479185	-1.63791	4.56732e-09	Uncharacterized protein At3g17950;Y-3;ortholog	SUBFAMILY NOT NAMED (PTHR33544:SF15)
ARATH|TAIR=AT2G34700|UniProtKB=O64586	AT2G34700	mRNA_8326	-6.94574	1.79796e-12	-5.6565	3.21914e-05	-5.27269	1.43747e-05	Glucan endo-1,3-beta-glucosidase 3;At2g01630;ortholog	GLUCAN ENDO-1,3-BETA-GLUCOSIDASE 3 (PTHR32227:SF323)
ARATH|TAIR=AT2G34740|UniProtKB=O64583	AT2G34740	mRNA_45588	-3.75673	1.37274e-12	-4.34793	1.00305e-14	-3.6654	3.92232e-17	Monofunctional riboflavin biosynthesis protein RIBA 3, chloroplastic;RIBA3;ortholog	MONOFUNCTIONAL RIBOFLAVIN BIOSYNTHESIS PROTEIN RIBA 3, CHLOROPLASTIC (PTHR21327:SF29)
ARATH|TAIR=AT2G34770|UniProtKB=O48916	AT2G34770	mRNA_9404	-4.29281	0.0010948	-4.15915	0.00283845	-4.74942	9.97607e-06	GDSL esterase/lipase 5;GLIP5;ortholog	GDSL ESTERASE/LIPASE 5 (PTHR45966:SF4)
ARATH|TAIR=AT2G34860|UniProtKB=O64750	AT2G34860	mRNA_53047	-3.36386	1.75564e-13	-3.33702	3.0796e-12	-3.75177	4.882e-20	AUGMIN subunit 8;AUG8;ortholog	HAUS AUGMIN-LIKE COMPLEX SUBUNIT 8 (PTHR31807:SF2)
ARATH|Gene_OrderedLocusName=At2g34920|UniProtKB=A0A1P8B041	AT2G34920	mRNA_47752	-1.89365	0.000618767	-1.90416	0.00809165	-2.09648	0.000425212	Thylakoid lumenal protein TL20.3, chloroplastic;TL20.3;ortholog	THYLAKOID LUMENAL PROTEIN TL20.3, CHLOROPLASTIC (PTHR47121:SF2)
ARATH|TAIR=AT2G34990|UniProtKB=O64762	AT2G34990	mRNA_162466	-5.18248	0.0133029	-5.28289	0.00845518	-5.55403	0.00379456	Aquaporin TIP1-3;TIP1-3;ortholog	AQUAPORIN TIP1-3 (PTHR45665:SF3)
ARATH|Gene=AT2G35060|UniProtKB=O64769	AT2G35060	mRNA_97489	-1.86977	5.25657e-05	-1.90106	1.62351e-05	-2.11039	7.06336e-07	Protein BONZAI 1;BON1;ortholog	NICOTINIC RECEPTOR-ASSOCIATED PROTEIN 1 (PTHR10857:SF106)
ARATH|TAIR=AT2G35170|UniProtKB=O82174	AT2G35170	mRNA_56670	-2.17239	6.73092e-07	-1.86832	0.000251762	-2.19706	7.94382e-09	Inter-alpha-trypsin inhibitor heavy chain-like protein;At1g19110;ortholog	INTER-ALPHA-TRYPSIN INHIBITOR HEAVY CHAIN-LIKE PROTEIN (PTHR46503:SF5)
ARATH|TAIR=AT2G35350|UniProtKB=O82302	AT2G35350	mRNA_8109	-2.06254	5.83877e-05	-1.63137	0.0303327	-1.97597	0.00184755	Actin cytoskeleton-regulatory complex pan-like protein;F11F12.2;ortholog	ACTIN CYTOSKELETON-REGULATORY COMPLEX PAN-LIKE PROTEIN (PTHR31071:SF2)
ARATH|Gene=AT2G35390|UniProtKB=Q42581	AT2G35390	mRNA_44819	-1.80221	0.000115551	-1.74561	2.36777e-07	-2.4534	6.84333e-11	Pyruvate dehydrogenase E1 component subunit beta-3, chloroplastic;E1-BETA-2;ortholog	PYRUVATE DEHYDROGENASE E1 COMPONENT SUBUNIT BETA-2, CHLOROPLASTIC-RELATED (PTHR11624:SF96)
ARATH|TAIR=AT2G35450|UniProtKB=Q682E0	AT2G35450	mRNA_40450	-1.06222	0.0187748	-1.04311	0.0103838	-1.11013	0.0061454	At2g33360;At2g33360;ortholog	SUBFAMILY NOT NAMED (PTHR31390:SF2)
ARATH|TAIR=AT2G35490|UniProtKB=O82291	AT2G35490	mRNA_36301	-1.33738	0.000238414	-1.21937	0.00109644	-1.41045	0.000209293	Zinc finger CCCH domain-containing protein 30;At2g41900;ortholog	ZINC FINGER CCCH DOMAIN-CONTAINING PROTEIN 30 (PTHR14493:SF101)
ARATH|TAIR=AT2G35500|UniProtKB=O82290	AT2G35500	mRNA_81495	-3.29525	3.55338e-13	-3.22874	8.77926e-17	-3.58198	7.91873e-19	At5g57970;MTI20.23;ortholog	SUBFAMILY NOT NAMED (PTHR31116:SF5)
ARATH|TAIR=AT2G35620|UniProtKB=C0LGL9	AT2G35620	mRNA_21503	-1.5853	9.65149e-05	-1.73752	1.14762e-07	-1.94447	8.30051e-09	Transketolase-2, chloroplastic;TKL-2;ortholog	TRANSKETOLASE-2, CHLOROPLASTIC (PTHR43522:SF7)	dehydrogenase(PC00092);lyase(PC00144);transketolase(PC00221)
ARATH|Gene=AT2G35660|UniProtKB=Q9ZQN9	AT2G35660	mRNA_135651	-3.05091	0.00040889	-1.44052	0.0480881	-1.44001	0.0206657	Protein HOTHEAD;HTH;ortholog	PROTEIN HOTHEAD (PTHR45968:SF5)
ARATH|TAIR=AT2G35760|UniProtKB=Q8L924	AT2G35760	mRNA_157143	-8.97387	6.67067e-10	-8.66213	1.19243e-08	-8.77993	2.03505e-09	Emb;CAB85507.1;ortholog	EMB|CAB85507.1 (PTHR45669:SF12)
ARATH|TAIR=AT2G35800|UniProtKB=Q8VZP7	AT2G35800	mRNA_147133	-1.36459	0.00193683	-1.55221	0.00031173	-1.64297	1.60052e-06	Putative RNA polymerase II subunit B1 CTD phosphatase RPAP2 homolog;At5g26760;ortholog	RNA POLYMERASE II SUBUNIT B1 CTD PHOSPHATASE RPAP2-RELATED (PTHR14732:SF0)
ARATH|TAIR=AT2G35840|UniProtKB=Q9SJ66	AT2G35840	mRNA_151741	-1.07874	0.0119564	-1.3971	0.00352929	-1.6404	0.000610598	Flavonoid 3'-monooxygenase;CYP75B1;ortholog	FLAVONOID 3'-MONOOXYGENASE (PTHR24298:SF513)	oxygenase(PC00177)
ARATH|TAIR=AT2G35880|UniProtKB=Q9SJ62	AT2G35880	mRNA_35702	-3.90078	0.000121046	-4.08221	2.41739e-06	-4.0528	1.24245e-05	Gibberellin-regulated protein 6;GASA6;ortholog	GIBBERELLIN-REGULATED PROTEIN 6 (PTHR23201:SF64)
ARATH|TAIR=AT2G35940|UniProtKB=Q9SJ56	AT2G35940	mRNA_80537	-1.17853	0.0392926	-1.76329	0.0280075	-1.70202	0.01915	TPR repeat-containing thioredoxin TTL1;TTL1;ortholog	TPR REPEAT-CONTAINING THIOREDOXIN TTL1 (PTHR46050:SF3)
ARATH|Gene=AT2G36000|UniProtKB=Q9SJ50	AT2G36000	mRNA_111286	-2.21523	0.0365094	-5.42977	0.0229515	-4.95989	4.14362e-09	Probable galacturonosyltransferase-like 3;GATL3;ortholog	GALACTURONOSYLTRANSFERASE-LIKE 3-RELATED (PTHR13778:SF13)
ARATH|EnsemblGenome=AT2G36010|UniProtKB=Q9FNY0	AT2G36010	mRNA_185835	-7.57098	8.93952e-07	-7.79511	3.78532e-07	-7.47131	3.22943e-06	Maltose excess protein 1, chloroplastic;MEX1;ortholog	MALTOSE EXCESS PROTEIN 1, CHLOROPLASTIC-RELATED (PTHR34809:SF1)
ARATH|TAIR=AT2G36080|UniProtKB=Q8GYJ2	AT2G36080	mRNA_4377	-4.57452	4.55766e-11	-4.67489	1.40091e-10	-4.53689	1.73894e-10	Copper-transporting ATPase PAA1, chloroplastic;PAA1;ortholog	COPPER-TRANSPORTING ATPASE PAA1, CHLOROPLASTIC (PTHR43520:SF22)	cation transporter(PC00068);hydrolase(PC00121);ion channel(PC00133)
ARATH|TAIR=AT2G36145|UniProtKB=Q8VXY0	AT2G36145	mRNA_71364	-3.22847	4.70999e-12	-3.58349	7.30704e-11	-3.86965	1.10258e-16	Dihydrofolate reductase;At4g24380;ortholog	DIHYDROFOLATE REDUCTASE (PTHR22778:SF50)	reductase(PC00198);transcription factor(PC00218)
ARATH|Gene=AT2G36200|UniProtKB=P82266	AT2G36200	mRNA_20752	-3.98978	0.000196901	-3.66673	0.00873153	-3.21956	0.0138841	Probable LRR receptor-like serine/threonine-protein kinase IRK;IRK;ortholog	LRR RECEPTOR-LIKE SERINE/THREONINE-PROTEIN KINASE IRK-RELATED (PTHR27000:SF558)
ARATH|TAIR=AT2G36230|UniProtKB=O82782	AT2G36230	mRNA_3799	-5.97243	0.000753957	-5.7065	0.00563431	-5.95943	0.00320369	Expansin-B3;EXPB3;ortholog	EXPANSIN-B3 (PTHR31692:SF5)
ARATH|TAIR=AT2G36290|UniProtKB=Q9SJM9	AT2G36290	mRNA_103821	-1.39327	0.0310929	-5.56304	0.00352399	-4.712	0.0329478	Transcription factor MYB61;MYB61;ortholog	TRANSCRIPTION FACTOR MYB61 (PTHR10641:SF1110)	DNA binding protein(PC00009);homeodomain transcription factor(PC00119)
ARATH|Gene=AT2G36410|UniProtKB=Q9SJR4	AT2G36410	mRNA_14040	-2.42321	1.90602e-08	-2.01087	0.000422134	-1.80381	0.000813185	Protein kinase superfamily protein;At5g65530;ortholog	PROTEIN KINASE SUPERFAMILY PROTEIN (PTHR27001:SF105)
ARATH|TAIR=AT2G36430|UniProtKB=Q9SJR2	AT2G36430	mRNA_157265	-4.6047	0.0405561	-6.40705	0.000255356	-4.95131	0.0258537	At1g16790;At1g16790;ortholog
ARATH|TAIR=AT2G36530|UniProtKB=P25696	AT2G36530	mRNA_54476	-2.03103	0.0249357	-2.27197	0.0011761	-2.84949	7.50465e-05	Uncharacterized protein At3g57990;T10K17.200;ortholog	SUBFAMILY NOT NAMED (PTHR34285:SF3)
ARATH|TAIR=AT2G36570|UniProtKB=Q9SJQ1	AT2G36570	mRNA_4832	-4.15469	5.44691e-06	-3.60278	0.0012786	-3.51513	0.00298857	FMN-linked oxidoreductases superfamily protein;At3g63510;ortholog	FMN-LINKED OXIDOREDUCTASES SUPERFAMILY PROTEIN (PTHR42907:SF1)
ARATH|TAIR=AT2G36690|UniProtKB=F4INZ9	AT2G36690	mRNA_124949	-3.7989	0.00386018	-3.43363	0.0216985	-4.05389	0.00176264	MAP3K protein kinase-like protein;At3g19310;ortholog	MAP3K PROTEIN KINASE-LIKE PROTEIN (PTHR13593:SF85)
ARATH|TAIR=AT2G36830|UniProtKB=P25818	AT2G36830	mRNA_9987	-2.54672	5.69551e-14	-2.56502	2.8503e-17	-2.87987	2.38175e-15	PAS domain-containing protein tyrosine kinase family protein;RAF10;ortholog	PAS DOMAIN-CONTAINING PROTEIN TYROSINE KINASE FAMILY PROTEIN (PTHR44329:SF61)
ARATH|TAIR=AT2G36835|UniProtKB=Q8W455	AT2G36835	mRNA_96779	-1.4544	1.09158e-07	-1.35562	0.000220788	-1.46266	1.58488e-06	Proline-rich receptor-like protein kinase PERK9;PERK9;ortholog	PROLINE-RICH RECEPTOR-LIKE PROTEIN KINASE PERK9 (PTHR27001:SF626)
ARATH|TAIR=AT2G36840|UniProtKB=Q9SJM1	AT2G36840	mRNA_183424	-3.23016	0.00455496	-4.00801	0.000459239	-3.48242	0.000716898	At3g27250;At3g27250;ortholog	SUBFAMILY NOT NAMED (PTHR33595:SF9)
ARATH|Gene=AT2G36870|UniProtKB=Q9SJL9	AT2G36870	mRNA_130978	-3.54887	0.0212006	-3.72479	0.01459	-3.73492	0.013096	Non-specific lipid-transfer protein 4;LTP4;ortholog	NON-SPECIFIC LIPID-TRANSFER PROTEIN 3-RELATED (PTHR33076:SF56)
ARATH|Gene=AT2G36885|UniProtKB=Q8S8F1	AT2G36885	mRNA_37045	-4.21594	3.73558e-10	-4.47208	3.59571e-10	-4.39093	4.1042e-11	RNA recognition motif (RRM)-containing protein;At3g23900;ortholog	LD29830P (PTHR32343:SF8)
ARATH|TAIR=AT2G36910|UniProtKB=Q9ZR72	AT2G36910	mRNA_168015	-2.16701	2.87463e-10	-1.99135	7.08711e-06	-2.23044	6.02664e-09	Dimethylallyl, adenosine tRNA methylthiotransferase;At1g62780;ortholog	DIMETHYLALLYL, ADENOSINE TRNA METHYLTHIOTRANSFERASE (PTHR36333:SF1)
ARATH|TAIR=AT2G36970|UniProtKB=Q9SJL0	AT2G36970	mRNA_6189	-3.62954	0.0311483	-2.02794	0.0152501	-4.29734	0.000922566	UPSTREAM OF FLC protein (DUF966);At2g28150;ortholog	UPSTREAM OF FLC PROTEIN (DUF966) (PTHR31083:SF6)
ARATH|TAIR=AT2G36990|UniProtKB=Q9LD95	AT2G36990	mRNA_6186	-2.94545	6.93718e-07	-3.09114	1.36382e-16	-3.44244	1.03314e-22	Alpha/beta-Hydrolases superfamily protein;MWD9.26;ortholog	ALPHA/BETA-HYDROLASES SUPERFAMILY PROTEIN (PTHR45763:SF21)
ARATH|TAIR=AT2G37025|UniProtKB=F4IPY7	AT2G37025	mRNA_158315	-1.43024	0.00318802	-1.10797	0.0342151	-1.2616	0.0047637	DNA-directed RNA polymerase II subunit 4;NRPB4;ortholog	DNA-DIRECTED RNA POLYMERASE II SUBUNIT RPB4 (PTHR21297:SF0)	transcription factor(PC00218)
ARATH|TAIR=AT2G37040|UniProtKB=P35510	AT2G37040	mRNA_72959	-2.41817	9.82115e-05	-1.55284	0.0018911	-1.55708	1.18205e-05	Pentatricopeptide repeat-containing protein At3g53700, chloroplastic;MEE40;ortholog	SUBFAMILY NOT NAMED (PTHR45613:SF369)
ARATH|TAIR=AT2G37070|UniProtKB=F4IPZ8	AT2G37070	mRNA_84719	-7.06784	2.60748e-05	-5.03647	0.00652011	-6.45062	0.00111375	Glucose-inhibited division family A protein;At2g13440;ortholog	PROTEIN MTO1 HOMOLOG, MITOCHONDRIAL (PTHR11806:SF0)
ARATH|TAIR=AT2G37080|UniProtKB=Q9ZQC5	AT2G37080	mRNA_2664	-2.19076	0.0320922	-2.48578	3.05693e-06	-2.2384	1.00207e-05	UDP-glycosyltransferase 76E11;UGT76E11;ortholog	UDP-GLYCOSYLTRANSFERASE 76E11-RELATED (PTHR11926:SF1226)
ARATH|TAIR=AT2G37170|UniProtKB=P43287	AT2G37170	mRNA_48588	-3.18652	9.05941e-06	-2.96347	7.34003e-05	-3.19386	3.03562e-10	5'-nucleotidase / magnesium ion binding protein;At2g38680;ortholog	CYTOSOLIC 5'-NUCLEOTIDASE 3A (PTHR13045:SF0)	esterase(PC00097)
ARATH|Gene=AT2G37210|UniProtKB=Q8L8B8	AT2G37210	mRNA_2445	-7.27245	2.20547e-06	-7.71218	1.69691e-06	-7.81525	5.89166e-07	Serine/threonine-protein kinase WNK1;WNK1;ortholog	SERINE/THREONINE-PROTEIN KINASE WNK1 (PTHR13902:SF122)
ARATH|TAIR=AT2G37220|UniProtKB=Q9ZUU4	AT2G37220	mRNA_2453	-2.93713	5.99407e-17	-2.8159	9.37484e-13	-3.06825	8.28624e-29	UDP-glycosyltransferase 73B4;UGT73B4;ortholog	UDP-GLYCOSYLTRANSFERASE 73B4-RELATED (PTHR11926:SF500)
ARATH|TAIR=AT2G37230|UniProtKB=Q9ZUU3	AT2G37230	mRNA_8523	-1.47551	0.00131857	-1.14038	0.0481362	-1.69536	1.10473e-05	B3 domain-containing protein At3g19184;At3g19184;ortholog	SUBFAMILY NOT NAMED (PTHR31391:SF4)
ARATH|TAIR=AT2G37240|UniProtKB=Q9ZUU2	AT2G37240	mRNA_142045	-2.34755	6.19089e-05	-2.66832	5.84747e-07	-2.79596	1.48702e-07	C2 and GRAM domain-containing protein At5g50170;At5g50170;ortholog	SUBFAMILY NOT NAMED (PTHR46296:SF7)
ARATH|Gene=AT2G37260|UniProtKB=Q9ZUU0	AT2G37260	mRNA_54726	-5.66081	0.0020746	-3.24227	0.000119426	-4.61044	0.0482547	ATP-dependent Clp protease proteolytic subunit-related protein 4, chloroplastic;CLPR4;ortholog	ATP-DEPENDENT CLP PROTEASE PROTEOLYTIC SUBUNIT-RELATED PROTEIN 4, CHLOROPLASTIC (PTHR10381:SF47)	serine protease(PC00203)
ARATH|TAIR=AT2G37390|UniProtKB=Q58FZ0	AT2G37390	mRNA_142222	-3.14531	0.00312034	-4.59867	0.00106105	-1.05116	0.0179759	Glutamate-1-semialdehyde 2,1-aminomutase 1, chloroplastic;GSA1;ortholog	GLUTAMATE-1-SEMIALDEHYDE 2,1-AMINOMUTASE 1, CHLOROPLASTIC-RELATED (PTHR43713:SF5)	mutase(PC00160);transaminase(PC00216)
ARATH|TAIR=AT2G37420|UniProtKB=Q0WQJ7	AT2G37420	mRNA_40454	-7.3627	6.8484e-05	-6.46818	0.00160939	-6.41415	0.00134925	Ammonium transporter 1 member 2;AMT1-2;ortholog	AMMONIUM TRANSPORTER 1 MEMBER 2 (PTHR11730:SF97)	transporter(PC00227)
ARATH|TAIR=AT2G37460|UniProtKB=Q9ZUS1	AT2G37460	mRNA_58743	-4.51892	6.59607e-06	-5.42977	1.62467e-08	-5.64915	5.14669e-09	At3g27200;At3g27200;ortholog	SUBFAMILY NOT NAMED (PTHR33021:SF220)
ARATH|Gene=AT2G37570|UniProtKB=O80926	AT2G37570	mRNA_95350	-1.39078	0.0272593	-1.69094	0.0386614	-1.95162	0.00275904	Chlorophyllide a oxygenase, chloroplastic;CAO;ortholog	CHLOROPHYLLIDE A OXYGENASE, CHLOROPLASTIC (PTHR21266:SF19)	oxygenase(PC00177)
ARATH|TAIR=AT2G37590|UniProtKB=O80928	AT2G37590	mRNA_96772	-2.31763	0.000648058	-2.05753	0.0272088	-2.1868	0.0238114	PsbP domain-containing protein 6, chloroplastic;PPD6;ortholog	PSBP DOMAIN-CONTAINING PROTEIN 6, CHLOROPLASTIC (PTHR31407:SF18)
ARATH|TAIR=AT2G37630|UniProtKB=O80931	AT2G37630	mRNA_142519	-1.97222	4.87816e-07	-1.7783	0.0111582	-1.77912	0.00129471	Cytochrome P450 71B35;CYP71B35;ortholog	CYTOCHROME P450 71B34-RELATED (PTHR24298:SF727)	oxygenase(PC00177)
ARATH|TAIR=AT2G37640|UniProtKB=O80932	AT2G37640	mRNA_15689	-4.44023	0.0443612	-5.08783	8.74687e-30	-4.85728	8.20453e-31	At5g04440;At5g04440;ortholog	SUBFAMILY NOT NAMED (PTHR34131:SF3)
ARATH|TAIR=AT2G37660|UniProtKB=O80934	AT2G37660	mRNA_7480	-2.86008	1.26639e-29	-2.9571	1.03372e-38	-3.18098	3.4857e-32	ATP-dependent DNA helicase Q-like SIM;RECQSIM;ortholog	ATP-DEPENDENT DNA HELICASE Q-LIKE SIM (PTHR13710:SF69)	DNA helicase(PC00011)
ARATH|TAIR=AT2G37700|UniProtKB=F4IR05	AT2G37700	mRNA_110256	-2.72642	0.00328717	-2.56108	0.00258986	-2.30822	0.00588479	Probable xyloglucan endotransglucosylase/hydrolase protein 32;XTH32;ortholog	XYLOGLUCAN ENDOTRANSGLUCOSYLASE/HYDROLASE PROTEIN 32-RELATED (PTHR31062:SF18)
ARATH|TAIR=AT2G37770|UniProtKB=Q0PGJ6	AT2G37770	mRNA_31129	-3.44377	0.00444053	-4.72563	0.000965137	-3.51169	0.0182216	Phosphatase IMPL1, chloroplastic;IMPL1;ortholog	PHOSPHATASE IMPL1, CHLOROPLASTIC (PTHR20854:SF17)	phosphatase(PC00181)
ARATH|TAIR=AT2G37790|UniProtKB=Q84TF0	AT2G37790	mRNA_70962	-1.46393	7.94051e-05	-1.34258	0.0015801	-1.5363	0.0036386	EPIDERMAL PATTERNING FACTOR-like protein 9;EPFL9;ortholog	EPIDERMAL PATTERNING FACTOR-LIKE PROTEIN 9 (PTHR37239:SF1)
ARATH|TAIR=AT2G37870|UniProtKB=Q9SHA0	AT2G37870	mRNA_69283	-6.11813	5.30871e-06	-6.3088	4.27933e-05	-6.10711	3.42806e-05	3-oxo-5-alpha-steroid 4-dehydrogenase family protein;At5g16010;ortholog	3-OXO-5-ALPHA-STEROID 4-DEHYDROGENASE FAMILY PROTEIN (PTHR10556:SF35)	dehydrogenase(PC00092)
ARATH|TAIR=AT2G38025|UniProtKB=Q8GYW0	AT2G38025	mRNA_53223	-1.51315	0.0159188	-1.78567	6.41482e-05	-1.09288	0.0354044	Protein trichome birefringence-like 2;TBL2;ortholog	PROTEIN TRICHOME BIREFRINGENCE-LIKE 2 (PTHR32285:SF208)
ARATH|TAIR=AT2G38040|UniProtKB=Q9LD43	AT2G38040	mRNA_12494	-9.02737	5.86395e-10	-4.69252	0.000475237	-4.61067	0.000439352	IQ-domain 12;IQD12;ortholog	CALMODULIN BINDING PROTEIN-RELATED (PTHR32295:SF41)
ARATH|TAIR=AT2G38090|UniProtKB=Q8GXN7	AT2G38090	mRNA_126439	-2.54239	2.43667e-06	-2.92083	3.70968e-08	-2.9073	2.80439e-05	Pyruvate kinase;At3g52990;ortholog	PYRUVATE KINASE (PTHR11817:SF71)
ARATH|TAIR=AT2G38110|UniProtKB=O80437	AT2G38110	mRNA_114944	-3.82374	0.00168455	-3.45699	0.00256413	-3.2957	0.00639011	Protein FIZZY-RELATED 3;FZR3;ortholog	PROTEIN FIZZY-RELATED 3 (PTHR19918:SF36)	enzyme modulator(PC00095)
ARATH|TAIR=AT2G38120|UniProtKB=Q96247	AT2G38120	mRNA_106379	-3.12316	0.00153913	-1.46328	0.00459115	-2.85506	0.0123845	Protein DJ-1 homolog A;DJ1A;ortholog	PROTEIN DJ-1 HOMOLOG A (PTHR43444:SF17)	RNA binding protein(PC00031);cysteine protease(PC00081);transcription factor(PC00218)
ARATH|TAIR=AT2G38140|UniProtKB=O80439	AT2G38140	mRNA_43206	-8.91821	3.94335e-21	-8.7027	8.14363e-20	-8.90277	1.93831e-21	GDSL esterase/lipase At3g48460;At3g48460;ortholog	SUBFAMILY NOT NAMED (PTHR22835:SF557)
ARATH|Gene=AT2G38170|UniProtKB=Q39253	AT2G38170	mRNA_39474	-7.41436	4.11754e-06	-6.83249	0.000237552	-7.54806	5.66115e-06	Abscisic acid 8'-hydroxylase 4;CYP707A4;ortholog	ABSCISIC ACID 8'-HYDROXYLASE 4 (PTHR24286:SF103)	oxygenase(PC00177)
ARATH|TAIR=AT2G38180|UniProtKB=O80443	AT2G38180	mRNA_98099	-1.51818	0.0322875	-2.23285	0.0178634	-2.33942	0.0129482	Probable LRR receptor-like serine/threonine-protein kinase At4g20940;At4g20940;ortholog	SUBFAMILY NOT NAMED (PTHR27008:SF188)
ARATH|TAIR=AT2G38270|UniProtKB=Q8H7F6	AT2G38270	mRNA_91572	-2.64662	3.45866e-16	-2.5123	4.02773e-17	-1.04378	0.000143388	Photosystem I reaction center subunit IV B, chloroplastic;PSAE2;ortholog	PHOTOSYSTEM I REACTION CENTER SUBUNIT IV A, CHLOROPLASTIC-RELATED (PTHR34549:SF2)
ARATH|TAIR=AT2G38320|UniProtKB=O80919	AT2G38320	mRNA_74884	-4.14379	0.00206111	-4.35838	0.00125064	-4.58834	0.000675721	Protein NRT1/ PTR FAMILY 5.1;NPF5.1;ortholog	PROTEIN NRT1/ PTR FAMILY 5.1 (PTHR11654:SF155)	transporter(PC00227)
ARATH|TAIR=AT2G38330|UniProtKB=Q84K71	AT2G38330	mRNA_46791	-3.65941	0.0131599	-4.84373	2.10697e-05	-4.18319	0.000438495	Mannose-6-phosphate isomerase 1;PMI1;ortholog	MANNOSE-6-PHOSPHATE ISOMERASE 1 (PTHR10309:SF9)	isomerase(PC00135)
ARATH|TAIR=AT2G38370|UniProtKB=F4ISY0	AT2G38370	mRNA_947	-5.20837	2.68386e-08	-4.02428	0.0120036	-4.04054	0.0074386	Protein LIFEGUARD 4;LFG4;ortholog	PROTEIN LIFEGUARD 3-RELATED (PTHR23291:SF31)
ARATH|TAIR=AT2G38430|UniProtKB=Q58FY7	AT2G38430	mRNA_167905	-5.30622	0.0279157	-6.06482	0.00712305	-7.50661	1.8941e-06	Probable sulfate transporter 3.3;SULTR3;3;ortholog	SULFATE TRANSPORTER 3.3-RELATED (PTHR11814:SF93)
ARATH|TAIR=AT2G38470|UniProtKB=Q8S8P5	AT2G38470	mRNA_31470	-4.40459	5.71688e-09	-4.9816	0.0174223	-2.55925	7.04552e-05	Protein TIC 55, chloroplastic;TIC55;ortholog	PROTEIN TIC 55, CHLOROPLASTIC (PTHR21266:SF29)	oxygenase(PC00177)
ARATH|TAIR=AT2G38540|UniProtKB=Q42589	AT2G38540	mRNA_53769	-2.29287	2.55169e-16	-2.12582	2.49204e-07	-2.09559	1.09443e-06	Peptidyl-prolyl cis-trans isomerase FKBP20-2, chloroplastic;FKBP20-2;ortholog	PEPTIDYL-PROLYL CIS-TRANS ISOMERASE FKBP20-2, CHLOROPLASTIC (PTHR47414:SF1)
ARATH|TAIR=AT2G38570|UniProtKB=F4IT02	AT2G38570	mRNA_5507	-2.24996	1.81226e-06	-2.64945	1.24775e-06	-2.7408	1.00941e-08	Myosin-2;VIII-2;ortholog	MYOSIN-2 (PTHR13140:SF750)	G-protein modulator(PC00022);actin binding motor protein(PC00040);cell junction protein(PC00070)
ARATH|TAIR=AT2G38610|UniProtKB=Q9ZVI3	AT2G38610	mRNA_36107	-8.46687	4.23249e-08	-2.11737	0.000265151	-8.54953	1.5859e-08	Protein PLASTID TRANSCRIPTIONALLY ACTIVE 12, chloroplastic;PTAC12;ortholog	PROTEIN PLASTID TRANSCRIPTIONALLY ACTIVE 12, CHLOROPLASTIC (PTHR35720:SF1)
ARATH|TAIR=AT2G38620|UniProtKB=Q2V419	AT2G38620	mRNA_112258	-5.91922	1.04621e-10	-4.76958	0.00110913	-5.02855	4.8835e-05	Cytochrome P450 72A15;CYP72A15;ortholog	CYTOCHROME P450 72A11-RELATED (PTHR24282:SF161)	oxygenase(PC00177)
ARATH|TAIR=AT2G38660|UniProtKB=A2RVV7	AT2G38660	mRNA_154951	-1.81632	0.0311577	-2.46983	0.00555577	-2.21383	0.00775276	Alpha/beta-Hydrolases superfamily protein;MVA3.2;ortholog	ALPHA/BETA-HYDROLASES SUPERFAMILY PROTEIN (PTHR47909:SF2)
ARATH|TAIR=AT2G38680|UniProtKB=F4ITW1	AT2G38680	mRNA_27773	-4.64594	0.00101725	-4.39222	0.00632723	-5.2814	1.99817e-05	Pentatricopeptide repeat-containing protein At4g01400, mitochondrial;At4g01400;ortholog	SUBFAMILY NOT NAMED (PTHR45613:SF220)
ARATH|Gene=AT2G38695|UniProtKB=F4ITW3	AT2G38695	mRNA_16705	-3.12909	0.0391338	-5.18154	0.0115408	-3.21148	0.0370013	50S ribosomal protein 5, chloroplastic;PSRP5;ortholog	50S RIBOSOMAL PROTEIN 5, CHLOROPLASTIC (PTHR34678:SF1)
ARATH|TAIR=AT2G38740|UniProtKB=Q9ZVJ5	AT2G38740	mRNA_108753	-1.25027	0.000837569	-1.64258	0.00283199	-1.55891	0.000226454	Acyl-CoA N-acyltransferases (NAT) superfamily protein;At4g19985;ortholog	ACYL-COA N-ACYLTRANSFERASES (NAT) SUPERFAMILY PROTEIN (PTHR13355:SF18)
ARATH|Gene_OrderedLocusName=At2g38780|UniProtKB=A0A1P8AZJ4	AT2G38780	mRNA_79213	-1.53153	0.00679099	-1.58933	0.00096839	-1.73557	0.000170823	AT4g27390/M4I22_200;M4I22.200;ortholog	SUBFAMILY NOT NAMED (PTHR36785:SF1)
ARATH|TAIR=AT2G38970|UniProtKB=F4IU12	AT2G38970	mRNA_43695	-6.38244	0.000311562	-6.77412	0.000191872	-6.12331	0.00245882	Protein CHROMATIN REMODELING 4;CHR4;ortholog	PROTEIN CHROMATIN REMODELING 4 (PTHR45623:SF28)
ARATH|TAIR=AT2G39080|UniProtKB=Q8VZB1	AT2G39080	mRNA_135885	-1.92215	0.0469877	-3.95411	0.00406948	-1.04647	4.22404e-05	Phosphoethanolamine N-methyltransferase 3;NMT3;ortholog	PHOSPHOETHANOLAMINE N-METHYLTRANSFERASE 3 (PTHR44307:SF4)
ARATH|TAIR=AT2G39130|UniProtKB=F4IUW3	AT2G39130	mRNA_87346	-2.99711	3.45512e-08	-3.96516	1.82611e-12	-4.01094	2.40671e-10	Transmembrane protein;F27K19_190;ortholog	TRANSMEMBRANE PROTEIN (PTHR37233:SF2)
ARATH|TAIR=AT2G39140|UniProtKB=Q8L960	AT2G39140	mRNA_70467	-2.66334	2.29304e-14	-2.47228	7.00818e-09	-2.62782	3.82288e-13	At1g72670;IQ-domain 8;ortholog	SUBFAMILY NOT NAMED (PTHR32295:SF126)
ARATH|TAIR=AT2G39170|UniProtKB=O80964	AT2G39170	mRNA_107657	-1.53015	0.00194307	-1.32926	0.0193348	-1.42373	0.00884384	Rhamnogalacturonate lyase family protein;At2g22620;ortholog	RHAMNOGALACTURONATE LYASE FAMILY PROTEIN (PTHR32018:SF6)
ARATH|Gene=AT2G39190|UniProtKB=O80962	AT2G39190	mRNA_29370	-1.877	6.05219e-07	-2.55745	2.75157e-06	-2.1828	1.53182e-08	Probable inactive ATP-dependent zinc metalloprotease FTSHI 4, chloroplastic;FTSHI4;ortholog	INACTIVE ATP-DEPENDENT ZINC METALLOPROTEASE FTSHI 4, CHLOROPLASTIC-RELATED (PTHR23076:SF99)	metalloprotease(PC00153)
ARATH|TAIR=AT2G39290|UniProtKB=O80952	AT2G39290	mRNA_44358	-1.14141	0.013632	-1.26869	0.0483724	-1.25664	0.0167745	Allantoinase;ALN;ortholog	ZGC:103559 (PTHR43668:SF2)	hydrolase(PC00121)
ARATH|TAIR=AT2G39445|UniProtKB=B3H5S3	AT2G39445	mRNA_141385	-1.41388	0.00224598	-1.65321	0.00521678	-1.4774	0.0283798	Glutamine synthetase, chloroplastic/mitochondrial;GLN2;ortholog	GLUTAMINE SYNTHETASE, CHLOROPLASTIC/MITOCHONDRIAL (PTHR20852:SF84)	ligase(PC00142)
ARATH|TAIR=AT2G39450|UniProtKB=O80632	AT2G39450	mRNA_122294	-3.48068	3.24212e-10	-4.47064	2.13395e-09	-4.39877	4.33366e-11	Uncharacterized protein At5g03900, chloroplastic;At5g03900;ortholog	SUBFAMILY NOT NAMED (PTHR47380:SF4)
ARATH|TAIR=AT2G39470|UniProtKB=O80634	AT2G39470	mRNA_127395	-2.29945	0.000903001	-2.88522	0.000216748	-2.7947	9.19767e-05	At5g15780;At5g15780;ortholog	SUBFAMILY NOT NAMED (PTHR47273:SF4)
ARATH|TAIR=AT2G39518|UniProtKB=Q56X75	AT2G39518	mRNA_137677	-3.90612	8.91449e-12	-3.86211	3.50244e-07	-4.31045	1.12994e-10	Ninja-family protein AFP3;AFP3;ortholog	NINJA-FAMILY PROTEIN AFP3 (PTHR31413:SF18)
ARATH|TAIR=AT2G39570|UniProtKB=O80644	AT2G39570	mRNA_14506	-1.45919	0.00446761	-2.3746	2.4776e-05	-2.43453	1.5255e-07	Pentatricopeptide repeat-containing protein At4g39620, chloroplastic;EMB2453;ortholog	SUBFAMILY NOT NAMED (PTHR45613:SF239)
ARATH|Gene=AT2G39670|UniProtKB=F4IVY6	AT2G39670	mRNA_136525	-1.34749	0.0007879	-1.19346	0.00343284	-1.54496	7.12673e-06	30S ribosomal protein S1, chloroplastic;RPS1;ortholog	30S RIBOSOMAL PROTEIN S1, CHLOROPLASTIC (PTHR10724:SF7)	nucleic acid binding(PC00171)
ARATH|TAIR=AT2G39700|UniProtKB=O48818	AT2G39700	mRNA_38750	-5.86504	1.89784e-15	-5.20739	3.72646e-11	-5.02577	6.135e-09	Kinase with adenine nucleotide alpha hydrolases-like domain-containing protein;At3g13690;ortholog	KINASE WITH ADENINE NUCLEOTIDE ALPHA HYDROLASES-LIKE DOMAIN-CONTAINING PROTEIN (PTHR27001:SF152)
ARATH|TAIR=AT2G39710|UniProtKB=O22282	AT2G39710	mRNA_162240	-6.81347	7.70225e-05	-7.41517	3.05259e-06	-7.27028	4.01836e-06	Elongation factor G, chloroplastic;CPEFG;ortholog	RIBOSOME-RELEASING FACTOR 2, MITOCHONDRIAL (PTHR43261:SF1)	G-protein(PC00020);hydrolase(PC00121);translation elongation factor(PC00222);translation initiation factor(PC00224)
ARATH|Gene=AT2G39730|UniProtKB=P10896	AT2G39730	mRNA_178106	-4.10061	3.36163e-26	-4.68982	1.25644e-23	-5.08859	2.03029e-34	Protein TIC 21, chloroplastic;TIC21;ortholog	PROTEIN TIC 21, CHLOROPLASTIC (PTHR34548:SF2)
ARATH|TAIR=AT2G39770|UniProtKB=O22287	AT2G39770	mRNA_139787	-2.69068	1.39834e-05	-3.35101	2.30077e-06	-3.44903	4.03999e-07	ABC transporter G family member 22;ABCG22;ortholog	ABC TRANSPORTER G FAMILY MEMBER 22 (PTHR19241:SF496)
ARATH|Gene=AT2G39800|UniProtKB=P54887	AT2G39800	mRNA_101655	-2.73504	8.46893e-08	-2.38691	0.00347199	-2.19714	0.00245629	FRIGIDA-like protein 3;FRL3;ortholog	FRIGIDA-LIKE PROTEIN 3 (PTHR31791:SF4)
ARATH|TAIR=AT2G39890|UniProtKB=P92961	AT2G39890	mRNA_158088	-5.01652	0.0106805	-6.27834	0.00124188	-5.23439	0.0119928	Cytochrome b6-f complex iron-sulfur subunit, chloroplastic;petC;ortholog	CYTOCHROME B6-F COMPLEX IRON-SULFUR SUBUNIT, CHLOROPLASTIC (PTHR10134:SF5)
ARATH|TAIR=AT2G39930|UniProtKB=O04196	AT2G39930	mRNA_26670	-3.44122	1.90235e-05	-2.98231	0.00064869	-3.55969	1.6289e-06	Thermosome subunit gamma;At5g19540;ortholog	THERMOSOME SUBUNIT GAMMA (PTHR35757:SF1)
ARATH|TAIR=AT2G39940|UniProtKB=O04197	AT2G39940	mRNA_54457	-1.48397	5.64395e-06	-1.54939	0.0438384	-4.6187	4.39568e-05	AT5g11720/T22P22_110;At5g11720;ortholog	ACID ALPHA GLUCOSIDASE RELATE (PTHR22762:SF133)
ARATH|Gene=AT2G40070|UniProtKB=Q494P4	AT2G40070	mRNA_49397	-4.15973	0.000389057	-2.66588	0.0420127	-5.63563	0.016112	Protein VAC14 homolog;VAC14;ortholog	PROTEIN VAC14 HOMOLOG (PTHR16023:SF0)	receptor(PC00197)
ARATH|TAIR=AT2G40300|UniProtKB=Q9S756	AT2G40300	mRNA_170940	-2.63147	1.29848e-07	-3.02875	1.16257e-08	-3.19444	1.1328e-14	GDSL esterase/lipase At5g45910;At5g45910;ortholog	SUBFAMILY NOT NAMED (PTHR22835:SF521)
ARATH|TAIR=AT2G40435|UniProtKB=Q8RUZ5	AT2G40435	mRNA_7954	-9.48882	6.69258e-11	-4.46208	0.0496103	-8.28027	7.53607e-06	Lysine--tRNA ligase, chloroplastic/mitochondrial;OVA5;ortholog	LYSINE--TRNA LIGASE, CHLOROPLASTIC/MITOCHONDRIAL (PTHR42918:SF9)	RNA binding protein(PC00031);aminoacyl-tRNA synthetase(PC00047)
ARATH|TAIR=AT2G40460|UniProtKB=Q8VZR7	AT2G40460	mRNA_182660	-6.67121	8.75913e-05	-6.92833	0.000147543	-7.57894	2.4077e-06	NifU-like protein 2, chloroplastic;NIFU2;ortholog	NIFU-LIKE PROTEIN 2, CHLOROPLASTIC (PTHR11178:SF39)
ARATH|TAIR=AT2G40490|UniProtKB=O22886	AT2G40490	mRNA_3744	-3.18746	1.02413e-23	-3.17768	6.63086e-32	-3.43438	1.53767e-32	UDP-sulfoquinovose synthase, chloroplastic;SQD1;ortholog	UDP-SULFOQUINOVOSE SYNTHASE, CHLOROPLASTIC (PTHR43000:SF10)
ARATH|TAIR=AT2G40540|UniProtKB=O22881	AT2G40540	mRNA_3091	-4.53685	4.76887e-14	-8.51319	3.93229e-08	-9.91521	4.98624e-11	50S ribosomal protein L24, chloroplastic;RPL24;ortholog	50S RIBOSOMAL PROTEIN L24, CHLOROPLASTIC (PTHR12903:SF8)	ribosomal protein(PC00202)
ARATH|TAIR=AT2G40610|UniProtKB=O22874	AT2G40610	mRNA_133237	-1.4595	0.00337998	-1.76256	0.00753356	-1.90676	0.00241485	Rhodanese-like domain-containing protein 8, chloroplastic;STR8;ortholog	RHODANESE-LIKE DOMAIN-CONTAINING PROTEIN 8, CHLOROPLASTIC (PTHR43268:SF1)
ARATH|TAIR=AT2G40690|UniProtKB=Q949Q0	AT2G40690	mRNA_59810	-4.48172	0.0485048	-3.51952	0.0139211	-6.3144	3.01569e-05	Probable inactive patatin-like protein 9;PLP9;ortholog	INACTIVE PATATIN-LIKE PROTEIN 9-RELATED (PTHR32241:SF13)
ARATH|TAIR=AT2G40820|UniProtKB=F4IIZ9	AT2G40820	mRNA_12595	-6.50414	0.000971058	-8.59871	2.25474e-07	-8.6125	1.7986e-07	BAH and TFIIS domain-containing protein;At3g48060;ortholog	BAH AND TFIIS DOMAIN-CONTAINING PROTEIN-RELATED (PTHR46548:SF1)
ARATH|TAIR=AT2G40890|UniProtKB=O22203	AT2G40890	mRNA_71970	-1.69304	0.000114226	-2.34604	3.8152e-07	-2.46393	6.0676e-10	Probable cyclic nucleotide-gated ion channel 20, chloroplastic;CNGC20;ortholog	CYCLIC NUCLEOTIDE-GATED ION CHANNEL 20, CHLOROPLASTIC-RELATED (PTHR45651:SF11)
ARATH|TAIR=AT2G41050|UniProtKB=Q8RXY4	AT2G41050	mRNA_42481	-6.33192	0.00088051	-7.07975	1.19545e-05	-2.58505	0.0144753	Pentatricopeptide repeat-containing protein At5g25630;At5g25630;ortholog	SUBFAMILY NOT NAMED (PTHR45613:SF327)
ARATH|TAIR=AT2G41120|UniProtKB=O80675	AT2G41120	mRNA_60766	-2.60665	8.24206e-09	-2.68992	4.29895e-05	-2.56533	2.24094e-06	Cyclin-A2-2;CYCA2-2;ortholog	CYCLIN-A2-2 (PTHR10177:SF393)	kinase activator(PC00138)
ARATH|TAIR=AT2G41250|UniProtKB=Q9ZVB6	AT2G41250	mRNA_7066	-1.37093	0.0332045	-2.25424	0.00382159	-1.88399	0.0129229	GDSL esterase/lipase APG;APG;ortholog	GDSL ESTERASE/LIPASE APG (PTHR45642:SF35)
ARATH|TAIR=AT2G41510|UniProtKB=O22213	AT2G41510	mRNA_43339	-6.41049	0.000153215	-5.82009	0.00258367	-5.32228	0.00863668	Actin-related protein 8;ARP8;ortholog	ACTIN-RELATED PROTEIN 1 (PTHR11937:SF46)	actin and actin related protein(PC00039)
ARATH|TAIR=AT2G41540|UniProtKB=O22216	AT2G41540	mRNA_43513	-1.77895	4.0075e-05	-1.511	0.00397975	-1.51609	0.00355624	At1g27060;At1g27060;ortholog	SUBFAMILY NOT NAMED (PTHR22870:SF354)
ARATH|TAIR=AT2G41680|UniProtKB=O22229	AT2G41680	mRNA_145308	-1.88017	9.34434e-05	-2.04574	1.19882e-07	-2.50789	1.07938e-08	LRR receptor-like serine/threonine-protein kinase ERECTA;ERECTA;ortholog	S-CELL ENRICHED WITH LEUCINE-RICH REPEAT-CONTAINING PROTEIN SLRA-RELATED (PTHR27000:SF444)
ARATH|EnsemblGenome=AT2G41710|UniProtKB=Q8GWK2	AT2G41710	mRNA_21353	-6.6439	0.00018161	-2.97958	7.73518e-06	-4.9987	0.0448677	Probable cellulose synthase A catalytic subunit 9 [UDP-forming];CESA9;ortholog	CELLULOSE SYNTHASE A CATALYTIC SUBUNIT 2 [UDP-FORMING]-RELATED (PTHR13301:SF167)
ARATH|TAIR=AT2G41740|UniProtKB=O81644	AT2G41740	mRNA_181772	-2.28205	0.00126918	-2.3281	0.00107756	-2.4887	0.000891403	Pathogenesis-related thaumatin superfamily protein;At1g73620;ortholog	PATHOGENESIS-RELATED THAUMATIN SUPERFAMILY PROTEIN (PTHR31048:SF126)
ARATH|TAIR=AT2G41760|UniProtKB=O22944	AT2G41760	mRNA_2398	-1.07197	0.000970201	-1.26435	0.00102229	-1.30504	0.000106911	At2g27290;At2g27290;ortholog	PROTEIN FAM210B, MITOCHONDRIAL (PTHR21377:SF0)
ARATH|TAIR=AT2G41770|UniProtKB=O22943	AT2G41770	mRNA_2411	-1.30605	0.00891685	-1.3056	0.00289123	-1.47216	0.00259661	At5g38130;MXA21.5;ortholog	HXXXD-TYPE ACYL-TRANSFERASE FAMILY PROTEIN (PTHR31896:SF31)
ARATH|TAIR=AT2G41820|UniProtKB=O22938	AT2G41820	mRNA_2265	-6.16649	0.00123905	-6.1343	0.000539336	-6.00963	0.00233936	Probable pectinesterase 50;PME50;ortholog	PECTINESTERASE 50-RELATED (PTHR31321:SF68)
ARATH|TAIR=AT2G41870|UniProtKB=P93758	AT2G41870	mRNA_2219	-2.3809	7.70796e-05	-2.89225	0.00110855	-2.63495	0.00777212	ADP-ribosylation factor GTPase-activating protein AGD3;AGD3;ortholog	ADP-RIBOSYLATION FACTOR GTPASE-ACTIVATING PROTEIN EFFECTOR PROTEIN 1 (PTHR23180:SF160)
ARATH|TAIR=AT2G41900|UniProtKB=P93755	AT2G41900	mRNA_117148	-1.54292	0.00249934	-1.99245	0.00010542	-5.84664	0.00330657	Cell division protein FtsY homolog, chloroplastic;CPFTSY;ortholog	CELL DIVISION PROTEIN FTSY HOMOLOG, CHLOROPLASTIC (PTHR43134:SF7)	G-protein(PC00020);RNA binding protein(PC00031);receptor(PC00197)
ARATH|TAIR=AT2G41940|UniProtKB=P93751	AT2G41940	mRNA_113350	-2.94445	0.00708148	-1.46132	0.0285071	-3.31235	0.00175158	F9L1.6;F9L1.6;ortholog	F9L1.6 (PTHR31009:SF68)
ARATH|TAIR=AT2G41950|UniProtKB=O23684	AT2G41950	mRNA_56336	-1.75104	0.00166685	-7.7617	4.73355e-05	-1.61877	0.0125162	1,4-dihydroxy-2-naphthoyl-CoA synthase, peroxisomal;MENB;ortholog	1,4-DIHYDROXY-2-NAPHTHOYL-COA SYNTHASE, PEROXISOMAL (PTHR43113:SF1)	acetyltransferase(PC00038);acyltransferase(PC00042);dehydrogenase(PC00092);epimerase/racemase(PC00096);hydratase(PC00120);ligase(PC00142)
ARATH|TAIR=AT2G42110|UniProtKB=O23683	AT2G42110	mRNA_18335	-6.35133	1.03834e-05	-5.22693	0.00576012	-5.00413	0.00725484	At2g36000/F11F19.9;EMB3114;ortholog	SUBFAMILY NOT NAMED (PTHR13068:SF46)
ARATH|TAIR=AT2G42130|UniProtKB=Q8S9M1	AT2G42130	mRNA_111324	-2.3981	2.01503e-05	-5.43403	0.0067515	-2.78425	4.17634e-06	Nicotinate-nucleotide pyrophosphorylase [carboxylating], chloroplastic;QPT;ortholog	NICOTINATE-NUCLEOTIDE PYROPHOSPHORYLASE [CARBOXYLATING] (PTHR32179:SF3)
ARATH|TAIR=AT2G42220|UniProtKB=O48529	AT2G42220	mRNA_22401	-3.51816	8.61786e-13	-3.72757	4.29801e-13	-3.80261	1.05434e-13	S-adenosyl-L-methionine-dependent methyltransferases superfamily protein;At4g33110;ortholog	S-ADENOSYL-L-METHIONINE-DEPENDENT METHYLTRANSFERASES SUPERFAMILY PROTEIN (PTHR43832:SF1)
ARATH|TAIR=AT2G42260|UniProtKB=O48533	AT2G42260	mRNA_102851	-6.78719	0.000503646	-5.3698	0.0216042	-5.28241	0.0242774	Tetratricopeptide repeat (TPR)-like superfamily protein;At1g15290;ortholog	TETRATRICOPEPTIDE REPEAT (TPR)-LIKE SUPERFAMILY PROTEIN (PTHR12601:SF45)	translation initiation factor(PC00224)
ARATH|TAIR=AT2G42320|UniProtKB=Q9SLC7	AT2G42320	mRNA_130534	-3.30356	1.01034e-07	-3.18624	2.82216e-08	-3.35813	2.02761e-08	Neurofilament heavy protein;dl4530c;ortholog	NEUROFILAMENT HEAVY PROTEIN (PTHR37241:SF1)
ARATH|Gene=AT2G42500|UniProtKB=Q07100	AT2G42500	mRNA_139938	-1.00734	0.00363309	-1.56887	0.0153688	-1.37691	0.0209055	Serine carboxypeptidase-like 34;SCPL34;ortholog	SERINE CARBOXYPEPTIDASE-LIKE 34 (PTHR11802:SF31)	serine protease(PC00203)
ARATH|TAIR=AT2G42580|UniProtKB=Q9SIN1	AT2G42580	mRNA_177327	-2.27492	0.00792555	-2.64663	0.000275662	-2.7109	0.000184725	Sulfate transporter 2.2;SULTR2;2;ortholog	SULFATE TRANSPORTER 2.2 (PTHR11814:SF61)
ARATH|TAIR=AT2G42610|UniProtKB=Q9S7R3	AT2G42610	mRNA_92749	-3.02692	0.00116615	-3.11241	0.00673999	-2.90376	0.0040326	La-related protein 1A;LARP1A;ortholog	LA-RELATED PROTEIN 1A (PTHR22792:SF101)	ribonucleoprotein(PC00201)
ARATH|TAIR=AT2G42620|UniProtKB=Q9SIM9	AT2G42620	mRNA_28905	-2.79486	1.10652e-12	-2.88139	7.28128e-08	-2.75876	5.08834e-07	Ferritin-4, chloroplastic;FER4;ortholog	FERRITIN-RELATED (PTHR11431:SF91)	storage protein(PC00210)
ARATH|TAIR=AT2G42750|UniProtKB=Q9SJI1	AT2G42750	mRNA_84946	-3.69421	2.51937e-13	-2.13182	0.00210203	-4.10552	4.0094e-12	At3g48240;T29H11_240;ortholog	SUBFAMILY NOT NAMED (PTHR31066:SF50)
ARATH|TAIR=AT2G42840|UniProtKB=Q9S728	AT2G42840	mRNA_21417	-2.82893	4.41181e-05	-2.4138	0.0105236	-2.54305	0.000431526	WAT1-related protein;UMAMIT2;ortholog	WAT1-RELATED PROTEIN (PTHR31218:SF133)
ARATH|TAIR=AT2G42870|UniProtKB=Q9SJH0	AT2G42870	mRNA_48214	-5.90466	3.9682e-07	-5.02215	0.000411307	-5.65649	6.77433e-06	Fatty acyl-CoA reductase 3;FAR3;ortholog	FATTY ACYL-COA REDUCTASE 3 (PTHR11011:SF25)
ARATH|TAIR=AT2G42880|UniProtKB=Q9SJG9	AT2G42880	mRNA_17446	-1.53585	0.000273604	-1.63412	2.5071e-05	-1.93743	1.15957e-08	Probable aquaporin PIP1-5;PIP1-5;ortholog	AQUAPORIN PIP1-5-RELATED (PTHR45687:SF32)
ARATH|TAIR=AT2G42910|UniProtKB=Q680A5	AT2G42910	mRNA_138951	-6.28427	0.000928715	-4.99818	0.045358	-4.94381	0.0482547	Probable plastid-lipid-associated protein 4, chloroplastic;PAP4;ortholog	PLASTID-LIPID-ASSOCIATED PROTEIN 4, CHLOROPLASTIC-RELATED (PTHR31906:SF14)
ARATH|TAIR=AT2G42960|UniProtKB=Q9SJG2	AT2G42960	mRNA_75417	-2.05083	3.5558e-12	-2.54519	0.00796073	-3.51541	2.15975e-05	Ethylene-responsive transcription factor ERF037;ERF037;ortholog	ETHYLENE-RESPONSIVE TRANSCRIPTION FACTOR ERF037 (PTHR31985:SF117)
ARATH|TAIR=AT2G42975|UniProtKB=Q8RXT7	AT2G42975	mRNA_10927	-1.79293	0.00356183	-2.24444	0.00258873	-2.17769	0.00315699	UDP-glycosyltransferase 90A1;UGT90A1;ortholog	UDP-GLYCOSYLTRANSFERASE 90A1 (PTHR11926:SF948)
ARATH|TAIR=AT2G43030|UniProtKB=Q9SKX4	AT2G43030	mRNA_98817	-3.05637	3.56538e-13	-2.80863	1.34183e-26	-3.33865	1.16127e-33	DNA polymerase epsilon subunit B;DPB2;ortholog	DNA POLYMERASE EPSILON SUBUNIT 2 (PTHR12708:SF0)	DNA-directed DNA polymerase(PC00018)
ARATH|TAIR=AT2G43120|UniProtKB=Q9ZW82	AT2G43120	mRNA_99912	-4.27526	0.0124488	-3.33459	0.000294894	-4.10598	0.0246385	3-dehydroquinate synthase;At3g28760;ortholog	3-DEHYDROQUINATE SYNTHASE (PTHR33563:SF1)
ARATH|Gene=AT2G43180|UniProtKB=Q8GYI4	AT2G43180	mRNA_137225	-1.46214	0.0250335	-1.49588	0.0446177	-2.29993	0.000168434	Probable lysophospholipase BODYGUARD 3;BDG3;ortholog	LYSOPHOSPHOLIPASE BODYGUARD 3-RELATED (PTHR43689:SF9)	serine protease(PC00203)
ARATH|TAIR=AT2G43350|UniProtKB=O22850	AT2G43350	mRNA_178677	-2.98125	0.00707566	-2.74522	0.0461668	-3.41003	0.00341417	S-adenosyl-L-methionine-dependent methyltransferases superfamily protein;At5g44590;ortholog	S-ADENOSYL-L-METHIONINE-DEPENDENT METHYLTRANSFERASES SUPERFAMILY PROTEIN (PTHR12176:SF19)
ARATH|TAIR=AT2G43360|UniProtKB=P54967	AT2G43360	mRNA_71450	-1.1116	0.0420641	-1.41961	2.54735e-06	-1.23032	0.0217196	Transcription factor MYB20;MYB20;ortholog	MYB TRANSCRIPTION FACTOR-RELATED (PTHR10641:SF503)	DNA binding protein(PC00009);homeodomain transcription factor(PC00119)
ARATH|TAIR=AT2G43560|UniProtKB=O22870	AT2G43560	mRNA_90368	-2.90998	4.66067e-08	-3.23302	1.54042e-09	-3.55518	1.66811e-10	Polyadenylate-binding protein RBP47B';RBP47B';ortholog	TRNA SELENOCYSTEINE 1-ASSOCIATED PROTEIN 1-RELATED (PTHR47640:SF10)
ARATH|TAIR=AT2G43630|UniProtKB=Q8VYY8	AT2G43630	mRNA_160545	-1.65343	1.6646e-07	-1.07239	0.000314417	-1.21672	7.89207e-05	Stress enhanced protein 1, chloroplastic;SEP1;ortholog	STRESS ENHANCED PROTEIN 1, CHLOROPLASTIC (PTHR14154:SF18)
ARATH|Gene=AT2G43680|UniProtKB=Q8LPG9	AT2G43680	mRNA_17632	-1.31582	0.00117122	-1.08103	0.0481559	-1.24169	0.00616705	Glycerophosphodiester phosphodiesterase GDPDL1;GDPDL1;ortholog	GLYCEROPHOSPHODIESTER PHOSPHODIESTERASE GDPDL1-RELATED (PTHR43620:SF14)	esterase(PC00097);ligase(PC00142);phosphodiesterase(PC00185)
ARATH|Gene=AT2G43710|UniProtKB=O22832	AT2G43710	mRNA_17635	-5.29874	8.81282e-15	-5.34119	2.81918e-19	-5.94358	4.66641e-24	At1g02070;At1g02070;ortholog	SUBFAMILY NOT NAMED (PTHR33779:SF11)
ARATH|TAIR=AT2G43820|UniProtKB=O22822	AT2G43820	mRNA_17030	-4.98097	0.0199161	-4.59589	0.0375906	-5.39287	0.00626132	At2g32500;At2g32500;ortholog	SUBFAMILY NOT NAMED (PTHR33178:SF5)
ARATH|TAIR=AT2G43870|UniProtKB=O22817	AT2G43870	mRNA_166673	-2.0875	0.00218456	-2.26263	0.000764663	-2.09281	0.0041594	Heat stress transcription factor B-4;HSFB4;ortholog	HEAT STRESS TRANSCRIPTION FACTOR B-4 (PTHR10015:SF321)	winged helix/forkhead transcription factor(PC00246)
ARATH|TAIR=AT2G44160|UniProtKB=O80585	AT2G44160	mRNA_7142	-1.57273	2.15116e-10	-1.83641	5.69233e-05	-1.80186	6.46946e-15	F-box protein FBW2;FBW2;ortholog	F-BOX PROTEIN FBW2 (PTHR16134:SF23)
ARATH|TAIR=AT2G44230|UniProtKB=O64858	AT2G44230	mRNA_45639	-4.42894	4.88751e-09	-4.62985	1.9264e-07	-4.92754	1.044e-10	Zinc-binding dehydrogenase family protein;At1g65560;ortholog	ZINC-BINDING DEHYDROGENASE FAMILY PROTEIN (PTHR43205:SF35)	dehydrogenase(PC00092);reductase(PC00198)
ARATH|Gene=AT2G44260|UniProtKB=Q3EBG3	AT2G44260	mRNA_144268	-4.09469	2.84424e-10	-3.93793	6.17712e-11	-4.17963	6.45286e-14	Protein WVD2-like 3;WDL3;ortholog	PROTEIN WVD2-LIKE 3 (PTHR46372:SF2)
ARATH|TAIR=AT2G44290|UniProtKB=O64864	AT2G44290	mRNA_5624	-4.94451	2.74082e-18	-5.37106	7.24675e-18	-5.36733	3.04467e-16	MYB transcription factor;MYB60;ortholog	MYB TRANSCRIPTION FACTOR (PTHR10641:SF1152)	DNA binding protein(PC00009);homeodomain transcription factor(PC00119)
ARATH|TAIR=AT2G44300|UniProtKB=O64865	AT2G44300	mRNA_5627	-6.5366	9.4103e-05	-6.1648	0.000449525	-5.6951	0.00207559	AT4g02450/T14P8_5;At4g02450;ortholog	SUBFAMILY NOT NAMED (PTHR22932:SF8)	chaperone(PC00072)
ARATH|TAIR=AT2G44480|UniProtKB=O64882	AT2G44480	mRNA_163034	-7.63041	6.0441e-07	-7.31907	4.73688e-06	-5.27598	0.00823959	Alcohol dehydrogenase class-P;ADH1;ortholog	ALCOHOL DEHYDROGENASE CLASS-P (PTHR43880:SF26)	dehydrogenase(PC00092);reductase(PC00198)
ARATH|TAIR=AT2G44640|UniProtKB=O80503	AT2G44640	mRNA_124580	-1.20441	0.00186777	-1.72959	0.000689262	-1.24526	0.000950796	Transcription factor TCP2;TCP2;ortholog	TRANSCRIPTION FACTOR TCP2 (PTHR31072:SF93)
ARATH|TAIR=AT2G44670|UniProtKB=O80506	AT2G44670	mRNA_13198	-3.00234	3.70231e-06	-3.11073	1.5774e-08	-2.63158	1.00997e-05	BTB/POZ domain-containing protein SR1IP1;SR1IP1;ortholog	BTB/POZ DOMAIN-CONTAINING PROTEIN SR1IP1 (PTHR32370:SF14)
ARATH|TAIR=AT2G44740|UniProtKB=O80513	AT2G44740	mRNA_140264	-3.68945	3.65289e-11	-3.63541	2.90473e-10	-3.89532	1.55019e-12	Sec-independent protein translocase protein TATA, chloroplastic;TATA;ortholog	SEC-INDEPENDENT PROTEIN TRANSLOCASE PROTEIN TATA, CHLOROPLASTIC (PTHR33162:SF1)
ARATH|TAIR=AT2G44830|UniProtKB=F4IV25	AT2G44830	mRNA_166976	-2.92986	1.90483e-05	-2.37668	0.0234999	-2.73106	0.000416548	At5g26880;AGL26;ortholog	SUBFAMILY NOT NAMED (PTHR42971:SF2)	RNA methyltransferase(PC00033)
ARATH|TAIR=AT2G44910|UniProtKB=P92953	AT2G44910	mRNA_76894	-4.85454	0.000230155	-4.71783	0.000469276	-3.91562	0.0154059	Heterodimeric geranylgeranyl pyrophosphate synthase small subunit, chloroplastic;GGR;ortholog	HETERODIMERIC GERANYLGERANYL PYROPHOSPHATE SYNTHASE SMALL SUBUNIT, CHLOROPLASTIC (PTHR43281:SF5)	acyltransferase(PC00042)
ARATH|TAIR=AT2G44920|UniProtKB=O22160	AT2G44920	mRNA_91309	-1.50378	0.00286647	-1.74821	0.000163347	-1.90199	0.000184253	At2g44670/F16B22.16;At2g44670;ortholog	SUBFAMILY NOT NAMED (PTHR46057:SF13)
ARATH|TAIR=AT2G44950|UniProtKB=Q8RXD6	AT2G44950	mRNA_145497	-7.63542	1.37831e-10	-5.75491	0.00257211	-5.87493	0.0039822	Bidirectional sugar transporter SWEET15;SWEET15;ortholog	BIDIRECTIONAL SUGAR TRANSPORTER SWEET15 (PTHR10791:SF147)
ARATH|Gene=AT2G44970|UniProtKB=Q84WV5	AT2G44970	mRNA_153038	-1.24732	0.0120531	-1.75346	0.00351599	-1.57623	0.0372357	G-type lectin S-receptor-like serine/threonine-protein kinase CES101;CES101;ortholog	G-TYPE LECTIN S-RECEPTOR-LIKE SERINE/THREONINE-PROTEIN KINASE CES101-RELATED (PTHR27002:SF467)
ARATH|TAIR=AT2G45060|UniProtKB=Q94AZ5	AT2G45060	mRNA_3843	-3.40058	3.14076e-07	-4.1684	2.87631e-09	-3.83275	2.14385e-09	Protein NRT1/ PTR FAMILY 6.1;NPF6.1;ortholog	PROTEIN NRT1/ PTR FAMILY 6.1 (PTHR11654:SF112)	transporter(PC00227)
ARATH|TAIR=AT2G45190|UniProtKB=O22152	AT2G45190	mRNA_11159	-6.55678	0.000632572	-3.67574	0.000427999	-6.05306	0.000971122	DNA-directed RNA polymerase subunit beta;At4g30845;ortholog	DNA-DIRECTED RNA POLYMERASE SUBUNIT BETA (PTHR38389:SF1)
ARATH|TAIR=AT2G45270|UniProtKB=O22145	AT2G45270	mRNA_14858	-1.36104	0.00854842	-6.31593	1.10428e-09	-6.44537	4.18396e-12	RNA-binding CRS1 / YhbY (CRM) domain protein;At2g21350;ortholog	RNA-BINDING CRS1 / YHBY (CRM) DOMAIN PROTEIN (PTHR47714:SF2)
ARATH|TAIR=AT2G45290|UniProtKB=F4IW47	AT2G45290	mRNA_14868	-1.94409	2.65574e-05	-2.34894	3.97523e-07	-2.7087	4.55656e-08	Kinesin-like protein KIN-13B;KIN13B;ortholog	KINESIN-LIKE PROTEIN KIN-13B (PTHR24115:SF871)	microtubule binding motor protein(PC00156)
ARATH|TAIR=AT2G45340|UniProtKB=O22138	AT2G45340	mRNA_14823	-5.58795	1.61686e-10	-5.04164	6.80572e-05	-5.28471	1.01885e-12	17.4 kDa class III heat shock protein;HSP17.4B;ortholog	17.4 KDA CLASS III HEAT SHOCK PROTEIN (PTHR11527:SF297)	chaperone(PC00072)
ARATH|Gene=AT2G45380|UniProtKB=F4IG49	AT2G45380	mRNA_15640	-4.31507	0.000839714	-2.16212	0.00203854	-3.92047	0.00742652	At2g21530;At2g21530;ortholog	SUBFAMILY NOT NAMED (PTHR23308:SF55)
ARATH|TAIR=AT2G45400|UniProtKB=O22133	AT2G45400	mRNA_52815	-2.73418	8.72749e-09	-3.17115	3.4715e-07	-3.42632	5.3267e-08	Acetyl-CoA carboxylase 1;ACC1;ortholog	ACETYL-COA CARBOXYLASE, ISOFORM A (PTHR45728:SF3)
ARATH|TAIR=AT2G45490|UniProtKB=O64629	AT2G45490	mRNA_2214	-4.36033	3.80547e-05	-3.22925	0.0473783	-3.41591	0.0275706	CASP-like protein 1E1;At4g15630;ortholog	CASP-LIKE PROTEIN 1E1-RELATED (PTHR11615:SF273)	dehydrogenase(PC00092);reductase(PC00198)
ARATH|TAIR=AT2G45520|UniProtKB=O64632	AT2G45520	mRNA_66253	-1.22155	0.0352577	-1.45128	0.00451301	-1.24287	0.00660348	Protein EXORDIUM-like 2;EXL2;ortholog	PROTEIN EXORDIUM-LIKE 2 (PTHR31279:SF3)
ARATH|TAIR=AT2G45720|UniProtKB=O64651	AT2G45720	mRNA_137319	-1.4015	0.00145676	-1.7866	3.1214e-06	-1.58944	0.000310861	Lysine-tRNA ligase;At3g01060;ortholog	LYSINE-TRNA LIGASE (PTHR33835:SF2)
ARATH|TAIR=AT2G45770|UniProtKB=O80842	AT2G45770	mRNA_39416	-1.71687	2.57902e-06	-1.80697	4.67726e-07	-2.44008	2.49491e-12	Probable galacturonosyltransferase 10;GAUT10;ortholog	GALACTURONOSYLTRANSFERASE 10-RELATED (PTHR32116:SF74)
ARATH|TAIR=AT2G45850|UniProtKB=O80834	AT2G45850	mRNA_51917	-2.45562	2.93095e-08	-2.40293	1.07084e-05	-2.11532	0.000543079	Nudix hydrolase 16, mitochondrial;NUDT16;ortholog	APS, ISOFORM A (PTHR12629:SF0)	phosphatase(PC00181)
ARATH|Gene=AT2G45960|UniProtKB=Q06611	AT2G45960	mRNA_69157	-3.33035	3.38856e-12	-5.03832	0.00039887	-4.67365	0.00613949	Tubby-like F-box protein 3;TULP3;ortholog	TUBBY-LIKE F-BOX PROTEIN 3-RELATED (PTHR16517:SF80)
ARATH|Gene=AT2G45990|UniProtKB=O82790	AT2G45990	mRNA_56130	-1.59044	0.00775058	-1.93231	0.000133561	-2.17737	1.54616e-05	Thylakoid lumenal 15 kDa protein 1, chloroplastic;At2g44920;ortholog	THYLAKOID LUMENAL 15 KDA PROTEIN 1, CHLOROPLASTIC (PTHR47200:SF2)
ARATH|Gene=AT2G46100|UniProtKB=Q6ID84	AT2G46100	mRNA_114149	-1.81927	0.00017579	-2.44055	5.26458e-05	-1.98033	0.000253146	65-kDa microtubule-associated protein 3;MAP65-3;ortholog	65-KDA MICROTUBULE-ASSOCIATED PROTEIN 3 (PTHR19321:SF7)	non-motor microtubule binding protein(PC00166)
ARATH|TAIR=AT2G46210|UniProtKB=Q3EBF7	AT2G46210	mRNA_21098	-7.18732	3.4563e-06	-6.93871	9.05397e-05	-6.65611	0.000220973	EH domain-containing protein 2;EHD2;ortholog	EH DOMAIN-CONTAINING PROTEIN 2 (PTHR11216:SF138)	G-protein modulator(PC00022);calcium-binding protein(PC00060);membrane traffic protein(PC00150)
ARATH|TAIR=AT2G46220|UniProtKB=O82347	AT2G46220	mRNA_178800	-4.7494	9.24519e-10	-5.97081	1.99166e-09	-5.44284	2.54546e-09	FAD-dependent oxidoreductase family protein;At5g67290;ortholog	OXIDOREDUCTASE TDA3-RELATED (PTHR13847:SF150)	dehydrogenase(PC00092);oxidase(PC00175)
ARATH|Gene=AT2G46270|UniProtKB=P42776	AT2G46270	mRNA_86813	-8.66847	3.14327e-09	-8.47545	2.26711e-08	-8.56982	7.98868e-09	Transposase-associated domain protein;At2g06667;ortholog
ARATH|EnsemblGenome=AT2G46370|UniProtKB=Q9SKE2	AT2G46370	mRNA_51354	-4.66229	0.032151	-3.7432	0.00502461	-3.95222	0.00163202	Uncharacterized protein At5g11420;At5g11420;ortholog	SUBFAMILY NOT NAMED (PTHR31265:SF3)
ARATH|Gene=AT2G46420|UniProtKB=Q9SKD8	AT2G46420	mRNA_60359	-2.71124	6.92378e-06	-2.62751	0.00060596	-2.94007	5.39493e-06	Rop guanine nucleotide exchange factor 11;ROPGEF11;ortholog	ROP GUANINE NUCLEOTIDE EXCHANGE FACTOR 11 (PTHR33101:SF45)
ARATH|Gene=AT2G46500|UniProtKB=Q9ZPY9	AT2G46500	mRNA_5330	-3.7333	9.07349e-08	-3.9804	8.90806e-08	-3.54097	9.94226e-05	Laccase-11;LAC11;ortholog	LACCASE-11 (PTHR11709:SF207)	oxidase(PC00175)
ARATH|Gene=AT2G46550|UniProtKB=Q9ZPY4	AT2G46550	mRNA_93855	-2.00911	0.00017412	-1.87923	8.45396e-05	-1.40156	0.0441228	Plastid-lipid associated protein PAP / fibrillin family protein;MYH9.3;ortholog	PLASTID-LIPID ASSOCIATED PROTEIN PAP / FIBRILLIN FAMILY PROTEIN-RELATED (PTHR31906:SF4)
ARATH|EnsemblGenome=AT2G46640|UniProtKB=A0A1P8AYC0	AT2G46640	mRNA_107067	-2.20786	0.0493345	-2.86663	0.0392762	-2.83779	0.00417826	Cystatin/monellin superfamily protein;At1g63200;ortholog	CYSTATIN/MONELLIN SUPERFAMILY PROTEIN (PTHR31260:SF33)
ARATH|Gene=AT2G46680|UniProtKB=P46897	AT2G46680	mRNA_33339	-4.65353	0.000968842	-4.36326	0.00993416	-3.46599	0.0457468	Chlorophyll a-b binding protein 6, chloroplastic;LHCA1;ortholog	CHLOROPHYLL A-B BINDING PROTEIN 6, CHLOROPLASTIC (PTHR21649:SF89)
ARATH|TAIR=AT2G46690|UniProtKB=Q9ZUZ3	AT2G46690	mRNA_177196	-3.72336	1.59228e-10	-4.46572	4.98581e-10	-3.67502	1.34839e-08	Beta-galactosidase 8;BGAL8;ortholog	BETA-GALACTOSIDASE 2-RELATED (PTHR23421:SF124)	galactosidase(PC00104)
ARATH|TAIR=AT2G46710|UniProtKB=Q8GYY5	AT2G46710	mRNA_177186	-3.78322	4.24631e-08	-3.26717	5.83293e-07	-3.93368	3.47297e-12	Bifunctional monothiol glutaredoxin-S16, chloroplastic;GRXS16;ortholog	BIFUNCTIONAL MONOTHIOL GLUTAREDOXIN-S16, CHLOROPLASTIC (PTHR10293:SF45)	reductase(PC00198)
ARATH|TAIR=AT2G46820|UniProtKB=Q8LCA1	AT2G46820	mRNA_21974	-3.93157	4.0114e-10	-4.60713	7.0948e-11	-4.28567	6.03835e-10	Uncharacterized protein;AP22.58;ortholog	SUBFAMILY NOT NAMED (PTHR46248:SF9)
ARATH|TAIR=AT2G46890|UniProtKB=O81042	AT2G46890	mRNA_50334	-5.81263	0.00178286	-1.18129	0.0404971	-5.6009	0.00393297	Small ribosomal subunit biogenesis GTPase RsgA 1, mitochondrial;rsgA;ortholog	SMALL RIBOSOMAL SUBUNIT BIOGENESIS GTPASE RSGA 1, MITOCHONDRIAL-RELATED (PTHR32120:SF11)
ARATH|TAIR=AT2G46910|UniProtKB=Q8W4F1	AT2G46910	mRNA_70567	-2.40514	1.30981e-05	-2.87235	8.49262e-07	-3.02654	5.30899e-09	Kinesin-like protein KIN-7D, mitochondrial;KIN7D;ortholog	KINESIN-LIKE PROTEIN KIN-7D, MITOCHONDRIAL (PTHR24115:SF899)	microtubule binding motor protein(PC00156)
ARATH|TAIR=AT2G46915|UniProtKB=F4IK40	AT2G46915	mRNA_140445	-5.60337	0.0029692	-6.2078	0.000904864	-4.24303	0.000731765	AT5g64380/MSJ1_22;MSJ1.22;ortholog	SUBFAMILY NOT NAMED (PTHR11556:SF12)	carbohydrate phosphatase(PC00066)
ARATH|TAIR=AT2G47000|UniProtKB=O80725	AT2G47000	mRNA_116194	-2.83452	8.79176e-11	-3.32756	3.39772e-09	-3.12107	1.77214e-10	PfkB-like carbohydrate kinase family protein;At4g28706;ortholog	PFKB-LIKE CARBOHYDRATE KINASE FAMILY PROTEIN (PTHR42774:SF1)	carbohydrate kinase(PC00065);nucleotide kinase(PC00172)
ARATH|TAIR=AT2G47070|UniProtKB=Q9SMX9	AT2G47070	mRNA_85347	-5.68219	0.00245566	-6.70948	0.000228362	-6.88242	3.58254e-05	Magnesium-chelatase subunit ChlD, chloroplastic;CHLD;ortholog	MAGNESIUM-CHELATASE SUBUNIT CHLD, CHLOROPLASTIC (PTHR43473:SF2)
ARATH|TAIR=AT2G47140|UniProtKB=Q94K41	AT2G47140	mRNA_125771	-7.31761	6.80899e-06	-6.09881	0.000712866	-8.01744	1.21052e-06	Transcription factor GLABRA 3;GL3;ortholog	TRANSCRIPTION FACTOR GLABRA 3 (PTHR46266:SF3)
ARATH|TAIR=AT2G47240|UniProtKB=O22898	AT2G47240	mRNA_18094	-1.89518	1.82522e-14	-1.97462	5.62946e-11	-2.18735	0.00214309	AT4g18560/F28J12_220;At4g18570;ortholog	SUBFAMILY NOT NAMED (PTHR31342:SF18)
ARATH|TAIR=AT2G47440|UniProtKB=O22266	AT2G47440	mRNA_89595	-1.77961	0.0447849	-2.05599	0.00844154	-1.7129	0.0209677	Protein NLP1;NLP1;ortholog	PROTEIN NLP1 (PTHR32002:SF39)
ARATH|TAIR=AT2G47450|UniProtKB=O22265	AT2G47450	mRNA_69568	-2.40119	4.11586e-09	-2.57646	3.22212e-10	-2.47845	1.69537e-07	F-box protein SKIP28;SKIP28;ortholog
ARATH|TAIR=AT2G47485|UniProtKB=Q6DBG0	AT2G47485	mRNA_41336	-1.34353	0.0101058	-1.65343	0.000425871	-1.66956	0.000167458	Probable xyloglucan glycosyltransferase 5;CSLC5;ortholog	XYLOGLUCAN GLYCOSYLTRANSFERASE 5-RELATED (PTHR32044:SF7)
ARATH|TAIR=AT2G47500|UniProtKB=F4IL57	AT2G47500	mRNA_41307	-3.70595	0.000799656	-3.21654	0.0118757	-3.52532	0.00182583	Wall-associated receptor kinase-like 14;WAKL14;ortholog	F16F4.7 PROTEIN-RELATED (PTHR27005:SF184)
ARATH|TAIR=AT2G47590|UniProtKB=Q8LB72	AT2G47590	mRNA_166196	-1.43764	0.000681774	-1.23613	3.75595e-07	-1.33684	0.000686444	RING-H2 finger protein ATL72;ATL72;ortholog	RING-H2 FINGER PROTEIN ATL72-RELATED (PTHR45798:SF22)
ARATH|TAIR=AT2G47600|UniProtKB=O22252	AT2G47600	mRNA_72726	-1.16321	0.000972437	-1.41879	0.00334488	-1.41223	0.000656383	LRR receptor-like serine/threonine-protein kinase FEI 1;FEI1;ortholog	LRR RECEPTOR-LIKE SERINE/THREONINE-PROTEIN KINASE FEI 1 (PTHR45974:SF4)
ARATH|TAIR=AT2G47730|UniProtKB=Q96266	AT2G47730	mRNA_30250	-1.83279	5.22924e-20	-1.73671	9.88207e-10	-1.81917	4.01567e-13	Acclimation of photosynthesis to environment;APE1;ortholog	ACCLIMATION OF PHOTOSYNTHESIS TO ENVIRONMENT (PTHR35551:SF1)
ARATH|TAIR=AT2G47800|UniProtKB=Q7DM58	AT2G47800	mRNA_173935	-1.40434	0.0117903	-1.66066	0.00298141	-1.23153	0.0159953	At5g41460;MYC6.16;ortholog	SUBFAMILY NOT NAMED (PTHR10811:SF60)	glycosyltransferase(PC00111)
ARATH|Gene=AT2G47850|UniProtKB=Q84W91	AT2G47850	mRNA_39006	-2.27623	6.7177e-14	-1.70737	0.0011988	-2.04166	0.00107272	Protein SLOW WALKER 1;SWA1;ortholog	U3 SMALL NUCLEOLAR RNA-ASSOCIATED PROTEIN 15 HOMOLOG (PTHR19924:SF26)
ARATH|Gene=AT2G47900|UniProtKB=Q8VY21	AT2G47900	mRNA_40738	-7.741	1.94737e-06	-5.80881	0.011849	-8.72473	4.14362e-09	E3 ubiquitin-protein ligase SINAT3;SINAT3;ortholog	E3 UBIQUITIN-PROTEIN LIGASE SINAT3-RELATED (PTHR10315:SF80)	ubiquitin-protein ligase(PC00234)
ARATH|Gene=AT2G47910|UniProtKB=O82258	AT2G47910	mRNA_136768	-1.69144	0.00245379	-1.82707	0.00340022	-2.07316	8.41906e-06	Phosphate transporter PHO1;PHO1;ortholog	PHOSPHATE TRANSPORTER PHO1 (PTHR10783:SF103)	G-protein coupled receptor(PC00021)
ARATH|Gene=AT2G47940|UniProtKB=O82261	AT2G47940	mRNA_132059	-1.32236	0.0354094	-5.40311	0.0240246	-1.19363	0.00162333	High mobility group B protein 9;HMGB9;ortholog	HIGH MOBILITY GROUP B PROTEIN 9 (PTHR46691:SF1)
ARATH|TAIR=AT2G47990|UniProtKB=O82266	AT2G47990	mRNA_183626	-1.44191	0.00369168	-1.86657	0.00115667	-1.75221	0.000464663	Putative MO25-like protein At5g47540;At5g47540;ortholog	SUBFAMILY NOT NAMED (PTHR10182:SF12)	annexin(PC00050)
ARATH|Gene=AT2G48070|UniProtKB=F4IN59	AT2G48070	mRNA_57315	-2.47847	8.12152e-08	-2.80586	3.38623e-07	-3.19429	6.23544e-10	Glycerol-3-phosphate dehydrogenase [NAD(+)] GPDHC1, cytosolic;GPDHC1;ortholog	GLYCEROL-3-PHOSPHATE DEHYDROGENASE [NAD(+)] GPDHC1, CYTOSOLIC (PTHR11728:SF30)	dehydrogenase(PC00092)
ARATH|TAIR=AT2G48120|UniProtKB=Q39089	AT2G48120	mRNA_78173	-1.98983	0.00755823	-1.77769	0.00998735	-2.6408	3.95375e-05	Rac-like GTP-binding protein ARAC7;ARAC7;ortholog	RAC-LIKE GTP-BINDING PROTEIN ARAC7 (PTHR24072:SF127)	small GTPase(PC00208)
ARATH|Gene=AT3G01060|UniProtKB=Q8RWI4	AT3G01060	mRNA_75395	-1.78507	0.00113633	-1.96569	0.000261831	-2.42152	2.68448e-05	Plastid-lipid-associated protein 6, chloroplastic;PAP6;ortholog	PLASTID-LIPID ASSOCIATED PROTEIN PAP / FIBRILLIN FAMILY PROTEIN-RELATED (PTHR31906:SF15)
ARATH|Gene=AT3G01100|UniProtKB=Q8GUH7	AT3G01100	mRNA_75153	-1.11504	0.0451473	-1.34874	0.00441182	-1.19937	4.80619e-07	Photosynthetic NDH subunit of lumenal location 5, chloroplastic;PNSL5;ortholog	PHOTOSYNTHETIC NDH SUBUNIT OF LUMENAL LOCATION 5, CHLOROPLASTIC (PTHR11071:SF471)
ARATH|TAIR=AT3G01120|UniProtKB=P55217	AT3G01120	mRNA_83673	-1.2396	0.0055549	-1.37368	2.00128e-06	-1.7253	6.27877e-07	Sugar transport protein 7;STP7;ortholog	SUGAR TRANSPORT PROTEIN 7 (PTHR23500:SF109)	carbohydrate transporter(PC00067)
ARATH|Gene=AT3G01140|UniProtKB=Q9LE63	AT3G01140	mRNA_6917	-6.55674	0.000635293	-4.98113	0.039766	-5.34475	0.0164502	Probable sulfate transporter 3.4;SULTR3;4;ortholog	SULFATE TRANSPORTER 3.4-RELATED (PTHR11814:SF85)
ARATH|TAIR=AT3G01180|UniProtKB=Q9MAC8	AT3G01180	mRNA_13828	-3.86831	6.26803e-10	-3.60224	3.1237e-05	-4.75329	1.14489e-12	Expansin-A13;EXPA13;ortholog	EXPANSIN-A13 (PTHR31867:SF3)
ARATH|TAIR=AT3G01280|UniProtKB=Q9SRH5	AT3G01280	mRNA_150044	-3.06466	4.46869e-07	-3.15037	7.68767e-05	-1.32355	0.0113853	Cytochrome P450 705A5;CYP705A5;ortholog	CYTOCHROME P450 705A5-RELATED (PTHR24298:SF59)	oxygenase(PC00177)
ARATH|TAIR=AT3G01370|UniProtKB=Q8L7C2	AT3G01370	mRNA_69562	-1.89496	0.000175555	-1.71674	4.39619e-06	-1.88784	0.000188201	Eukaryotic aspartyl protease family protein;At1g05840;ortholog	EUKARYOTIC ASPARTYL PROTEASE FAMILY PROTEIN (PTHR13683:SF685)	aspartic protease(PC00053)
ARATH|TAIR=AT3G01440|UniProtKB=Q9SGH4	AT3G01440	mRNA_152753	-4.21038	2.94194e-08	-4.19862	4.58621e-08	-4.46507	1.05674e-08	UDP-glucuronate 4-epimerase 3;GAE3;ortholog	UDP-GLUCURONATE 4-EPIMERASE 3 (PTHR43574:SF37)	dehydratase(PC00091);epimerase/racemase(PC00096);oxidoreductase(PC00176)
ARATH|TAIR=AT3G01470|UniProtKB=Q02283	AT3G01470	mRNA_150059	-2.48002	0.00048622	-3.36679	0.000335297	-3.01986	0.000431183	Sec14p-like phosphatidylinositol transfer family protein;MDC12.2;ortholog	SEC14P-LIKE PHOSPHATIDYLINOSITOL TRANSFER FAMILY PROTEIN (PTHR47556:SF1)
ARATH|TAIR=AT3G01480|UniProtKB=Q9SSA5	AT3G01480	mRNA_67363	-3.70152	3.23983e-14	-4.07628	2.82979e-20	-4.33477	1.63205e-19	Serine/threonine-protein phosphatase PP2A-3 catalytic subunit;PP2A3;ortholog	SERINE/THREONINE-PROTEIN PHOSPHATASE PP2A-3 CATALYTIC SUBUNIT (PTHR45619:SF27)
ARATH|TAIR=AT3G01490|UniProtKB=Q9SSA4	AT3G01490	mRNA_61611	-3.08428	0.00023018	-2.69907	0.00884825	-3.12637	0.000368242	At3g54880;F28P10.140;ortholog	SUBFAMILY NOT NAMED (PTHR33373:SF19)
ARATH|TAIR=AT3G01500|UniProtKB=P27140	AT3G01500	mRNA_67392	-7.16093	5.90184e-28	-7.67703	1.72825e-28	-7.65762	7.89108e-30	30S ribosomal protein 3-2, chloroplastic;At5g15760;ortholog	30S RIBOSOMAL PROTEIN 3-2, CHLOROPLASTIC (PTHR35108:SF3)
ARATH|TAIR=AT3G01510|UniProtKB=F4J117	AT3G01510	mRNA_33170	-3.2749	9.65668e-09	-3.84834	4.81491e-09	-4.00995	4.12102e-13	Peroxidase 42;PER42;ortholog	PEROXIDASE 42 (PTHR31235:SF224)
ARATH|TAIR=AT3G01550|UniProtKB=Q8H0T6	AT3G01550	mRNA_43125	-6.54192	6.07063e-13	-5.27058	0.0114634	-6.83574	9.96522e-15	Ras-related protein RABA4a;RABA4A;ortholog	RAS-RELATED PROTEIN RABA4A (PTHR24073:SF350)
ARATH|TAIR=AT3G01660|UniProtKB=Q9SS89	AT3G01660	mRNA_6114	-2.51207	4.95616e-12	-2.60728	3.60218e-08	-2.51233	2.87801e-09	Cinnamoyl-CoA reductase 1;CCR1;ortholog	CINNAMOYL COA REDUCTASE 1-RELATED (PTHR10366:SF631)	dehydratase(PC00091);epimerase/racemase(PC00096);oxidoreductase(PC00176)
ARATH|TAIR=AT3G01680|UniProtKB=Q9SS87	AT3G01680	mRNA_27851	-3.41732	0.00351132	-5.82242	2.75077e-07	-3.61875	7.00828e-07	Harpin-induced protein;EMB3135;ortholog	HARPIN-INDUCED PROTEIN (PTHR31234:SF6)
ARATH|TAIR=AT3G01750|UniProtKB=Q9S7I4	AT3G01750	mRNA_57070	-5.4295	0.00384212	-4.57947	0.0444177	-3.28675	0.0265269	At1g33290;At1g33290;ortholog	SUBFAMILY NOT NAMED (PTHR20953:SF13)
ARATH|TAIR=AT3G01810|UniProtKB=Q9SGJ0	AT3G01810	mRNA_27718	-1.96785	9.9881e-06	-2.01481	5.95209e-09	-2.25615	2.022e-11	Protein kinase superfamily protein;At1g52540;ortholog	PROTEIN KINASE SUPERFAMILY PROTEIN (PTHR27001:SF88)
ARATH|Gene_OrderedLocusName=At3g01920|UniProtKB=A0A1I9LM38	AT3G01920	mRNA_19890	-2.63708	0.00253655	-2.42084	0.00519631	-2.85363	3.07536e-05	Glycosyl hydrolase family 10 protein / carbohydrate-binding domain-containing protein;RXF12;ortholog	GLYCOSYL HYDROLASE FAMILY 10 PROTEIN / CARBOHYDRATE-BINDING DOMAIN-CONTAINING PROTEIN (PTHR31490:SF1)	metalloprotease(PC00153)
ARATH|Gene=AT3G01930|UniProtKB=Q9S7R2	AT3G01930	mRNA_176071	-2.42856	7.76586e-05	-2.54681	0.00144963	-2.37105	0.0022141	Protein BRASSINAZOLE-RESISTANT 1;BZR1;ortholog	PROTEIN BRASSINAZOLE-RESISTANT 1 (PTHR31506:SF22)
ARATH|TAIR=AT3G02050|UniProtKB=Q9LD18	AT3G02050	mRNA_11757	-6.34862	0.00050848	-6.35674	0.000353511	-6.73344	4.95238e-05	Lipoyl synthase, mitochondrial;LIP1;ortholog	LIPOYL SYNTHASE, MITOCHONDRIAL (PTHR10949:SF0)
ARATH|TAIR=AT3G02060|UniProtKB=F4JFJ3	AT3G02060	mRNA_5943	-3.51476	0.00957075	-3.8387	0.0013384	-5.1313	0.0169617	Receptor-like protein kinase THESEUS 1;THE1;ortholog	RECEPTOR-LIKE PROTEIN KINASE THESEUS 1 (PTHR27003:SF94)
ARATH|TAIR=AT3G02065|UniProtKB=Q3EBD3	AT3G02065	mRNA_15625	-5.11376	0.0363161	-7.26451	7.65481e-06	-1.84721	0.0399314	Radical SAM superfamily protein;At1g60230;ortholog	RADICAL SAM SUPERFAMILY PROTEIN (PTHR30544:SF3)
ARATH|TAIR=AT3G02100|UniProtKB=Q9SGA8	AT3G02100	mRNA_82690	-4.66739	3.91642e-07	-5.33226	1.0537e-06	-5.51365	6.24741e-09	Cellulose synthase-like protein G2;CSLG2;ortholog	CELLULOSE SYNTHASE-LIKE PROTEIN G1-RELATED (PTHR13301:SF160)
ARATH|TAIR=AT3G02160|UniProtKB=Q9S7R9	AT3G02160	mRNA_162494	-7.27355	6.1127e-06	-7.29734	7.75895e-06	-7.44313	1.74392e-06	F28K19.24;At1g78020;ortholog	F28K19.24 (PTHR33059:SF4)
ARATH|TAIR=AT3G02280|UniProtKB=Q6NPS8	AT3G02280	mRNA_10784	-2.16057	3.4765e-13	-2.07999	4.57503e-12	-2.5584	0.00143738	Transcription factor MYB16;MYB16;ortholog	TRANSCRIPTION FACTOR MYB16 (PTHR10641:SF1011)	DNA binding protein(PC00009);homeodomain transcription factor(PC00119)
ARATH|TAIR=AT3G02380|UniProtKB=Q96502	AT3G02380	mRNA_6785	-6.34948	1.8773e-14	-6.9502	1.35583e-32	-7.03889	4.52799e-24	F-box protein At2g02240;At2g02240;ortholog	F-BOX PROTEIN PP2-B2-RELATED (PTHR32278:SF56)
ARATH|TAIR=AT3G02570|UniProtKB=Q9M884	AT3G02570	mRNA_10586	-1.57976	0.00444164	-2.03335	4.69533e-07	-2.10483	9.31393e-06	CSC1-like protein ERD4;ERD4;ortholog	CSC1-LIKE PROTEIN ERD4 (PTHR13018:SF100)
ARATH|TAIR=AT3G02660|UniProtKB=Q9M876	AT3G02660	mRNA_58779	-4.66414	0.0425453	-6.71173	2.58485e-07	-4.82362	0.0358713	Protein SINE1;SINE1;ortholog	PROTEIN SINE1 (PTHR12794:SF2)	mRNA splicing factor(PC00148)
ARATH|TAIR=AT3G02710|UniProtKB=A3KPF3	AT3G02710	mRNA_78135	-6.12624	9.22931e-08	-6.05894	1.08271e-07	-6.19543	2.11514e-08	DExH-box ATP-dependent RNA helicase DExH7, chloroplastic;At1g58060;ortholog	ATP-DEPENDENT RNA HELICASE DHX30-RELATED (PTHR18934:SF145)	RNA helicase(PC00032)
ARATH|TAIR=AT3G02730|UniProtKB=Q9XFH8	AT3G02730	mRNA_165552	-3.01138	7.83645e-09	-3.79742	1.68498e-09	-3.93875	8.56119e-10	Anthranilate N-hydroxycinnamoyl/benzoyltransferase-like protein;At5g67150;ortholog	ANTHRANILATE N-HYDROXYCINNAMOYL/BENZOYLTRANSFERASE-LIKE PROTEIN (PTHR31896:SF43)
ARATH|TAIR=AT3G02800|UniProtKB=Q681Z2	AT3G02800	mRNA_8728	-3.57462	1.3785e-07	-3.87443	7.45288e-09	-3.94972	1.02556e-09	Protein kinase superfamily protein;At5g56890;ortholog	PROTEIN KINASE SUPERFAMILY PROTEIN (PTHR27001:SF814)
ARATH|TAIR=AT3G02830|UniProtKB=Q8GXX7	AT3G02830	mRNA_7147	-1.60166	0.00358692	-2.61499	0.000712993	-2.21457	0.0020978	Phosphatidylinositol 4-phosphate 5-kinase 9;PIP5K9;ortholog	PHOSPHATIDYLINOSITOL 5-PHOSPHATE 4-KINASE, ISOFORM A (PTHR23086:SF8)	kinase(PC00137)
ARATH|TAIR=AT3G02850|UniProtKB=Q9M8S6	AT3G02850	mRNA_88047	-5.03316	0.0169202	-2.90346	0.00171609	-3.06323	3.03093e-05	Expansin-like B1;EXLB1;ortholog	EXPANSIN-LIKE B1 (PTHR31692:SF2)
ARATH|Gene=AT3G02870|UniProtKB=Q9M8S8	AT3G02870	mRNA_41498	-1.98592	0.00411685	-2.47709	6.85108e-05	-2.93608	3.52055e-06	Asparagine--tRNA ligase, chloroplastic/mitochondrial;SYNO;ortholog	ASPARAGINYL(N) AMINO-ACYL TRNA SYNTHETASE (PTHR22594:SF46)	RNA binding protein(PC00031);aminoacyl-tRNA synthetase(PC00047)
ARATH|TAIR=AT3G03190|UniProtKB=Q96324	AT3G03190	mRNA_28392	-3.48326	2.0766e-15	-3.79719	1.2069e-16	-3.74628	8.63236e-18	Metal tolerance protein 11;MTP11;ortholog	METAL TOLERANCE PROTEIN 11 (PTHR43840:SF5)	transporter(PC00227)
ARATH|TAIR=AT3G03220|UniProtKB=Q9M9P0	AT3G03220	mRNA_7034	-1.74366	6.43137e-05	-1.26125	0.0277233	-1.37914	0.0308918	Haloacid dehalogenase (HAD) superfamily protein;T20N10_180;ortholog	PHOSPHATIDYLGLYCEROPHOSPHATASE GEP4, MITOCHONDRIAL (PTHR19288:SF25)
ARATH|TAIR=AT3G03250|UniProtKB=Q9M9P3	AT3G03250	mRNA_62488	-2.64187	5.60669e-05	-3.43071	1.17756e-05	-3.34437	1.77781e-09	Zinc-finger homeodomain protein 2;ZHD1;ortholog	HOMEOBOX PROTEIN 22-RELATED (PTHR31948:SF83)
ARATH|TAIR=AT3G03360|UniProtKB=Q84W80	AT3G03360	mRNA_148467	-4.43394	0.04072	-3.4032	0.0429023	-3.96088	0.00480819	SKP1-like protein 4;ASK4;ortholog	SKP1-LIKE PROTEIN 3-RELATED (PTHR11165:SF106)
ARATH|TAIR=AT3G03590|UniProtKB=Q9SS61	AT3G03590	mRNA_113922	-2.1346	0.00757084	-2.57619	0.00136059	-2.75002	0.00017716	Porphobilinogen deaminase, chloroplastic;HEMC;ortholog	PORPHOBILINOGEN DEAMINASE (PTHR11557:SF0)	deaminase(PC00088)
ARATH|TAIR=AT3G03620|UniProtKB=F4J158	AT3G03620	mRNA_34578	-1.85531	1.73037e-05	-1.83322	0.00108827	-2.10073	1.19998e-05	F-box protein At3g12350;At3g12350;ortholog
ARATH|Gene=AT3G03690|UniProtKB=Q9SS69	AT3G03690	mRNA_54517	-6.94987	1.96326e-08	-5.78796	8.22991e-05	-5.8738	5.82658e-05	Pathogenesis-related thaumatin superfamily protein;At4g38660;ortholog	PATHOGENESIS-RELATED THAUMATIN SUPERFAMILY PROTEIN (PTHR31048:SF129)
ARATH|TAIR=AT3G03710|UniProtKB=Q8GZQ3	AT3G03710	mRNA_30163	-1.89461	0.000156619	-1.7042	0.00198776	-1.87635	0.000151961	PLAT domain-containing protein 1;PLAT1;ortholog	PLAT DOMAIN-CONTAINING PROTEIN 1 (PTHR31718:SF33)
ARATH|TAIR=AT3G03770|UniProtKB=Q8LFN2	AT3G03770	mRNA_16255	-2.88038	0.0196171	-2.71497	4.24263e-05	-3.20558	0.00218904	Probable methyltransferase PMT9;At5g14430;ortholog	METHYLTRANSFERASE PMT9-RELATED (PTHR10108:SF1103)	methyltransferase(PC00155)
ARATH|TAIR=AT3G03800|UniProtKB=Q9SRV7	AT3G03800	mRNA_186798	-1.4584	3.21569e-05	-1.19191	0.00105039	-2.58274	0.0265973	Putative B3 domain-containing protein REM15;REM15.15;ortholog	B3 DOMAIN-CONTAINING PROTEIN REM14-RELATED (PTHR31674:SF29)
ARATH|TAIR=AT3G03900|UniProtKB=Q9SRW7	AT3G03900	mRNA_41723	-4.6148	0.00136604	-4.13787	0.00625892	-4.3017	0.00605869	DUF1995 domain protein, putative (DUF1995);At5g27560;ortholog	DOMAIN PROTEIN, PUTATIVE (DUF1995)-RELATED (PTHR35509:SF1)
ARATH|TAIR=AT3G04240|UniProtKB=Q9M8Y0	AT3G04240	mRNA_152934	-1.22218	0.0451456	-1.48469	0.00266197	-1.4314	0.000311759	Translation initiation factor IF3-2, chloroplastic;IF3-2;ortholog	TRANSLATION INITIATION FACTOR IF3-2, CHLOROPLASTIC (PTHR10938:SF3)	translation initiation factor(PC00224)
ARATH|TAIR=AT3G04260|UniProtKB=F4J3M2	AT3G04260	mRNA_50027	-2.15857	9.12969e-08	-2.22865	4.26274e-09	-3.37819	0.0159555	Bifunctional protein FolD 1, mitochondrial;FOLD1;ortholog	METHYLENETETRAHYDROFOLATE DEHYDROGENASE (NADP+-DEPENDENT) 1A, METHENYLTETRAHYDROFOLATE CYCLOHYDROLASE, FORMYLTETRAHYDROFOLATE SYNTHETASE (PTHR10025:SF46)	dehydrogenase(PC00092);hydrolase(PC00121)
ARATH|TAIR=AT3G04310|UniProtKB=Q9M8Y7	AT3G04310	mRNA_62209	-1.92622	0.0133573	-2.01419	0.0420093	-2.24629	0.000590525	20 kDa chaperonin, chloroplastic;CPN20;ortholog	20 KDA CHAPERONIN, CHLOROPLASTIC (PTHR10772:SF32)	chaperonin(PC00073)
ARATH|TAIR=AT3G04340|UniProtKB=F4J3N2	AT3G04340	mRNA_93323	-1.44855	0.0148821	-1.70178	0.000544847	-5.32762	0.00811474	Vacuolar iron transporter 1;VIT1;ortholog	PROTEIN CCC1 (PTHR31851:SF52)
ARATH|Gene=AT3G04380|UniProtKB=Q8W595	AT3G04380	mRNA_20547	-5.12317	0.0360723	-4.98087	0.0464801	-6.85114	6.75264e-05	RNA-directed DNA polymerase (Reverse transcriptase)-related family protein;At3g24255;ortholog	RNA-DIRECTED DNA POLYMERASE (REVERSE TRANSCRIPTASE)-RELATED FAMILY PROTEIN (PTHR36037:SF1)
ARATH|TAIR=AT1G04480|UniProtKB=P49690	AT3G04400	mRNA_127585	-3.68798	4.35184e-07	-3.73052	5.57479e-05	-3.96213	2.74766e-06	DEAD-box ATP-dependent RNA helicase 1;RH1;ortholog	ATP-DEPENDENT RNA HELICASE DDX51 (PTHR24031:SF68)
ARATH|TAIR=AT3G04470|UniProtKB=Q9M840	AT3G04470	mRNA_153960	-1.50719	0.00281978	-1.93928	0.000127661	-1.716	1.78006e-07	Disease resistance protein (TIR-NBS-LRR class) family;MHK7.14;ortholog	DISEASE RESISTANCE PROTEIN (TIR-NBS-LRR CLASS) FAMILY (PTHR11017:SF291)
ARATH|TAIR=AT3G04530|UniProtKB=Q93VK0	AT3G04530	mRNA_69188	-1.42499	0.0460354	-2.44925	7.58761e-06	-2.05439	0.00323893	AT3G45050 protein;At3g45050;ortholog	SUBFAMILY NOT NAMED (PTHR37230:SF1)
ARATH|TAIR=AT3G04650|UniProtKB=Q9SR09	AT3G04650	mRNA_24490	-3.15094	0.0184186	-2.92528	0.00583219	-4.02005	1.41049e-06	Oleoyl-acyl carrier protein thioesterase 2, chloroplastic;FATA2;ortholog	OLEOYL-ACYL CARRIER PROTEIN THIOESTERASE 2, CHLOROPLASTIC (PTHR31727:SF6)
ARATH|TAIR=AT3G04730|UniProtKB=O24407	AT3G04730	mRNA_32372	-2.04913	0.00032591	-2.11014	9.4755e-05	-2.52979	7.28455e-07	Protein NRT1/ PTR FAMILY 4.6;NPF4.6;ortholog	PROTEIN NRT1/ PTR FAMILY 4.6 (PTHR11654:SF98)	transporter(PC00227)
ARATH|TAIR=AT3G04760|UniProtKB=Q9SR00	AT3G04760	mRNA_60418	-3.29443	0.00156507	-2.89054	0.0193418	-3.06426	8.70723e-08	Cytochrome P450 714A1;CYP714A1;ortholog	CYTOCHROME P450 714A1-RELATED (PTHR24282:SF36)	oxygenase(PC00177)
ARATH|TAIR=AT3G04790|UniProtKB=Q9S726	AT3G04790	mRNA_23135	-3.02078	0.000905233	-2.73927	1.00421e-06	-3.72269	4.75423e-06	Tryptophan aminotransferase-related protein 2;TAR2;ortholog	TRYPTOPHAN AMINOTRANSFERASE-RELATED PROTEIN 2 (PTHR43795:SF22)	transaminase(PC00216)
ARATH|TAIR=AT3G04810|UniProtKB=Q9CAU7	AT3G04810	mRNA_86441	-1.46401	0.0129488	-1.73795	7.44022e-05	-1.57031	0.00156339	Protein STRICTOSIDINE SYNTHASE-LIKE 3;SSL3;ortholog	FI18644P1-RELATED (PTHR10426:SF65)
ARATH|TAIR=AT3G04870|UniProtKB=Q38893	AT3G04870	mRNA_127642	-1.86639	9.23313e-06	-3.37552	0.0455984	-1.38554	2.3128e-05	NAD(P)-binding Rossmann-fold superfamily protein;At4g31530;ortholog	NAD(P)-BINDING ROSSMANN-FOLD SUPERFAMILY PROTEIN (PTHR10366:SF384)	dehydratase(PC00091);epimerase/racemase(PC00096);oxidoreductase(PC00176)
ARATH|Gene=AT3G04910|UniProtKB=Q9CAV6	AT3G04910	mRNA_51971	-1.71559	0.00737413	-1.71455	0.00155262	-1.52475	0.0331264	Preprotein translocase subunit SCY2, chloroplastic;SCY2;ortholog	PREPROTEIN TRANSLOCASE SUBUNIT SCY2, CHLOROPLASTIC (PTHR10906:SF2)	membrane traffic protein(PC00150)
ARATH|TAIR=AT3G05170|UniProtKB=Q9MAA2	AT3G05170	mRNA_48998	-2.07774	0.000571289	-2.36137	0.00161001	-2.57781	5.00988e-07	DNA topoisomerase;F18P9_20;ortholog	DNA TOPOISOMERASE (PTHR33680:SF4)
ARATH|TAIR=AT3G05270|UniProtKB=Q9MA92	AT3G05270	mRNA_141669	-2.24766	0.00237289	-5.90637	0.00106329	-5.53784	0.0044608	T15D22.8;At1g15030;ortholog	T15D22.8 (PTHR31343:SF41)
ARATH|TAIR=AT3G05345|UniProtKB=F4J794	AT3G05345	mRNA_24685	-1.75375	0.00208919	-2.053	0.00296117	-1.91469	0.00566213	RHOMBOID-like protein 10, chloroplastic;RBL10;ortholog	RHOMBOID-LIKE PROTEIN 10, CHLOROPLASTIC (PTHR43731:SF14)	serine protease(PC00203)
ARATH|TAIR=AT3G05410|UniProtKB=F4J7A7	AT3G05410	mRNA_111843	-4.70526	0.0371806	-4.20612	1.98097e-09	-4.73283	0.0354697	Pentatricopeptide repeat-containing protein At3g22150, chloroplastic;PCMP-E95;ortholog	SUBFAMILY NOT NAMED (PTHR24015:SF116)	RNA binding protein(PC00031);serine/threonine protein kinase receptor(PC00205);transporter(PC00227)
ARATH|TAIR=AT3G05625|UniProtKB=Q8GUK5	AT3G05625	mRNA_12969	-1.78393	9.08498e-05	-2.04046	4.76246e-05	-2.2219	1.81308e-05	Probable protein phosphatase 2C 62;At4g33500;ortholog	PROTEIN PHOSPHATASE 2C 62-RELATED (PTHR12320:SF9)	protein phosphatase(PC00195)
ARATH|TAIR=AT3G05675|UniProtKB=Q8RX01	AT3G05675	mRNA_126917	-6.242	0.000315089	-2.29972	0.00933249	-2.37779	0.00528525	Kinesin-like protein KIN-4A;KIN4A;ortholog	CHROMOSOME-ASSOCIATED KINESIN KIF4A-RELATED (PTHR24115:SF740)	microtubule binding motor protein(PC00156)
ARATH|TAIR=AT3G05700|UniProtKB=Q84J70	AT3G05700	mRNA_167336	-4.76084	0.0241141	-1.95595	0.0041739	-2.08123	0.000333777	Ribosomal protein S21 family protein;GHS1;ortholog	28S RIBOSOMAL PROTEIN S21, MITOCHONDRIAL (PTHR21109:SF0)	ribosomal protein(PC00202)
ARATH|TAIR=AT3G05900|UniProtKB=F4J9K9	AT3G05900	mRNA_25165	-4.0991	0.00544197	-3.43567	0.0180316	-5.1498	0.00033185	Probable protein phosphatase 2C 65;At5g01700;ortholog	PROTEIN PHOSPHATASE 2C 65-RELATED (PTHR13832:SF199)	kinase inhibitor(PC00139);protein phosphatase(PC00195)
ARATH|Gene=AT3G05910|UniProtKB=Q9SFF6	AT3G05910	mRNA_45487	-2.05935	0.0251746	-2.03581	0.0334032	-2.33896	0.00816225	AT1G53800 protein;At1g53800;ortholog	SUBFAMILY NOT NAMED (PTHR34199:SF2)
ARATH|TAIR=AT3G06030|UniProtKB=O22042	AT3G06030	mRNA_129712	-4.66366	1.09386e-07	-3.46747	0.0127454	-3.88706	0.0014129	DEAD-box ATP-dependent RNA helicase 41;RH41;ortholog	ATP-DEPENDENT RNA HELICASE DDX59-RELATED (PTHR24031:SF42)
ARATH|TAIR=AT3G06070|UniProtKB=Q8LED7	AT3G06070	mRNA_9759	-6.59989	1.23505e-05	-6.18328	6.96272e-06	-5.99602	0.000130265	Calcium-dependent protein kinase 13;CPK13;ortholog	CALCIUM-DEPENDENT PROTEIN KINASE 13 (PTHR24349:SF194)	non-motor microtubule binding protein(PC00166);non-receptor serine/threonine protein kinase(PC00167)
ARATH|TAIR=AT3G06120|UniProtKB=Q9M8K6	AT3G06120	mRNA_72427	-4.99149	0.00116372	-4.26568	0.0308503	-4.55958	0.00786872	F-box protein At2g16365;At2g16365;ortholog	SUBFAMILY NOT NAMED (PTHR36062:SF3)
ARATH|Gene=AT3G06130|UniProtKB=Q9M8K5	AT3G06130	mRNA_123902	-3.34739	3.00788e-16	-2.94103	2.00666e-08	-3.2972	3.67237e-15	Cyclin-B1-4;CYCB1-4;ortholog	CYCLIN-B1-4 (PTHR10177:SF253)	kinase activator(PC00138)
ARATH|EnsemblGenome=AT3G06160|UniProtKB=Q9M8K2	AT3G06160	mRNA_68714	-3.43606	0.000693209	-4.53555	1.76643e-05	-3.75675	0.000250266	Protein TPX2;TPX2;ortholog	TARGETING PROTEIN FOR XKLP2 (PTHR14326:SF9)	non-motor microtubule binding protein(PC00166)
ARATH|TAIR=AT3G06240|UniProtKB=Q8GXC7	AT3G06240	mRNA_560	-5.22221	0.000120477	-3.41476	0.0256883	-5.72852	1.2468e-05	Transmembrane protein;At2g29180;ortholog	TRANSMEMBRANE PROTEIN (PTHR36735:SF1)
ARATH|TAIR=AT3G06350|UniProtKB=Q9SQT8	AT3G06350	mRNA_24756	-1.39311	0.00351968	-1.41153	0.0014538	-5.26638	0.00750946	Callose synthase 3;CALS3;ortholog	CALLOSE SYNTHASE 3 (PTHR12741:SF48)
ARATH|TAIR=AT3G06430|UniProtKB=Q9SQU6	AT3G06430	mRNA_1017	-2.62524	8.69352e-19	-2.74472	2.87079e-06	-2.64333	1.48982e-12	Peroxisomal membrane protein PEX14;PEX14;ortholog	PEROXISOMAL MEMBRANE PROTEIN PEX14 (PTHR23058:SF0)	receptor(PC00197)
ARATH|TAIR=AT3G06483|UniProtKB=Q9SBJ1	AT3G06483	mRNA_30527	-2.06176	0.000621954	-2.48752	0.000145478	-2.78122	0.00012049	Transcription termination factor MTERF2, chloroplastic;MTERF2;ortholog	TRANSCRIPTION TERMINATION FACTOR MTERF2, CHLOROPLASTIC (PTHR13068:SF98)
ARATH|TAIR=AT3G06510|UniProtKB=Q93Y07	AT3G06510	mRNA_1671	-1.4886	0.000113317	-2.05763	0.000116967	-2.11373	0.000164015	Peptidyl-prolyl cis-trans isomerase CYP37, chloroplastic;CYP37;ortholog	PEPTIDYL-PROLYL CIS-TRANS ISOMERASE CYP37, CHLOROPLASTIC (PTHR47318:SF1)
ARATH|TAIR=AT3G06550|UniProtKB=Q0WW17	AT3G06550	mRNA_28317	-1.07172	0.0423504	-1.25123	0.0290674	-1.59674	0.0256418	Triacylglycerol lipase 2;LIP2;ortholog	MYZUS PERSICAE-INDUCED LIPASE 1-RELATED (PTHR11005:SF99)
ARATH|TAIR=AT3G06730|UniProtKB=Q9M7X9	AT3G06730	mRNA_56301	-2.64728	1.27865e-14	-1.67096	0.0371722	-2.09558	0.00364443	Mitogen-activated protein kinase 4;MPK4;ortholog	MITOGEN-ACTIVATED PROTEIN KINASE 11-RELATED (PTHR24055:SF439)	non-receptor serine/threonine protein kinase(PC00167)
ARATH|TAIR=AT3G06840|UniProtKB=Q8LFJ2	AT3G06840	mRNA_13709	-1.53009	0.0045543	-1.57451	0.0261735	-1.5737	0.00423706	Glyoxylate/hydroxypyruvate reductase A HPR2;HPR2;ortholog	GLYOXYLATE REDUCTASE 1 (PTHR10996:SF223)
ARATH|Gene_OrderedLocusName=At3g06880|UniProtKB=A0A1I9LN87	AT3G06880	mRNA_16632	-7.37488	4.04973e-05	-7.77599	9.13151e-06	-2.23166	0.0134347	Probable amino acid permease 7;AAP7;ortholog	AMINO ACID PERMEASE 7-RELATED (PTHR22950:SF228)	amino acid transporter(PC00046)
ARATH|TAIR=AT3G06950|UniProtKB=A1A6J3	AT3G06950	mRNA_154590	-1.71645	0.026411	-1.74086	0.00366772	-1.97684	8.7603e-05	Bifunctional aspartokinase/homoserine dehydrogenase 2, chloroplastic;AKHSDH2;ortholog	BIFUNCTIONAL ASPARTOKINASE/HOMOSERINE DEHYDROGENASE 2, CHLOROPLASTIC (PTHR43070:SF5)
ARATH|TAIR=AT3G06980|UniProtKB=Q8GUG7	AT3G06980	mRNA_26419	-1.1845	0.010372	-1.11622	0.000233173	-1.19909	2.41005e-05	Polyadenylate-binding protein RBP47C;RBP47C;ortholog	POLYADENYLATE-BINDING PROTEIN RBP47C-RELATED (PTHR47640:SF16)
ARATH|TAIR=AT3G07010|UniProtKB=Q9M8Z8	AT3G07010	mRNA_42218	-4.16358	1.0321e-05	-5.80532	0.0016449	-5.12697	1.89134e-15	Homeobox-leucine zipper protein ATHB-15;ATHB-15;ortholog	HOMEOBOX-LEUCINE ZIPPER PROTEIN ATHB-15 (PTHR45950:SF1)
ARATH|TAIR=AT3G07020|UniProtKB=Q9M8Z7	AT3G07020	mRNA_16026	-2	0.00448322	-2.26311	0.000742409	-2.50809	4.07039e-05	Uncharacterized protein At5g41620;At5g41620;ortholog	SUBFAMILY NOT NAMED (PTHR31071:SF9)
ARATH|TAIR=AT3G07210|UniProtKB=Q9SFV1	AT3G07210	mRNA_930	-1.92937	0.0157082	-1.95019	0.00726527	-1.96654	0.00420049	Actin-7;ACT7;ortholog	ACTIN-7 (PTHR11937:SF395)	actin and actin related protein(PC00039)
ARATH|Gene=AT3G07270|UniProtKB=Q9SFV7	AT3G07270	mRNA_71884	-1.31538	0.0148691	-1.4842	0.0486568	-1.40209	0.0304246	UTP--glucose-1-phosphate uridylyltransferase 2;UGP2;ortholog	UTP--GLUCOSE-1-PHOSPHATE URIDYLYLTRANSFERASE (PTHR43511:SF4)
ARATH|TAIR=AT3G07410|UniProtKB=Q9SRS5	AT3G07410	mRNA_121022	-2.31824	0.0327812	-2.46511	0.0136235	-3.22306	0.0122856	Expressed protein;At2g36885;ortholog	EXPRESSED PROTEIN (PTHR36738:SF1)
ARATH|TAIR=AT3G07470|UniProtKB=Q94AG1	AT3G07470	mRNA_23807	-2.04848	0.00360956	-2.51641	0.00186004	-2.45866	0.000196855	Uncharacterized protein;At5g26850;ortholog	SUBFAMILY NOT NAMED (PTHR46087:SF11)
ARATH|TAIR=AT3G07630|UniProtKB=Q9SSE7	AT3G07630	mRNA_96799	-6.68711	0.000415666	-7.1855	1.46303e-05	-7.78589	1.15743e-06	At2g47485;At2g47485;ortholog	SUBFAMILY NOT NAMED (PTHR33702:SF20)
ARATH|TAIR=AT3G07650|UniProtKB=Q9SSE5	AT3G07650	mRNA_55002	-2.69646	6.23434e-05	-2.66051	0.00121273	-2.85882	6.94796e-05	At1g12570;At1g12570;ortholog	SUBFAMILY NOT NAMED (PTHR45968:SF3)
ARATH|TAIR=AT3G07670|UniProtKB=Q9S7D2	AT3G07670	mRNA_1999	-1.50699	0.00143611	-1.52844	5.80079e-05	-2.84073	0.00032681	Putative DNA binding protein;AtREM4.2;ortholog	DNA BINDING PROTEIN-RELATED (PTHR31471:SF7)
ARATH|Gene=AT3G07700|UniProtKB=B9DGY1	AT3G07700	mRNA_5674	-6.92212	1.0819e-05	-1.98438	0.0031902	-2.09025	0.00501658	WEB family protein At2g38370;At2g38370;ortholog	SUBFAMILY NOT NAMED (PTHR32054:SF4)
ARATH|TAIR=AT3G07800|UniProtKB=Q9S750	AT3G07800	mRNA_12461	-4.3006	5.1362e-05	-3.46204	0.0148522	-3.60325	0.0152639	Probable 6-phosphogluconolactonase 1;At1g13700;ortholog	6-PHOSPHOGLUCONOLACTONASE 1-RELATED (PTHR11054:SF17)	hydrolase(PC00121)
ARATH|Gene=AT3G07810|UniProtKB=F4JFN7	AT3G07810	mRNA_85304	-1.3515	0.0247084	-1.54451	0.00129738	-4.98132	0.0466717	Blue copper protein;BCB;ortholog	BLUE COPPER PROTEIN (PTHR33021:SF190)
ARATH|TAIR=AT3G07880|UniProtKB=Q9SFC6	AT3G07880	mRNA_20595	-1.07324	0.0256334	-3.15614	2.72722e-07	-3.21308	3.89322e-08	Adenine phosphoribosyltransferase 3;APT3;ortholog	ADENINE PHOSPHORIBOSYLTRANSFERASE 3-RELATED (PTHR11776:SF7)
ARATH|TAIR=AT3G07960|UniProtKB=Q9SFB8	AT3G07960	mRNA_177190	-5.10295	0.037061	-6.90447	2.23018e-05	-7.1828	1.08928e-05	At4g11350;At4g11350;ortholog	FRINGE GLYCOSYLTRANSFERASE (PTHR10811:SF5)	glycosyltransferase(PC00111)
ARATH|TAIR=AT3G07990|UniProtKB=Q9SFB5	AT3G07990	mRNA_153893	-1.05462	0.00925887	-1.07667	0.00665874	-1.03737	0.0310087	Pathogenesis-related thaumatin superfamily protein;At4g36010;ortholog	PATHOGENESIS-RELATED THAUMATIN SUPERFAMILY PROTEIN (PTHR31048:SF125)
ARATH|TAIR=AT3G08010|UniProtKB=Q9SFB3	AT3G08010	mRNA_31152	-1.5345	0.000200754	-1.7996	3.70284e-06	-2.01218	1.08376e-06	Transcription factor bHLH49;BHLH49;ortholog	TRANSCRIPTION FACTOR BHLH49 (PTHR12565:SF334)
ARATH|TAIR=AT3G08030|UniProtKB=Q9SFB1	AT3G08030	mRNA_39800	-3.89619	5.75601e-13	-3.42581	1.64072e-06	-3.5954	8.63534e-12	At1g11440;At1g11440;ortholog	SUBFAMILY NOT NAMED (PTHR33971:SF3)
ARATH|Gene=AT3G08510|UniProtKB=Q39033	AT3G08510	mRNA_43207	-2.38567	1.4998e-07	-2.60538	1.28864e-05	-2.84097	6.79053e-05	Protein TIFY 10B;TIFY10B;ortholog	PROTEIN TIFY 10B (PTHR33077:SF54)
ARATH|TAIR=AT3G08600|UniProtKB=Q9C9Z6	AT3G08600	mRNA_19287	-4.89838	0.00170559	-3.8929	0.0107358	-3.25048	0.0270127	Ribose-phosphate pyrophosphokinase 1, chloroplastic;PRS1;ortholog	RIBOSE-PHOSPHATE PYROPHOSPHOKINASE 2-RELATED (PTHR10210:SF32)	carbohydrate kinase(PC00065);ligase(PC00142);nucleotide kinase(PC00172)
ARATH|TAIR=AT3G08670|UniProtKB=Q9C9Y9	AT3G08670	mRNA_112398	-1.40506	0.0079476	-1.50745	0.00173795	-1.72531	8.47603e-05	Glucomannan 4-beta-mannosyltransferase 2;CSLA2;ortholog	GLUCOMANNAN 4-BETA-MANNOSYLTRANSFERASE 2 (PTHR32044:SF17)
ARATH|TAIR=AT3G08720|UniProtKB=Q39030	AT3G08720	mRNA_56080	-1.30135	0.0422731	-1.5828	0.00315165	-1.64725	0.000179173	Ribulose bisphosphate carboxylase/oxygenase activase, chloroplastic;RCA;ortholog	RIBULOSE BISPHOSPHATE CARBOXYLASE/OXYGENASE ACTIVASE, CHLOROPLASTIC (PTHR32429:SF16)
ARATH|TAIR=AT3G08740|UniProtKB=Q8VZW6	AT3G08740	mRNA_53712	-4.10233	1.19187e-21	-3.74662	4.26088e-20	-4.33371	2.40437e-30	At2g26180;IQD6;ortholog	SUBFAMILY NOT NAMED (PTHR32295:SF95)
ARATH|TAIR=AT3G08900|UniProtKB=O22666	AT3G08900	mRNA_161317	-2.02768	7.79773e-10	-1.58116	0.0478419	-1.85175	0.00058207	NAD(P)H-quinone oxidoreductase subunit O, chloroplastic;ndhO;ortholog	NAD(P)H-QUINONE OXIDOREDUCTASE SUBUNIT O, CHLOROPLASTIC (PTHR36728:SF2)
ARATH|TAIR=AT3G08920|UniProtKB=Q9SR92	AT3G08920	mRNA_53919	-2.7651	4.80439e-06	-2.9656	1.92275e-06	-2.97575	1.65928e-06	Uncharacterized protein At5g65660;At5g65660;ortholog	SUBFAMILY NOT NAMED (PTHR34291:SF1)
ARATH|TAIR=AT3G08940|UniProtKB=Q9XF88	AT3G08940	mRNA_49389	-3.23339	2.17626e-09	-3.40406	5.34548e-13	-3.38502	4.12145e-10	Probable sugar phosphate/phosphate translocator At1g12500;At1g12500;ortholog	SUBFAMILY NOT NAMED (PTHR11132:SF347)
ARATH|TAIR=AT3G08943|UniProtKB=F4IYK3	AT3G08943	mRNA_109132	-4.60316	0.000127761	-3.43037	0.0493567	-5.41728	0.0235394	Sucrose-phosphate synthase 1;SPS1;ortholog	SUCROSE-PHOSPHATE SYNTHASE 1 (PTHR46039:SF2)
ARATH|TAIR=AT3G08947|UniProtKB=Q0WML1	AT3G08947	mRNA_71584	-4.56459	0.000187703	-3.50828	0.0385324	-5.15871	0.0174047	Protein PHOTOSYSTEM I ASSEMBLY 2, chloroplastic;PSA2;ortholog	PROTEIN PHOTOSYSTEM I ASSEMBLY 2, CHLOROPLASTIC (PTHR15852:SF56)
ARATH|TAIR=AT3G09010|UniProtKB=Q8LF75	AT3G09010	mRNA_49432	-1.86275	0.00993016	-3.61254	0.0254678	-2.46727	0.00295467	Putative elongation factor TypA-like SVR3, chloroplastic;SVR3;ortholog	ELONGATION FACTOR TYPA-LIKE SVR3, CHLOROPLASTIC-RELATED (PTHR42908:SF16)	G-protein(PC00020);hydrolase(PC00121);translation elongation factor(PC00222);translation initiation factor(PC00224)
ARATH|TAIR=AT3G09070|UniProtKB=Q9SS80	AT3G09070	mRNA_144847	-3.35961	1.92667e-07	-2.60172	0.0117607	-2.64803	0.000150408	Cyclin-D3-1;CYCD3-1;ortholog	CYCLIN-D3-1 (PTHR10177:SF370)	kinase activator(PC00138)
ARATH|Gene=AT3G09150|UniProtKB=Q9SR43	AT3G09150	mRNA_18029	-2.47232	8.51695e-11	-6.51869	0.000283744	-6.20364	0.000381556	NAD(P)-binding Rossmann-fold superfamily protein;SULA;ortholog	EPIMERASE FAMILY PROTEIN SDR39U1 HOMOLOG, CHLOROPLASTIC-RELATED (PTHR11092:SF1)	dehydratase(PC00091);epimerase/racemase(PC00096)
ARATH|TAIR=AT3G09210|UniProtKB=Q94AA3	AT3G09210	mRNA_142814	-2.31721	1.79796e-12	-1.8449	0.00134221	-2.2372	6.8296e-08	Protein root UVB sensitive 2, chloroplastic;RUS2;ortholog	PROTEIN ROOT UVB SENSITIVE 2, CHLOROPLASTIC (PTHR12770:SF5)
ARATH|TAIR=AT3G09580|UniProtKB=Q9SF45	AT3G09580	mRNA_30989	-2.21364	7.02082e-05	-2.61266	8.43613e-09	-2.73112	6.05638e-07	Tetratricopeptide repeat (TPR)-like superfamily protein;At2g47440;ortholog	TETRATRICOPEPTIDE REPEAT (TPR)-LIKE SUPERFAMILY PROTEIN (PTHR46816:SF1)
ARATH|TAIR=AT3G09600|UniProtKB=Q8RWU3	AT3G09600	mRNA_37332	-2.23139	0.000118578	-2.62725	1.17408e-08	-2.62497	4.00355e-08	Fasciclin-like arabinogalactan protein 11;FLA11;ortholog	FASCICLIN-LIKE ARABINOGALACTAN PROTEIN 11 (PTHR32077:SF6)
ARATH|TAIR=AT3G09640|UniProtKB=Q1PER6	AT3G09640	mRNA_24473	-1.71623	0.00112063	-1.90015	0.0025981	-2.28005	3.84324e-05	At1g50450/F11F12_20;At1g50450;ortholog	SUBFAMILY NOT NAMED (PTHR43796:SF2)
ARATH|TAIR=AT3G09860|UniProtKB=Q6IDB3	AT3G09860	mRNA_6180	-1.39252	1.04949e-09	-1.38845	3.15375e-07	-1.40664	4.76873e-07	Gb;AAD30228.1;ortholog	GB|AAD30228.1 (PTHR32227:SF237)
ARATH|TAIR=AT3G09920|UniProtKB=Q8L850	AT3G09920	mRNA_40464	-6.09858	0.00162096	-5.56027	0.018557	-6.05676	0.00273961	Serine/arginine-rich splicing factor RSZ22;RSZ22;ortholog	SERINE/ARGININE-RICH SPLICING FACTOR RSZ22-RELATED (PTHR23147:SF94)	mRNA splicing factor(PC00148)
ARATH|TAIR=AT3G10050|UniProtKB=Q9ZSS6	AT3G10050	mRNA_176272	-5.85078	0.000851744	-4.64878	0.0358378	-6.09808	0.00143077	At5g61830;MAC9.11;ortholog	SUBFAMILY NOT NAMED (PTHR43490:SF70)	dehydrogenase(PC00092);reductase(PC00198)
ARATH|TAIR=AT3G10060|UniProtKB=Q9SR70	AT3G10060	mRNA_4686	-2.58925	0.0432759	-3.72592	0.000481971	-3.17626	0.00262062	Indole-3-pyruvate monooxygenase YUCCA6;YUC6;ortholog	INDOLE-3-PYRUVATE MONOOXYGENASE YUCCA6 (PTHR43539:SF38)	oxygenase(PC00177)
ARATH|TAIR=AT3G10230|UniProtKB=Q38933	AT3G10230	mRNA_15277	-1.4789	0.0415919	-1.58483	0.000492015	-2.41449	4.48804e-07	Expansin-A3;EXPA3;ortholog	EXPANSIN-A3 (PTHR31867:SF100)
ARATH|TAIR=AT3G10260|UniProtKB=Q9SS37	AT3G10260	mRNA_5549	-3.80321	0.00023896	-4.95426	0.0275257	-2.82989	0.0191407	RAP domain-containing protein, chloroplastic;RAP;ortholog	TRANSFORMING GROWTH FACTOR BETA REGULATOR 4 (PTHR21228:SF40)
ARATH|EnsemblGenome=AT3G10270|UniProtKB=Q9SS38	AT3G10270	mRNA_124324	-2.08233	1.19526e-16	-1.96569	1.46534e-06	-1.96723	2.69242e-07	Tubulin beta-6 chain;TUBB6;ortholog	TUBULIN BETA-6 CHAIN (PTHR11588:SF280)	tubulin(PC00228)
ARATH|Gene=AT3G10350|UniProtKB=F4J3Q8	AT3G10350	mRNA_153280	-1.27352	0.00449048	-5.88837	0.0029008	-2.11343	0.0141115	K(+) efflux antiporter 3, chloroplastic;KEA3;ortholog	K(+) EFFLUX ANTIPORTER 3, CHLOROPLASTIC (PTHR46157:SF4)	transporter(PC00227)
ARATH|TAIR=AT3G10405|UniProtKB=A0JQ78	AT3G10405	mRNA_10337	-2.43174	1.87013e-07	-2.8323	4.77147e-15	-3.02463	5.79551e-24	Phosphoglycerate kinase 1, chloroplastic;PGK1;ortholog	PHOSPHOGLYCERATE KINASE 1, CHLOROPLASTIC-RELATED (PTHR11406:SF28)	carbohydrate kinase(PC00065)
ARATH|Gene=AT3G10490|UniProtKB=Q9SQY0	AT3G10490	mRNA_153782	-1.63124	0.00922278	-2.02447	0.000847082	-1.70085	0.00865658	Gb;AAC80581.1;ortholog	GB|AAC80581.1 (PTHR31917:SF52)
ARATH|TAIR=AT3G10540|UniProtKB=Q4V3C8	AT3G10540	mRNA_170893	-2.02701	0.00164234	-1.48666	0.0347298	-1.40515	0.0244293	Light-harvesting complex-like protein OHP2, chloroplastic;OHP2;ortholog	LIGHT-HARVESTING COMPLEX-LIKE PROTEIN OHP2, CHLOROPLASTIC (PTHR33401:SF1)
ARATH|TAIR=AT3G10550|UniProtKB=F4J3T8	AT3G10550	mRNA_91621	-5.82151	0.00167783	-5.29279	0.0288268	-7.22667	9.75565e-06	Alpha-humulene/(-)-(E)-beta-caryophyllene synthase;TPS21;ortholog	ALPHA-HUMULENE/(-)-(E)-BETA-CARYOPHYLLENE SYNTHASE (PTHR31225:SF48)
ARATH|TAIR=AT3G10572|UniProtKB=Q8W4B2	AT3G10572	mRNA_137539	-1.64387	0.0234238	-2.35066	0.00125983	-2.15432	0.000507085	Transcription factor bHLH123;BHLH123;ortholog	TRANSCRIPTION FACTOR BHLH123 (PTHR16223:SF132)
ARATH|TAIR=AT3G10620|UniProtKB=Q9CAF2	AT3G10620	mRNA_41847	-1.03029	0.00307258	-1.15325	0.0367291	-1.00001	0.0128383	Phosphatidylinositol/phosphatidylcholine transfer protein SFH13;SFH13;ortholog	PHOSPHATIDYLINOSITOL/PHOSPHATIDYLCHOLINE TRANSFER PROTEIN SFH13 (PTHR45657:SF32)
ARATH|TAIR=AT3G10700|UniProtKB=Q8VYG2	AT3G10700	mRNA_113263	-2.34964	1.96422e-06	-2.12522	0.000161102	-2.63965	0.0273661	Polygalacturonate 4-alpha-galacturonosyltransferase;GAUT1;ortholog	POLYGALACTURONATE 4-ALPHA-GALACTURONOSYLTRANSFERASE (PTHR32116:SF4)
ARATH|TAIR=AT3G10760|UniProtKB=Q9SG82	AT3G10760	mRNA_75950	-1.65758	0.0383312	-2.51456	0.00929144	-2.82682	0.0013309	Pentatricopeptide repeat-containing protein At4g16390, chloroplastic;P67;ortholog	SUBFAMILY NOT NAMED (PTHR45613:SF161)
ARATH|TAIR=AT3G10870|UniProtKB=Q9SG92	AT3G10870	mRNA_104005	-2.46475	0.0332421	-2.26826	0.0202206	-2.41068	0.0447446	PPPDE putative thiol peptidase family protein;At1g47740;ortholog	PUTATIVE THIOL PEPTIDASE FAMILY PROTEIN-RELATED (PTHR12378:SF48)	cysteine protease(PC00081)
ARATH|TAIR=AT3G10910|UniProtKB=Q9SG96	AT3G10910	mRNA_28802	-4.08511	0.000135	-3.34735	0.0382255	-4.51921	2.27935e-06	Protein DETOXIFICATION 19;DTX19;ortholog	PROTEIN DETOXIFICATION 18-RELATED (PTHR11206:SF78)	transporter(PC00227)
ARATH|Gene=AT3G10920|UniProtKB=O81235	AT3G10920	mRNA_113174	-1.51699	0.000562161	-2.12368	1.31476e-06	-2.19035	6.31166e-08	Auxin-responsive protein SAUR20;SAUR20;ortholog	AUXIN-RESPONSIVE PROTEIN SAUR20-RELATED (PTHR31929:SF55)
ARATH|Gene=AT3G10970|UniProtKB=F4J510	AT3G10970	mRNA_15933	-1.31833	0.004333	-1.09862	0.00527094	-1.3164	0.00395985	Transcriptional regulator ATRX-like protein;At3g27350;ortholog	TRANSCRIPTIONAL REGULATOR ATRX-LIKE PROTEIN (PTHR47067:SF8)
ARATH|TAIR=AT3G11050|UniProtKB=Q9SRL5	AT3G11050	mRNA_121015	-1.87687	0.00104247	-1.9048	0.00535849	-1.96079	0.00103629	Probable ribose-5-phosphate isomerase 3, chloroplastic;RPI3;ortholog	RIBOSE-5-PHOSPHATE ISOMERASE 3, CHLOROPLASTIC-RELATED (PTHR43748:SF3)
ARATH|TAIR=AT3G11210|UniProtKB=Q9SRM5	AT3G11210	mRNA_39832	-2.24471	0.000213769	-2.13013	0.00151512	-2.3956	8.13221e-05	Auxin response factor 6;ARF6;ortholog	AUXIN RESPONSE FACTOR 6 (PTHR31384:SF84)
ARATH|TAIR=AT3G11410|UniProtKB=P49598	AT3G11410	mRNA_164492	-2.79413	5.5178e-13	-2.53366	5.60355e-05	-2.38329	0.000256939	Endoglucanase 9;CEL3;ortholog	ENDOGLUCANASE 9 (PTHR22298:SF54)
ARATH|TAIR=AT3G11460|UniProtKB=Q9CAY1	AT3G11460	mRNA_143104	-2.47713	0.00232771	-2.12193	1.17661e-06	-3.19582	1.52788e-26	O-fucosyltransferase 14;OFUT14;ortholog	O-FUCOSYLTRANSFERASE 14 (PTHR13398:SF3)	glycosyltransferase(PC00111)
ARATH|TAIR=AT3G11590|UniProtKB=Q9CAW9	AT3G11590	mRNA_16393	-2.22419	8.54798e-05	-2.69975	0.000114469	-2.04977	0.00460196	U-box domain-containing protein 62;PUB62;ortholog	U-BOX DOMAIN-CONTAINING PROTEIN 62 (PTHR33644:SF5)
ARATH|TAIR=AT3G11600|UniProtKB=Q9SRN4	AT3G11600	mRNA_173178	-2.88693	1.94585e-06	-2.86928	3.68854e-06	-3.02351	2.6687e-06	Formyl transferase, putative;pde194;ortholog	TRANSFERASE, PUTATIVE-RELATED (PTHR11138:SF5)	methyltransferase(PC00155)
ARATH|TAIR=AT3G11670|UniProtKB=Q9S7D1	AT3G11670	mRNA_58107	-1.53891	0.00616455	-1.91671	6.46754e-05	-1.96995	4.81174e-05	3-ketoacyl-CoA synthase 2;KCS2;ortholog	3-KETOACYL-COA SYNTHASE 2 (PTHR31561:SF109)
ARATH|TAIR=AT3G11690|UniProtKB=Q9SRM8	AT3G11690	mRNA_41984	-6.76488	0.000115097	-8.17201	8.64225e-07	-7.7238	1.94399e-05	CBL-interacting serine/threonine-protein kinase 20;CIPK20;ortholog	CBL-INTERACTING SERINE/THREONINE-PROTEIN KINASE 20 (PTHR43895:SF3)
ARATH|TAIR=AT3G11750|UniProtKB=Q9SF23	AT3G11750	mRNA_96824	-1.55223	2.08779e-05	-1.63631	2.89512e-06	-7.11778	1.15236e-05	Histidine kinase 1;AHK1;ortholog	HISTIDINE KINASE 1 (PTHR43711:SF1)	esterase(PC00097);protein kinase(PC00193);transcription factor(PC00218)
ARATH|EnsemblGenome=AT3G11945|UniProtKB=Q1ACB3	AT3G11945	mRNA_93908	-2.29929	4.99682e-08	-2.4434	4.65902e-07	-2.82364	1.23122e-11	Lysine-rich arabinogalactan protein 18;AGP18;ortholog	LYSINE-RICH ARABINOGALACTAN PROTEIN 17-RELATED (PTHR37209:SF3)
ARATH|Gene=AT3G12020|UniProtKB=F4J8L3	AT3G12020	mRNA_11170	-1.85561	0.00664944	-2.29259	0.00103593	-2.59918	5.56915e-05	Cysteine-rich repeat secretory protein 60;CRRSP60;ortholog	CYSTEINE-RICH REPEAT SECRETORY PROTEIN 60 (PTHR32080:SF3)
ARATH|Gene=AT3G12080|UniProtKB=B5X565	AT3G12080	mRNA_140477	-1.63413	0.00401034	-7.44637	6.34858e-09	-2.21527	8.48945e-06	Alpha/beta-Hydrolases superfamily protein;At1g13820;ortholog	ABHYDROLASE DOMAIN CONTAINING HOMOLOG (PTHR43689:SF22)	serine protease(PC00203)
ARATH|TAIR=AT3G12110|UniProtKB=P53496	AT3G12110	mRNA_62119	-3.39675	5.17046e-17	-4.19385	1.49996e-22	-4.09477	1.22067e-37	Sulfoquinovosyl transferase SQD2;SQD2;ortholog	SULFOQUINOVOSYL TRANSFERASE SQD2 (PTHR45947:SF3)
ARATH|TAIR=AT3G12120|UniProtKB=P46313	AT3G12120	mRNA_15386	-1.41207	0.0290245	-1.82984	0.000721357	-1.81418	0.00172381	At2g41950/T6D20.26;At2g41950;ortholog	SUBFAMILY NOT NAMED (PTHR37217:SF1)
ARATH|TAIR=AT3G12130|UniProtKB=Q9C7C3	AT3G12130	mRNA_40045	-4.41822	3.54551e-07	-4.54407	3.15369e-06	-4.34042	3.91988e-07	DNA-directed RNA polymerase subunit beta;rpoB;ortholog	DNA-DIRECTED RNA POLYMERASE SUBUNIT BETA (PTHR20856:SF25)	DNA-directed RNA polymerase(PC00019);nucleotidyltransferase(PC00174)
ARATH|EnsemblGenome=AT3G12200|UniProtKB=Q9LHI7	AT3G12200	mRNA_78450	-3.98463	2.55718e-08	-3.05108	0.00553542	-3.06933	0.0165228	At5g26330;At5g26330;ortholog	SUBFAMILY NOT NAMED (PTHR33021:SF201)
ARATH|TAIR=AT3G12203|UniProtKB=Q9C7D6	AT3G12203	mRNA_54122	-5.25867	0.0290391	-4.93561	0.0495583	-4.95706	0.0473598	NADPH-dependent diflavin oxidoreductase 1;ATR3;ortholog	NADPH-DEPENDENT DIFLAVIN OXIDOREDUCTASE 1 (PTHR19384:SF10)
ARATH|TAIR=AT3G12240|UniProtKB=Q9C7D2	AT3G12240	mRNA_85318	-3.24802	0.00454484	-4.18501	0.00294076	-3.10816	0.00672395	Kinesin-like protein KIN-14U;KIN14U;ortholog	KINESIN-LIKE PROTEIN KIN-14U (PTHR24115:SF835)	microtubule binding motor protein(PC00156)
ARATH|TAIR=AT3G12320|UniProtKB=Q9LHH5	AT3G12320	mRNA_24365	-2.98411	1.24995e-12	-3.97741	1.6276e-09	-3.81245	8.42017e-12	At2g10940/F15K19.1;At2g10940;ortholog	SUBFAMILY NOT NAMED (PTHR31731:SF1)
ARATH|TAIR=AT3G12345|UniProtKB=Q9LHH3	AT3G12345	mRNA_173328	-3.14687	2.65996e-06	-3.83697	5.51769e-08	-3.68761	4.01437e-08	Chaperone protein ClpB1;CLPB1;ortholog	CHAPERONE PROTEIN CLPB1-RELATED (PTHR11638:SF146)
ARATH|Gene=AT3G12350|UniProtKB=Q84WW1	AT3G12350	mRNA_126765	-2.27271	2.61471e-05	-2.60776	1.30904e-18	-2.50248	1.74386e-07	Long-chain-alcohol oxidase FAO4B;FAO4B;ortholog	LONG-CHAIN-ALCOHOL OXIDASE FAO4B (PTHR46056:SF12)
ARATH|TAIR=AT3G12600|UniProtKB=Q9LHK1	AT3G12600	mRNA_13592	-3.32549	0.00674366	-4.35788	0.000381244	-3.83738	0.000869421	At1g10020;At1g10020;ortholog	SUBFAMILY NOT NAMED (PTHR31317:SF3)
ARATH|TAIR=AT3G12780|UniProtKB=Q9LD57	AT3G12780	mRNA_6205	-2.67877	5.77301e-05	-2.81782	0.000825739	-3.13084	4.23403e-05	50S ribosomal protein L31, chloroplastic;RPL31;ortholog	50S RIBOSOMAL PROTEIN L31, CHLOROPLASTIC (PTHR33280:SF1)
ARATH|TAIR=AT3G12920|UniProtKB=Q9LDD1	AT3G12920	mRNA_33554	-2.43109	1.41885e-06	-2.33216	0.000108473	-2.35547	1.75828e-05	Polyketide cyclase/dehydrase and lipid transport superfamily protein;At5g28010;ortholog	MAJOR LATEX-LIKE PROTEIN-RELATED (PTHR31907:SF13)
ARATH|TAIR=AT3G13110|UniProtKB=Q39218	AT3G13110	mRNA_58734	-1.5624	3.44459e-06	-1.56314	0.000355997	-1.67868	1.5144e-05	DUF21 domain-containing protein At4g14240;CBSDUF1;ortholog	SUBFAMILY NOT NAMED (PTHR12064:SF68)
ARATH|TAIR=AT3G13120|UniProtKB=Q9LK61	AT3G13120	mRNA_58733	-2.92707	1.34702e-21	-2.83263	1.35076e-38	-3.05911	3.56342e-34	Aspartate-glutamate racemase family;At1g15410;ortholog	ASPARTATE-GLUTAMATE RACEMASE FAMILY (PTHR21198:SF7)
ARATH|TAIR=AT3G13180|UniProtKB=Q8VYC4	AT3G13180	mRNA_181200	-1.87767	0.0420248	-1.61711	0.0079717	-1.69726	0.0119794	Protein MALE DISCOVERER 2;MDIS2;ortholog	PROTEIN MALE DISCOVERER 2 (PTHR46084:SF1)
ARATH|TAIR=AT3G13340|UniProtKB=Q94AB4	AT3G13340	mRNA_62652	-6.44304	0.000474528	-6.05045	0.00553038	-5.39016	0.00656196	Thioredoxin family protein;At4g10000;ortholog	THIOREDOXIN FAMILY PROTEIN (PTHR45288:SF2)
ARATH|TAIR=AT3G13470|UniProtKB=Q9LJE4	AT3G13470	mRNA_18768	-2.4909	1.91187e-17	-1.95829	3.12883e-06	-2.51608	3.36471e-19	Bifunctional 3-dehydroquinate dehydratase/shikimate dehydrogenase, chloroplastic;EMB3004;ortholog	BIFUNCTIONAL 3-DEHYDROQUINATE DEHYDRATASE/SHIKIMATE DEHYDROGENASE, CHLOROPLASTIC (PTHR21089:SF1)
ARATH|TAIR=AT3G13480|UniProtKB=F4JDC7	AT3G13480	mRNA_73316	-8.14882	6.03934e-08	-7.78613	1.29457e-06	-8.10114	1.00914e-06	ABC transporter G family member 40;ABCG40;ortholog	ABC TRANSPORTER G FAMILY MEMBER 40 (PTHR19241:SF261)
ARATH|TAIR=AT3G13490|UniProtKB=Q9LJE2	AT3G13490	mRNA_61733	-1.2489	0.0142797	-1.19386	0.00172923	-1.77145	6.12531e-05	Auxin efflux carrier component 3;PIN3;ortholog	AUXIN EFFLUX CARRIER COMPONENT 3 (PTHR31752:SF42)
ARATH|TAIR=AT3G13510|UniProtKB=Q9LJE0	AT3G13510	mRNA_79022	-3.44563	0.000721723	-2.68508	0.0194386	-3.55885	0.000291644	AT3g23700/MYM9_3;At3g23700;ortholog	SUBFAMILY NOT NAMED (PTHR47559:SF1)
ARATH|TAIR=AT3G13530|UniProtKB=Q9LJD8	AT3G13530	mRNA_59460	-5.20764	0.0317529	-5.68985	0.00992202	-7.29768	7.6969e-05	Calcium-dependent protein kinase 4;CPK4;ortholog	CALCIUM-DEPENDENT PROTEIN KINASE 4 (PTHR24349:SF357)	non-motor microtubule binding protein(PC00166);non-receptor serine/threonine protein kinase(PC00167)
ARATH|TAIR=AT3G13540|UniProtKB=Q38850	AT3G13540	mRNA_89056	-6.54193	4.35184e-07	-7.60282	1.47143e-09	-7.37373	1.95416e-09	DEAD-box ATP-dependent RNA helicase 3, chloroplastic;RH3;ortholog	DEAD-BOX ATP-DEPENDENT RNA HELICASE 3, CHLOROPLASTIC (PTHR24031:SF677)
ARATH|TAIR=AT3G13560|UniProtKB=Q94CD8	AT3G13560	mRNA_33129	-4.60821	5.99461e-14	-4.13958	8.2729e-05	-5.57453	0.000243821	Methylenetetrahydrofolate reductase 2;MTHFR2;ortholog	METHYLENETETRAHYDROFOLATE REDUCTASE (PTHR45754:SF3)
ARATH|TAIR=AT3G13690|UniProtKB=Q9LIC9	AT3G13690	mRNA_14747	-4.642	0.031863	-2.80613	0.00029338	-4.71885	0.0286251	GDSL esterase/lipase At2g04570;At2g04570;ortholog	SUBFAMILY NOT NAMED (PTHR45642:SF32)
ARATH|TAIR=AT3G13750|UniProtKB=Q9SCW1	AT3G13750	mRNA_20389	-2.21985	1.87731e-13	-2.67592	5.33132e-10	-2.51383	3.10707e-11	30S ribosomal protein S31, chloroplastic;RPS31;ortholog	30S RIBOSOMAL PROTEIN S31, CHLOROPLASTIC (PTHR34550:SF2)
ARATH|EnsemblGenome=AT3G13920|UniProtKB=P41376	AT3G13920	mRNA_96936	-4.49167	0.000542281	-4.11309	0.00246233	-4.8528	7.82887e-05	At1g65900/F12P19_7;At1g65900;ortholog	SUBFAMILY NOT NAMED (PTHR38360:SF1)
ARATH|EnsemblGenome=AT3G14110|UniProtKB=Q940U6	AT3G14110	mRNA_20614	-2.57555	2.08962e-11	-2.42389	1.38457e-11	-2.71958	3.08223e-18	At1g35780/F14D7_9;At1g35780;ortholog	SUBFAMILY NOT NAMED (PTHR31132:SF17)
ARATH|TAIR=AT3G14130|UniProtKB=Q9LJH5	AT3G14130	mRNA_1345	-4.00043	1.12946e-05	-3.55753	0.00316856	-3.6607	4.99143e-05	Acyl-lipid omega-3 desaturase (cytochrome b5), endoplasmic reticulum;FAD3;ortholog	ACYL-LIPID OMEGA-3 DESATURASE (CYTOCHROME B5), ENDOPLASMIC RETICULUM (PTHR32100:SF47)
ARATH|Gene=AT3G14172|UniProtKB=F4JFS3	AT3G14172	mRNA_1353	-9.6588	1.01634e-11	-8.67698	6.89276e-09	-9.85271	3.51726e-12	Glycine dehydrogenase (decarboxylating) 2, mitochondrial;GLDP2;ortholog	GLYCINE DEHYDROGENASE (DECARBOXYLATING), MITOCHONDRIAL (PTHR11773:SF1)	dehydrogenase(PC00092)
ARATH|TAIR=AT3G14190|UniProtKB=Q9LJG6	AT3G14190	mRNA_64266	-6.08158	4.28766e-08	-5.20382	0.000884556	-5.08365	0.000720383	Long chain acyl-CoA synthetase 2;LACS2;ortholog	LONG CHAIN ACYL-COA SYNTHETASE 2 (PTHR43272:SF4)	ligase(PC00142)
ARATH|TAIR=AT3G14270|UniProtKB=Q9LUM0	AT3G14270	mRNA_32526	-2.43146	3.28515e-09	-2.07734	0.00265533	-2.16839	0.000298167	Aspartyl protease AED3;AED3;ortholog	ASPARTYL PROTEASE AED3 (PTHR13683:SF259)	aspartic protease(PC00053)
ARATH|TAIR=AT3G14360|UniProtKB=F4JFU8	AT3G14360	mRNA_95855	-3.65925	1.07997e-16	-3.96539	1.88222e-19	-3.89149	4.50454e-11	Glyoxylate/succinic semialdehyde reductase 1;GLYR1;ortholog	OXIDOREDUCTASE GLYR1-RELATED (PTHR43580:SF2)	dehydrogenase(PC00092)
ARATH|Gene=AT3G14415|UniProtKB=Q9LRS0	AT3G14415	mRNA_86576	-3.69885	1.23564e-09	-3.98196	1.00269e-16	-4.58365	6.39959e-16	F8L10.9 protein;At1g53050;ortholog	F8L10.9 PROTEIN (PTHR24056:SF387)	non-receptor serine/threonine protein kinase(PC00167);non-receptor tyrosine protein kinase(PC00168)
ARATH|Gene=AT3G14420|UniProtKB=Q9LRR9	AT3G14420	mRNA_86577	-2.60108	0.00581326	-2.98813	4.38482e-06	-3.70179	2.68018e-06	GDSL esterase/lipase At1g28590;At1g28590;ortholog	SUBFAMILY NOT NAMED (PTHR22835:SF520)
ARATH|TAIR=AT3G14450|UniProtKB=Q9LRR6	AT3G14450	mRNA_3790	-1.40593	0.000300897	-1.71879	0.00726297	-1.72902	0.0019403	Probable zinc metalloprotease EGY1, chloroplastic;EGY1;ortholog	ZINC METALLOPROTEASE EGY1, CHLOROPLASTIC-RELATED (PTHR31412:SF0)	metalloprotease(PC00153)
ARATH|TAIR=AT3G14690|UniProtKB=Q9LUC5	AT3G14690	mRNA_7540	-1.98765	0.00340727	-2.66273	0.000728677	-2.41724	0.00129086	Protein SIEVE ELEMENT OCCLUSION B;SEOB;ortholog	PROTEIN SIEVE ELEMENT OCCLUSION B (PTHR33232:SF9)
ARATH|Gene=AT3G14740|UniProtKB=Q9LUC1	AT3G14740	mRNA_38303	-4.72144	0.000182999	-4.8429	0.0172149	-3.58251	0.0282931	Phosphoribosylformylglycinamidine synthase;At1g27385;ortholog	PHOSPHORIBOSYLFORMYLGLYCINAMIDINE SYNTHASE (PTHR34782:SF1)
ARATH|Gene=AT3G14810|UniProtKB=Q9LH74	AT3G14810	mRNA_39145	-1.54885	0.0114442	-1.81846	0.0117885	-1.87285	0.0112322	Xylulose 5-phosphate/phosphate translocator, chloroplastic;XPT;ortholog	XYLULOSE 5-PHOSPHATE/PHOSPHATE TRANSLOCATOR, CHLOROPLASTIC (PTHR11132:SF351)
ARATH|TAIR=AT3G14850|UniProtKB=F4IWA8	AT3G14850	mRNA_111099	-3.10106	0.00055811	-3.65697	0.000146366	-3.82809	0.0116519	Photosystem I reaction center subunit V, chloroplastic;PSAG;ortholog	PHOTOSYSTEM I REACTION CENTER SUBUNIT V, CHLOROPLASTIC (PTHR34195:SF1)
ARATH|TAIR=AT3G14930|UniProtKB=Q93ZB6	AT3G14930	mRNA_86209	-2.14395	1.59624e-16	-1.90761	4.08019e-11	-2.55305	2.36465e-30	Pentatricopeptide repeat-containing protein At3g29290;EMB2076;ortholog	TETRATRICOPEPTIDE REPEAT (TPR)-LIKE SUPERFAMILY PROTEIN (PTHR45613:SF16)
ARATH|TAIR=AT3G14990|UniProtKB=Q9FPF0	AT3G14990	mRNA_122750	-2.37771	0.000194393	-2.09249	0.000505416	-2.62131	4.55173e-07	DUF1005 family protein (DUF1005);At4g29310;ortholog	DUF1005 FAMILY PROTEIN (DUF1005) (PTHR31317:SF14)
ARATH|TAIR=AT3G15030|UniProtKB=Q8LPR5	AT3G15030	mRNA_7524	-2.82679	9.65969e-19	-2.98151	1.10587e-31	-3.16306	2.33924e-38	AT1G21600 protein;F8K7.1;ortholog	SUBFAMILY NOT NAMED (PTHR35994:SF1)
ARATH|TAIR=AT3G15110|UniProtKB=Q2HIU0	AT3G15110	mRNA_52894	-2.89589	4.78294e-07	-2.42814	0.00537827	-2.48938	0.00874612	Thiamine thiazole synthase, chloroplastic;THI1;ortholog	THIAMINE THIAZOLE SYNTHASE, CHLOROPLASTIC (PTHR43422:SF7)	oxidoreductase(PC00176)
ARATH|TAIR=AT3G15115|UniProtKB=Q9LIM3	AT3G15115	mRNA_74859	-2.11731	0.00656112	-2.60712	0.000495536	-2.72683	5.81752e-05	Probable receptor-like protein kinase At1g30570;At1g30570;ortholog	SUBFAMILY NOT NAMED (PTHR27003:SF135)
ARATH|TAIR=AT3G15140|UniProtKB=Q8W566	AT3G15140	mRNA_74863	-1.75059	2.44397e-05	-1.95071	2.54209e-05	-2.28413	1.43346e-07	Alpha/beta-Hydrolases superfamily protein;At2g18360;ortholog	ALPHA/BETA-HYDROLASES SUPERFAMILY PROTEIN (PTHR43139:SF18)	serine protease(PC00203)
ARATH|TAIR=AT3G15190|UniProtKB=Q9ASV6	AT3G15190	mRNA_32531	-1.24341	0.00911656	-1.56859	0.00048443	-1.63096	0.000160566	Ribose-phosphate pyrophosphokinase 2, chloroplastic;PRS2;ortholog	RIBOSE-PHOSPHATE PYROPHOSPHOKINASE 2, CHLOROPLASTIC (PTHR10210:SF94)	carbohydrate kinase(PC00065);ligase(PC00142);nucleotide kinase(PC00172)
ARATH|EnsemblGenome=AT3G15354|UniProtKB=Q9LJR3	AT3G15354	mRNA_44870	-4.15513	1.042e-05	-3.82588	0.0126799	-4.45714	0.000688787	At5g37010;At5g37010;ortholog	SUBFAMILY NOT NAMED (PTHR34367:SF1)
ARATH|TAIR=AT3G15360|UniProtKB=Q9SEU6	AT3G15360	mRNA_100	-2.06942	0.000205595	-2.59363	4.54357e-05	-2.45519	5.04094e-05	GDSL esterase/lipase At5g45950;At5g45950;ortholog	SUBFAMILY NOT NAMED (PTHR45642:SF7)
ARATH|Gene=AT3G15390|UniProtKB=Q9LUQ3	AT3G15390	mRNA_51630	-6.76219	2.03577e-05	-1.89689	0.0139607	-6.04296	0.000302474	LOW PSII ACCUMULATION-like protein;At4g28740;ortholog	LOW PSII ACCUMULATION-LIKE PROTEIN (PTHR35498:SF1)
ARATH|TAIR=AT3G15520|UniProtKB=P82869	AT3G15520	mRNA_8369	-2.67475	1.10727e-05	-2.82189	1.38115e-08	-3.11119	1.84864e-09	At3g08670;F17O14.14;ortholog	SUBFAMILY NOT NAMED (PTHR31949:SF2)
ARATH|TAIR=AT3G15540|UniProtKB=O24409	AT3G15540	mRNA_16580	-3.56939	0.00145089	-3.70274	0.00704482	-4.37389	1.77803e-05	Leucine-rich repeat protein kinase family protein;LRR-RLK;ortholog	LEUCINE-RICH REPEAT PROTEIN KINASE FAMILY PROTEIN (PTHR27008:SF334)
ARATH|TAIR=AT3G15550|UniProtKB=Q9LRP9	AT3G15550	mRNA_105109	-5.74329	3.16555e-12	-4.67552	0.00048053	-4.84365	1.45703e-06	Probable lipid-A-disaccharide synthase, mitochondrial;LPXB;ortholog	LIPID-A-DISACCHARIDE SYNTHASE, MITOCHONDRIAL-RELATED (PTHR30372:SF4)	transferase(PC00220)
ARATH|TAIR=AT3G15570|UniProtKB=Q9LRP8	AT3G15570	mRNA_69438	-7.05889	1.66396e-05	-6.85795	2.4892e-05	-7.51396	1.35007e-06	Remorin family protein;At1g45207;ortholog	REMORIN FAMILY PROTEIN (PTHR31471:SF13)
ARATH|TAIR=AT3G15620|UniProtKB=O48652	AT3G15620	mRNA_162524	-3.56964	0.00862654	-1.18217	0.0293539	-4.12861	0.00275672	Sodium-dependent phosphate transport protein 1, chloroplastic;ANTR1;ortholog	SIALIN (PTHR11662:SF399)
ARATH|TAIR=AT3G15670|UniProtKB=Q9LW12	AT3G15670	mRNA_83646	-2.99319	0.00625167	-3.9146	0.00314211	-3.44234	0.00971331	Ubiquitin-conjugating enzyme E2 19;UBC19;ortholog	UBIQUITIN-CONJUGATING ENZYME E2 19-RELATED (PTHR24068:SF228)
ARATH|TAIR=AT3G15680|UniProtKB=Q9LW11	AT3G15680	mRNA_46654	-9.0527	8.98556e-09	-8.43802	8.21834e-07	-8.38	1.20488e-06	Glucan endo-1,3-beta-glucosidase 14;At2g27500;ortholog	GLUCAN ENDO-1,3-BETA-GLUCOSIDASE 14 (PTHR32227:SF236)
ARATH|Gene=AT3G15690|UniProtKB=Q8GRT9	AT3G15690	mRNA_173025	-1.90272	0.000266851	-2.04823	2.39006e-08	-2.14414	6.481e-07	Probable galacturonosyltransferase 4;GAUT4;ortholog	GALACTURONOSYLTRANSFERASE 4-RELATED (PTHR32116:SF7)
ARATH|TAIR=AT3G15730|UniProtKB=Q38882	AT3G15730	mRNA_43795	-1.51345	8.47307e-07	-1.73098	5.87058e-07	-2.10528	2.63231e-11	Myb family transcription factor PHL8;PHL8;ortholog	MYB FAMILY TRANSCRIPTION FACTOR PHL8 (PTHR31499:SF11)
ARATH|TAIR=AT3G15790|UniProtKB=Q9LW00	AT3G15790	mRNA_46624	-1.37471	0.00226567	-3.72968	0.0174689	-1.15763	0.0198066	NAD(P)-linked oxidoreductase superfamily protein;At1g59960;ortholog	ALDO/KETO REDUCTASE-RELATED (PTHR11732:SF415)	reductase(PC00198)
ARATH|TAIR=AT3G15820|UniProtKB=Q9LVZ7	AT3G15820	mRNA_66657	-2.27514	1.6341e-07	-2.14213	0.00169275	-2.31079	7.51901e-07	Protein S-acyltransferase 8;PAT08;ortholog	PROTEIN S-ACYLTRANSFERASE 8 (PTHR22883:SF282)
ARATH|TAIR=AT3G15850|UniProtKB=Q949X0	AT3G15850	mRNA_66659	-4.52889	1.7816e-09	-5.17026	2.92625e-16	-5.4112	6.90358e-18	Uncharacterized protein At5g40500;MNF13.2;ortholog	SUBFAMILY NOT NAMED (PTHR36397:SF1)
ARATH|TAIR=AT3G15900|UniProtKB=Q9LSC1	AT3G15900	mRNA_18410	-1.99683	2.5304e-13	-2.04205	9.54338e-11	-2.00157	6.04916e-12	ATP-dependent DNA helicase;T18N14.80;ortholog
ARATH|TAIR=AT3G15990|UniProtKB=Q9LW86	AT3G15990	mRNA_182021	-2.63094	0.00617387	-3.03261	0.010097	-5.36131	0.0100166	At4g09040;At4g09040;ortholog	RNA-BINDING (RRM/RBD/RNP MOTIFS) FAMILY PROTEIN (PTHR23003:SF35)	ribonucleoprotein(PC00201)
ARATH|TAIR=AT3G16000|UniProtKB=Q9LW85	AT3G16000	mRNA_13062	-2.90246	6.01354e-10	-2.92541	7.75076e-26	-3.26959	3.81763e-28	AT5g52010/MSG15_9;MSG15.9;ortholog	SUBFAMILY NOT NAMED (PTHR35744:SF2)
ARATH|TAIR=AT3G16030|UniProtKB=Q9LW83	AT3G16030	mRNA_26265	-1.71661	0.000935003	-1.72657	0.000902087	-2.0458	1.81586e-05	Gamma-glutamylcyclotransferase 2-1;GGCT2;1;ortholog	GAMMA-GLUTAMYLCYCLOTRANSFERASE 2-1 (PTHR12192:SF21)
ARATH|TAIR=AT3G16060|UniProtKB=Q940Y8	AT3G16060	mRNA_118760	-1.1987	0.0192765	-4.61754	0.0362149	-1.09711	0.00891605	Protein plastid transcriptionally active 16, chloroplastic;PTAC16;ortholog	PROTEIN PLASTID TRANSCRIPTIONALLY ACTIVE 16, CHLOROPLASTIC (PTHR47711:SF2)
ARATH|TAIR=AT3G16140|UniProtKB=Q9SUI7	AT3G16140	mRNA_118722	-3.71049	1.58043e-08	-4.21833	6.78726e-10	-3.97296	2.45262e-09	Spermine synthase;SPMS;ortholog	SPERMINE SYNTHASE (PTHR11558:SF25)	transferase(PC00220)
ARATH|TAIR=AT3G16170|UniProtKB=Q8H151	AT3G16170	mRNA_29987	-1.18258	0.00235232	-1.70591	1.20913e-05	-1.17758	0.00972688	Pentatricopeptide repeat-containing protein At1g19720;DYW7;ortholog	SUBFAMILY NOT NAMED (PTHR24015:SF339)	RNA binding protein(PC00031);serine/threonine protein kinase receptor(PC00205);transporter(PC00227)
ARATH|TAIR=AT3G16240|UniProtKB=Q41951	AT3G16240	mRNA_29709	-4.25363	1.21438e-16	-4.70003	1.61265e-21	-4.83912	5.54681e-41	Chlorophyll a-b binding protein CP26, chloroplastic;LHCB5;ortholog	CHLOROPHYLL A-B BINDING PROTEIN CP26, CHLOROPLASTIC (PTHR21649:SF73)
ARATH|TAIR=AT3G16250|UniProtKB=Q9LU21	AT3G16250	mRNA_119784	-2.66407	4.7997e-08	-2.6804	4.87444e-12	-2.94146	3.904e-13	Protein phosphatase 2C 29;PLL1;ortholog	PROTEIN PHOSPHATASE 2C 29 (PTHR13832:SF301)	kinase inhibitor(PC00139);protein phosphatase(PC00195)
ARATH|TAIR=AT3G16290|UniProtKB=A8MPR5	AT3G16290	mRNA_29775	-1.27541	0.00658645	-1.48083	0.00248968	-1.71137	2.49368e-07	Probable zinc metallopeptidase EGY3, chloroplastic;EGY3;ortholog	ZINC METALLOPEPTIDASE EGY3, CHLOROPLASTIC-RELATED (PTHR31412:SF2)	metalloprotease(PC00153)
ARATH|TAIR=AT3G16370|UniProtKB=Q9LU14	AT3G16370	mRNA_66704	-2.71455	3.44931e-06	-2.98791	1.338e-09	-3.11342	9.74754e-09	TRIO/F-actin-binding protein;At2g37070;ortholog	TRIO/F-ACTIN-BINDING PROTEIN (PTHR33737:SF12)
ARATH|TAIR=AT3G16490|UniProtKB=Q9LK76	AT3G16490	mRNA_31275	-5.48694	0.000358418	-5.11617	0.00178565	-5.12176	0.00100982	[Pyruvate dehydrogenase (acetyl-transferring)] kinase, mitochondrial;PDK;ortholog	[PYRUVATE DEHYDROGENASE (ACETYL-TRANSFERRING)] KINASE, MITOCHONDRIAL (PTHR11947:SF3)	protein kinase(PC00193)
ARATH|TAIR=AT3G16500|UniProtKB=Q8LAL2	AT3G16500	mRNA_10636	-2.54535	0.00475703	-2.78619	0.0462632	-3.01822	0.0135011	Probable pectate lyase 15;At4g13710;ortholog	PECTATE LYASE 15-RELATED (PTHR31683:SF119)
ARATH|TAIR=AT3G16630|UniProtKB=Q940B8	AT3G16630	mRNA_15409	-1.65938	0.00689563	-5.8747	0.00233619	-6.71991	8.47495e-05	Thioredoxin H2;TRX2;ortholog	THIOREDOXIN H2 (PTHR10438:SF398)
ARATH|TAIR=AT3G16670|UniProtKB=Q9LUR6	AT3G16670	mRNA_53130	-2.62697	2.01537e-06	-2.88219	2.56332e-07	-2.8162	1.90596e-11	Homeobox-leucine zipper protein MERISTEM L1;ATML1;ortholog	HOMEOBOX-LEUCINE ZIPPER PROTEIN MERISTEM L1 (PTHR45654:SF8)
ARATH|TAIR=AT3G16730|UniProtKB=Q9LUR0	AT3G16730	mRNA_13706	-5.86843	0.0100464	-5.45299	0.0226254	-5.45511	0.0226723	ACT domain-containing protein ACR4;ACR4;ortholog	ACT DOMAIN REPEAT 4-RELATED (PTHR31096:SF22)
ARATH|TAIR=AT3G16850|UniProtKB=Q94C86	AT3G16850	mRNA_72717	-2.11201	5.75225e-06	-1.95955	7.57105e-05	-2.09289	5.60942e-06	Cytochrome P450, family 716, subfamily A, polypeptide 1;CYP716A1;ortholog	CYTOCHROME P450, FAMILY 716, SUBFAMILY A, POLYPEPTIDE 1-RELATED (PTHR24286:SF239)	oxygenase(PC00177)
ARATH|TAIR=AT3G16910|UniProtKB=Q8VZF1	AT3G16910	mRNA_19657	-3.60922	1.28423e-06	-4.18491	2.95177e-10	-4.64872	9.09103e-11	Reticulon-like protein B21;RTNLB21;ortholog	RETICULON-LIKE PROTEIN B21 (PTHR46626:SF1)
ARATH|EnsemblGenome=AT3G16920|UniProtKB=Q9LSP9	AT3G16920	mRNA_46478	-6.60535	5.12732e-05	-5.19609	0.0156223	-7.16518	1.6339e-05	Cytochrome P450 90B1;CYP90B1;ortholog	CYTOCHROME P450 90B1 (PTHR24286:SF194)	oxygenase(PC00177)
[truncated: 1,827 more rows]
