# Supplementary material for: Impaired Expression of Chloroplast HSP90C Chaperone Activates Plant Defense Responses with a Possible Link to a Disease-Symptom-Like Phenotype
Source: Int J Mol Sci. 2020 Jun 12;21(12):4202. doi: 10.3390/ijms21124202 (PMC7352560; doi:10.3390/ijms21124202)
Supplement: Supplementary file 1 [file ijms-21-04202-s001.zip › IJMS20200609suppl/Table S9.xlsx]

## Sheet: Table S9
Table S9 – Description of DEGs under the GO term "response to endoplasmic reticulum stress (GO:0034976)"
		Log2(FC)	P-adj	Log2(FC)	P-adj	Log2(FC)	P-adj
Gene IDs	Mapped IDs	HD vs HC		HD vs SD		HD vs SC		Gene Name / Gene Symbol / Ortholog	PANTHER Family / Sub-family	PANTHER Protein Class
ARATH|TAIR=locus=2201816|UniProtKB=O04153	AT1G08450	3.98208	2.44917e-78	3.68069	1.13113e-38	3.97716	9.55539e-65	Calreticulin-3;CRT3;ortholog	CALRETICULIN-3 (PTHR11073:SF24)	chaperone(PC00072)
ARATH|TAIR=locus=2151977|UniProtKB=Q9LD45	AT5G47120	3.04744	1.43653e-31	3.0604	2.94424e-36	2.95661	1.38147e-25	Bax inhibitor 1;BI-1;ortholog	GROWTH HORMONE-INDUCIBLE TRANSMEMBRANE PROTEIN (PTHR23291:SF32)
ARATH|TAIR=locus=2025487|UniProtKB=Q9LPC8	AT1G01930	2.62976	8.684e-28	2.62628	2.96712e-28	2.58653	1.53357e-26	F22M8.6 protein;At1g01930;ortholog	ANKYRIN REPEAT AND ZINC FINGER DOMAIN-CONTAINING PROTEIN 1 (PTHR16036:SF2)
ARATH|TAIR=locus=2182783|UniProtKB=Q9LKR3	AT5G28540	2.5502	0.000116724	2.81568	5.50132e-06	1.77355	0.00034429	Mediator of RNA polymerase II transcription subunit 37a;MED37A;ortholog	ENDOPLASMIC RETICULUM CHAPERONE BIP (PTHR19375:SF144)
ARATH|TAIR=locus=2198299|UniProtKB=Q93Y37	AT1G30000	2.42381	6.28961e-09	2.64238	1.04844e-12	2.05773	1.20511e-08	Mannosyl-oligosaccharide 1,2-alpha-mannosidase MNS3;MNS3;ortholog	ENDOPLASMIC RETICULUM MANNOSYL-OLIGOSACCHARIDE 1,2-ALPHA-MANNOSIDASE (PTHR11742:SF55)	protein modifying enzyme(PC00260)
ARATH|TAIR=locus=2036906|UniProtKB=Q9XI01	AT1G21750	2.35682	1.94492e-34	2.74309	5.6843e-09	2.68883	1.54349e-17	Protein disulfide isomerase-like 1-1;PDIL1-1;ortholog	PROTEIN DISULFIDE-ISOMERASE A3 (PTHR18929:SF132)
ARATH|TAIR=locus=2118294|UniProtKB=Q8VZU9	AT4G29330	2.21036	6.24823e-21	2.02459	1.17762e-15	2.01144	3.01889e-19	Derlin-1;DER1;ortholog	DERLIN-1 (PTHR11009:SF32)	primary active transporter(PC00068)
ARATH|TAIR=locus=4010713407|UniProtKB=A8MR93	AT1G02145	2.13378	8.44944e-16	2.54097	3.50441e-17	2.45308	1.83073e-20	Dol-P-Man:Man(7)GlcNAc(2)-PP-Dol alpha-1,6-mannosyltransferase;ALG12;ortholog	DOL-P-MAN:MAN(7)GLCNAC(2)-PP-DOL ALPHA-1,6-MANNOSYLTRANSFERASE (PTHR22760:SF1)	glycosyltransferase(PC00111)
ARATH|TAIR=locus=2058510|UniProtKB=O22208	AT2G40950	2.07442	6.53569e-16	2.26246	1.19823e-12	1.92008	1.02716e-13	bZIP transcription factor 17;BZIP17;ortholog	BASIC-LEUCINE ZIPPER TRANSCRIPTION FACTOR F-RELATED (PTHR47416:SF3)
ARATH|TAIR=locus=2009874|UniProtKB=Q9C7S0	AT1G42990	1.96676	4.60784e-21	1.70262	3.27633e-07	1.833	5.62098e-09	bZIP transcription factor 60;BZIP60;ortholog	BZIP TRANSCRIPTION FACTOR 60 (PTHR47416:SF8)
ARATH|TAIR=locus=2082712|UniProtKB=Q8VX13	AT3G54960	1.86795	2.37164e-16	2.2762	2.17965e-06	2.18667	4.08108e-11	Protein disulfide isomerase-like 1-3;PDIL1-3;ortholog	PROTEIN DISULFIDE ISOMERASE-LIKE 1-3 (PTHR18929:SF217)
ARATH|TAIR=locus=2135887|UniProtKB=Q9STX5	AT4G24190	1.69231	4.17385e-15	2.01614	0.000164952	1.79443	1.68107e-07	Endoplasmin homolog;HSP90-7;ortholog	ENDOPLASMIN (PTHR11528:SF97)	Hsp90 family chaperone(PC00028)
ARATH|TAIR=locus=2122674|UniProtKB=Q8VYC8	AT4G25230	1.68257	8.09808e-09	1.62971	1.6134e-05	1.59458	2.78343e-09	E3 ubiquitin protein ligase RIN2;RIN2;ortholog	E3 UBIQUITIN PROTEIN LIGASE RIN2 (PTHR22765:SF153)
ARATH|TAIR=locus=2159223|UniProtKB=P29402	AT5G61790	1.64713	1.02107e-12	1.55581	5.45766e-05	1.43112	7.16259e-10	Calnexin homolog 1;CNX1;ortholog	CALNEXIN 14D-RELATED (PTHR11073:SF1)	chaperone(PC00072)
ARATH|TAIR=locus=2165690|UniProtKB=Q9FHY3	AT5G42000	1.6163	1.67303e-10	1.38043	1.80844e-07	1.74545	2.30966e-12	At5g42000;MJC20.10;ortholog	ORM1-LIKE PROTEIN (PTHR12665:SF7)
ARATH|TAIR=locus=2204670|UniProtKB=Q9SRG3	AT1G77510	1.54638	9.2294e-07	1.58688	7.6755e-10	1.52116	8.0142e-11	Protein disulfide isomerase-like 1-2;PDIL1-2;ortholog	PROTEIN DISULFIDE ISOMERASE-LIKE 1-2 (PTHR18929:SF229)
ARATH|TAIR=locus=2137440|UniProtKB=F4JG03	AT4G08320	1.54101	2.81142e-08	1.75931	9.00272e-06	1.61451	0.000932876	Tetratricopeptide repeat (TPR)-like superfamily protein;TPR8;ortholog	LD24721P (PTHR45831:SF2)
ARATH|TAIR=locus=2165715|UniProtKB=Q39043	AT5G42020	1.45259	2.61806e-09	1.41654	0.000398157	1.23915	3.50444e-07	Mediator of RNA polymerase II transcription subunit 37f;MED37F;ortholog	ENDOPLASMIC RETICULUM CHAPERONE BIP (PTHR19375:SF144)
ARATH|TAIR=locus=2171559|UniProtKB=Q8RXM5	AT5G47420	1.39916	5.44976e-06	1.56289	2.2185e-07	1.72254	4.8049e-09	Tryptophan RNA-binding attenuator protein-like protein;MQL5.28;ortholog	TRYPTOPHAN RNA-BINDING ATTENUATOR PROTEIN-LIKE PROTEIN (PTHR43657:SF1)
ARATH|TAIR=locus=2123889|UniProtKB=Q9SZR6	AT4G29960	1.37703	1.96166e-06	1.28654	0.000145828	1.44808	1.20472e-10	Transmembrane protein;At4g29960;ortholog	TRANSMEMBRANE PROTEIN (PTHR36787:SF1)
ARATH|TAIR=locus=2139489|UniProtKB=P49177	AT4G34460	1.33765	5.04705e-13	1.33767	4.97489e-07	1.4812	6.05861e-15	Guanine nucleotide-binding protein subunit beta;GB1;ortholog	GUANINE NUCLEOTIDE-BINDING PROTEIN SUBUNIT BETA-1 (PTHR19850:SF25)	heterotrimeric G-protein(PC00117)
ARATH|TAIR=locus=2010577|UniProtKB=Q9MAU6	AT1G04980	1.33424	1.59911e-07	1.72885	6.18952e-05	1.38802	5.54005e-08	Protein disulfide-isomerase like 2-2;PDIL2-2;ortholog	PROTEIN DISULFIDE-ISOMERASE A6 (PTHR45815:SF3)
ARATH|TAIR=locus=2124004|UniProtKB=Q8GUK7	AT4G27470	1.33004	0.0108412	0.923321	0.0522112	1.14165	0.0164446	E3 ubiquitin-protein ligase RMA3;RMA3;ortholog	E3 UBIQUITIN-PROTEIN LIGASE RMA3 (PTHR12313:SF6)	ubiquitin-protein ligase(PC00234)
ARATH|TAIR=locus=2175811|UniProtKB=Q9FF55	AT5G60640	1.31585	4.95994e-06	1.66288	0.00131142	1.54219	0.000443231	Protein disulfide isomerase-like 1-4;PDIL1-4;ortholog	PROTEIN DISULFIDE-ISOMERASE (PTHR18929:SF40)
ARATH|TAIR=locus=2035352|UniProtKB=Q9C5I0	AT1G01230	1.24729	1.40501e-06	1.10261	0.000644669	1.12464	0.000286276	ORMDL family protein;At1g01230;ortholog	ORMDL FAMILY PROTEIN (PTHR12665:SF18)
ARATH|TAIR=locus=2129016|UniProtKB=Q84J77	AT4G17420	1.20977	7.13012e-05	1.46657	7.03531e-05	1.31836	4.56237e-05	Tryptophan RNA-binding attenuator protein-like protein;At4g17420;ortholog	TRYPTOPHAN RNA-BINDING ATTENUATOR PROTEIN-LIKE PROTEIN (PTHR43657:SF2)
ARATH|TAIR=locus=2012482|UniProtKB=Q9M9S6	AT1G14360	1.15158	2.55614e-06	1.00981	0.00527096	1.05544	4.50919e-06	UDP-galactose/UDP-glucose transporter 3;UTR3;ortholog	SOLUTE CARRIER FAMILY 35 MEMBER B1 (PTHR10778:SF10)	secondary carrier transporter(PC00258)
ARATH|TAIR=locus=2032298|UniProtKB=Q0WL80	AT1G71220	1.12849	4.66634e-06	1.39446	1.64605e-07	1.25844	5.63647e-05	UDP-glucose:glycoprotein glucosyltransferase;UGGT;ortholog	UDP-GLUCOSE:GLYCOPROTEIN GLUCOSYLTRANSFERASE (PTHR11226:SF0)	glycosyltransferase(PC00111)
ARATH|TAIR=locus=2049023|UniProtKB=O64824	AT2G23780	1.09493	3.42282e-05	1.18742	5.81716e-05	1.09645	1.24857e-05	Putative RING zinc finger protein;At2g23780;ortholog	RING ZINC FINGER PROTEIN-RELATED (PTHR12313:SF47)	ubiquitin-protein ligase(PC00234)
ARATH|EnsemblGenome=AT3G46220|UniProtKB=Q9LX73	AT3G46220	1.0557	8.96277e-05	1.04051	0.00298234	1.22583	7.30855e-06	E3 UFM1-protein ligase 1 homolog;At3g46220;ortholog	E3 UFM1-PROTEIN LIGASE 1 (PTHR31057:SF0)
ARATH|TAIR=locus=4010713572|UniProtKB=Q8GWG6	AT1G60995	1.02623	2.62424e-06	1.00732	0.000116458	1.2212	3.06e-06	Membralin-like protein At1g60995;At1g60995;ortholog	MEMBRALIN (PTHR21650:SF4)	non-motor microtubule binding protein(PC00166)
ARATH|TAIR=locus=2138952|UniProtKB=Q9ZS88	AT4G04860	1.0008	1.5837e-06	0.786309	0.00483244	0.898098	8.73866e-06	Derlin-2.2;DER2.2;ortholog	DERLIN (PTHR11009:SF0)	primary active transporter(PC00068)
ARATH|TAIR=locus=2062029|UniProtKB=O22263	AT2G47470	0.925867	0.000249732	1.07742	0.00769892	0.88654	0.00175221	Protein disulfide-isomerase like 2-1;PDIL2-1;ortholog	PROTEIN DISULFIDE-ISOMERASE C17H9.14C (PTHR45672:SF11)
ARATH|TAIR=locus=2020392|UniProtKB=Q9SHI7	AT1G17280	0.742491	0.000488771	0.472308	0.0699034	0.719642	0.00157006	Ubiquitin-conjugating enzyme E2 34;UBC34;ortholog	UBIQUITIN-CONJUGATING ENZYME E2 J2 (PTHR24068:SF135)	ubiquitin-protein ligase(PC00234)
ARATH|TAIR=locus=2128746|UniProtKB=O64425	AT4G03510	0.732801	0.0530034	0.146761	0.825451	0.321121	0.567828	E3 ubiquitin-protein ligase RMA1;RMA1;ortholog	E3 UBIQUITIN-PROTEIN LIGASE RMA1 (PTHR12313:SF59)	ubiquitin-protein ligase(PC00234)
ARATH|TAIR=locus=2170872|UniProtKB=Q9FG93	AT5G43710	0.732538	0.0330241	0.717875	0.0837399	0.735732	0.0524465	Alpha-mannosidase I MNS4;MNS4;ortholog	ER DEGRADATION-ENHANCING ALPHA-MANNOSIDASE-LIKE PROTEIN 2 (PTHR45679:SF6)
ARATH|TAIR=locus=2014681|UniProtKB=Q94F09	AT1G35620	0.628324	0.0159886	0.893493	0.00191623	0.777199	0.000596755	Protein disulfide-isomerase 5-2;PDIL5-2;ortholog	PROTEIN DISULFIDE-ISOMERASE 5-2 (PTHR18929:SF218)
ARATH|TAIR=locus=2831844|UniProtKB=Q9LZF6	AT5G03340	0.403985	0.0750139	0.604751	0.0406383	0.326067	0.119053	Cell division control protein 48 homolog E;CDC48E;ortholog	CELL DIVISION CONTROL PROTEIN 48 HOMOLOG E (PTHR23077:SF161)
